# Supplementary material for: C/N ratio and carbon source-dependent lipid production profiling in Rhodotorula toruloides
Source: Appl Microbiol Biotechnol. 2020 Jan 24;104(6):2639–49. doi: 10.1007/s00253-020-10386-5 (PMC7044259; doi:10.1007/s00253-020-10386-5)
Supplement: Supplementary file 2 — (XLSX 697 kb) [file 253_2020_10386_MOESM2_ESM.xlsx]

## Sheet: Title page
Applied Microbiology and Biotechnology
C/N ratio and carbon source-dependent lipid production profiling in Rhodotorula toruloides
Helberth Júnnior Santos Lopes1,2,*, Nemailla Bonturi1,*, Eduard Johannes Kerkhoven3,4, Everson Alves Miranda2, Petri-Jaan Lahtvee1
1Institute of Technology, University of Tartu, Tartu, Estonia
2 Department of Materials and Bioprocess Engineering, School of Chemical Engineering, State University of Campinas, Brazil,
3 Department of Biology and Biological Engineering, Chalmers University of Technology, Göteborg, Sweden
4 Novo Nordisk Foundation Center for Biosustainability, Chalmers University of Technology, Göteborg, Sweden
*Contributed equally
Corresponding author:
Petri-Jaan Lahtvee
Email: lahtvee@ut.ee
Tel: +372 737 4842

## Sheet: Table S1
Table S1. R. toruloides physiology described in turbidostat experiments. In column names, the letter A, G and X represents the carbon source acetic acid, glycerol and xylose, respectively; and the number represetns the C/N ratio.
	A120	A100	A80	A60	G120	G100	G80	G60	X120	X100	X80	X60
Specific growth rate, /h	0.009	0.062	0.086	0.114	0.0313	0.162	0.1776	0.233	0.0008	0.007	0.0539	0.09
Specific carbon uptake rate, g/gDW/h	0.03076	0.191259	0.260629	0.241228	0.0923106	0.480856	0.578235	1.22128	0.00258613	0.0246504	0.389108	0.517971
DCW, g/L	2.0803	1.98842	1.87302	2.60005	1.6582	1.27445	1.57625	0.982	3	2.7	0.893	1.09309
Biomass yield, gDW/g	0.292587	0.325736	0.329971	0.472583	0.339073	0.336899	0.307141	0.190784	0.309342	0.283971	0.138522	0.173755
Specific CO2 production rate, mmol/gDW/h	0.257518	4.24331	5.74894	5.1201	0.807674	2.31191	1.86926	3.00044	0.103	0.615	2.488	3.088
Specific O2 consumption rate, mmol/gDW/h	-2.44642	-2.29004	-4.57627	-3.81175	-4.03837	-3.57296	-5.43786	-9.81961	-2.163	-2.321	-10.343	-9.067
Xylitol yield, mmol/gDW	0	0	0	0	0	0	0	0	1.74423	2.38556	12.7615	12.3261
Specific xylitol production rate, mmol/gDW/h	0	0	0	0	0	0	0	0	0.00139538	0.0166989	0.687846	1.10935
Lipids, g/gDW	0.53403	0.399546	0.378037	0.271601	0.439193	0.523262	0.390207	0.366019	0.6	0.5	0.412253	0.334248
Protein (total), g/gDW	0.247364	0.25388	0.29726	0.290645	0.253271	0.336806	0.355315	0.519907	0.1551	0.35541	0.339936	0.324462
Protein (extracellular), ug/mL	28.9996	31.416	34.624	33.8741	65.6209	53.3305	58.5383	30.5828	0	0	0	0
Protein (intracellular) g/gDW	0.233424	0.23808	0.278775	0.277617	0.213698	0.294961	0.318177	0.488764	0.1551	0.35541	0.341039	0.324462
C-bal, %	0.786134	1.13632	1.13969	1.16253	0.779276	0.655986	0.560877	0.360708	1.4968	1.38522	0.854536	0.777849
Substrate yield g/gDW	3.41778	3.06997	3.03057	2.11603	2.94922	2.96825	3.25583	5.24153	3.23267	3.52148	7.21908	5.75524
Substrate yield mmol/gDW	56.963	51.1662	50.5095	35.2672	32.0567	32.2636	35.3894	56.9731	21.5511	23.4765	48.1272	38.3683
Substrate rate mmol/gDW/h	0.512667	3.17231	4.34382	4.02046	1.00338	5.2267	6.28516	13.2747	0.0172409	0.164336	2.59406	3.45314
Model growth rate (w/o fitting energetics) /h	0.0114359	0.108066	0.0518558	0.332983	0.00111053	0.189236	0.0296829	0.0616652	0.000189987	0.00163608	0.0274418	0.0392704
Difference model vs. Experimental	1.27065	1.74301	0.602974	2.9209	0.0354801	1.16812	0.167133	0.264657	0.237484	0.233726	0.509123	0.436338

## Sheet: Table S2
Table S2. All exchange fluxes (consumption and secretion fluxes) represented in the Genome-scale model of R. toruloides. Fluxes are represented in mmol/gDW*h. In column names, the letter A, G and X represents the carbon source acetic acid, glycerol and xylose, respectively; and the number represetns the C/N ratio.
	rxnID	reactionName	A120	A100	A80	A60	G120	G100	G80	G60	X120	X100	X80	X60
no	r_4046	non-growth associated maintenance reaction	1.6743e-06	1.37228	5.67547	3.2672e-05	3.92521	6.13704	13.4755	32.6559	0.10295	1.20673	12.6302	12.1616
no	r_2100	water exchange	0.556276	3.74546	5.91246	5.29465	2.61783	11.4867	14.2703	29.5031	0.0481928	0.496276	5.04331	5.80314
no	r_1992	oxygen exchange	-0.361067	-2.34608	-4.00117	-2.94017	-1.37324	-3.66181	-5.56885	-10.0641	-0.0286405	-0.312283	-3.63186	-3.84447
no	r_1808	glycerol exchange	0	0	0	0	-1.02842	-5.19433	-6.44154	-13.4216	0	0	0	0
no	r_1672	carbon dioxide exchange	0.264427	2.82764	4.73495	3.56469	0.827744	2.3649	1.9159	3.06735	0.0399564	0.399193	2.54994	3.16501
no	r_1634	acetate exchange	-0.518361	-3.10155	-4.36395	-4.0249	0	0	0	0	0	0	0	0
no	r_1654	ammonium exchange	-0.0304852	-0.243643	-0.383878	-0.445998	-0.122048	-0.975509	-0.924182	-5.68067	-0.00219554	-0.0364841	-0.270046	-0.446406
no	r_1718	D-xylose exchange	0	0	0	0	0	0	0	0	-0.0176712	-0.168431	-2.65873	-3.53914
no	r_1873	L-alanine exchange	1.55766e-06	1.49648e-05	1.95789e-05	1.36167e-05	8.84413e-06	0.138332	0.00012048	3.79436	9.51067e-07	1.89266e-05	1.64512e-05	6.03723e-05
no	r_1832	H+ exchange	-0.303162	-2.727	-4.16959	-3.80431	0.146049	0.405527	2.29711	7.46309	0.000426001	0.00604377	2.15988	2.21646
no	r_2104	xylitol exchange	0	0	0	0	0	0	0	0	0.0013608	0.0162849	0.670705	1.08168
no	r_2111	growth	0.00764598	0.0606518	0.0841158	0.0995388	0.0303136	0.158511	0.174089	0.227928	0.000782327	0.00684416	0.0527259	0.0880322
no	r_2005	phosphate exchange	-0.00228202	-0.0165639	-0.0227292	-0.0248215	-0.0085232	-0.0491273	-0.0473814	-0.0665257	-0.00024379	-0.00202601	-0.0146239	-0.023268
no	r_2060	sulphate exchange	-0.000695331	-0.00627301	-0.00949787	-0.0108098	-0.00334299	-0.0212814	-0.02246	-0.0426303	-7.43725e-05	-0.000994183	-0.00797092	-0.0117168
no	EXC_OUT_s_3717	protein exchange (OUT)	0.000122699	0.000956706	0.00155392	0.00144375	0.0011974	0.00661259	0.0064458	0.00707791	0	3.28434e-09	2.10835e-08	0
no	r_2061	sulphite exchange	7.15485e-05	0.00127402	0.001635	0.00165175	0.000838552	0.00410962	0.0036777	0.00621784	2.84428e-05	0.000253788	0.00250186	0.0027294
	r_2033	pyruvate exchange	3.86402e-05	0.00158876	0.000179864	8.41959e-05	0.00446535	1.42421	2.22121	4.58177	0.000418264	0.0047037	0.0334747	0.102172
	r_1989	oxaloacetate(2-) exchange	0.00996246	0.00930289	0.000208498	0.000193321	0.0834262	0.00155887	0.378824	0.00141374	2.47914e-06	1.60166e-05	0.908056	0.977317
	r_1815	glyoxylate exchange	0.171477	0.00936363	0.000448753	0.000324293	0.196184	0.00455593	0.241846	0.00257812	1.00192e-05	9.37989e-05	0.520446	0.345275
	r_1793	formate exchange	0.00598844	0.0187231	0.00241023	0.00566927	0.0248227	0.00991906	0.195755	0.0562733	2.60125e-05	0.000371136	0.0577884	0.0897644
	r_2056	succinate exchange	3.82634e-05	0.0945524	0.000228899	0.000221386	9.05238e-05	0.000702961	0.00147331	0.00136011	4.20234e-06	5.13533e-05	0.000905017	0.000905527
	r_1810	glycine exchange	4.35392e-06	7.46069e-06	1.95888e-05	3.17855e-05	2.60112e-05	0.00797518	0.000334839	0.082119	1.49179e-07	4.58401e-06	1.37174e-05	0.000384635
	r_1761	ethanol exchange	7.76324e-06	0.000140849	0.000186906	0.000132886	6.63468e-05	0.0814065	0.000497277	0.00724385	3.98485e-05	0.000284074	0.000221758	0.000168903
	r_1881	L-aspartate exchange	2.79764e-06	1.49765e-05	2.74194e-05	4.54207e-05	2.48313e-06	0.000727074	0.000259368	0.0229438	1.34817e-07	2.97194e-06	1.09928e-05	0.000632256
	r_1914	L-valine exchange	5.5616e-06	3.54475e-05	1.95877e-05	2.41815e-05	4.95646e-06	0.00418148	0.000524613	0.014872	4.94726e-07	4.4959e-06	6.29695e-05	0.000164293
	r_1631	acetaldehyde exchange	1.77054e-05	0.00106673	5.33934e-05	0.000188522	7.30669e-05	0.0048618	0.00142366	0.00570238	0.00024482	0.00116502	0.000318611	0.000348817
	r_1683	choline exchange	4.72191e-05	0.000363927	0.000681435	0.0007628	0.000213869	0.00220559	0.00159242	0.00725142	2.59325e-06	5.04415e-05	0.000398588	0.00131513
	r_1906	L-serine exchange	6.23795e-07	2.23619e-05	1.56701e-05	4.99723e-05	6.20235e-06	0.0010286	0.00036538	0.0121639	7.64217e-07	1.85259e-05	3.56526e-05	0.000342852
	r_1870	isobutyraldehyde exchange	6.28309e-05	0.000231476	0.000665301	0.000569427	0.000294433	0.00157296	0.00285509	0.00117491	1.68545e-05	0.00017683	0.00127717	0.00137875
	r_1798	fumarate(2-) exchange	4.25794e-05	0.000209208	5.3544e-05	0.000140534	0.000242966	0.00092698	0.00298179	0.00160033	3.21303e-06	2.05164e-05	0.00124117	0.00279278
	r_2091	urea exchange	1.44107e-05	2.9751e-05	7.9089e-05	8.50685e-05	0.000161829	0.000375723	0.000187808	0.00223609	2.81397e-07	3.34601e-06	0.00030432	0.00556202
	r_1904	L-proline exchange	2.28768e-05	0.000158687	0.000152701	0.000201431	7.16257e-05	0.00221039	0.000441816	0.00449755	1.30472e-06	1.56094e-05	0.000224636	0.000517367
	r_1549	(R,R)-2,3-butanediol exchange	1.12195e-05	0.000168013	0.000191398	0.000171061	0.000108704	0.00197094	0.000548058	0.00354608	4.76635e-06	3.79619e-05	0.00032235	0.000273618
	r_1899	L-leucine exchange	3.71802e-06	4.71572e-05	3.13422e-05	4.99419e-05	4.34472e-06	0.00152458	0.000234422	0.00516213	8.64642e-07	1.71719e-05	4.92755e-05	8.95908e-05
	r_1866	isobutanol exchange	2.26165e-05	0.00038149	0.000235714	0.00018866	7.63624e-05	0.00158572	0.000888356	0.00227125	4.34866e-06	2.78624e-05	0.0005835	0.000478242
	r_1547	(R)-mevalonate exchange	1.82946e-05	0.00133215	0.000240806	0.000185213	0.000150554	0.00076995	0.000787213	0.00206455	5.34991e-06	3.88171e-05	0.000390397	0.00065528
	r_1987	ornithine exchange	9.32592e-07	3.73172e-06	5.88482e-06	2.49032e-05	2.47887e-06	0.00013117	1.87947e-05	0.00629362	7.8893e-08	5.59398e-07	5.48271e-06	3.67982e-05
	r_1897	L-isoleucine exchange	6.44442e-07	1.74004e-05	2.34888e-05	1.81612e-05	8.849e-06	0.00132223	2.81971e-05	0.0046591	1.58045e-07	4.4641e-06	1.54406e-05	7.47667e-05
	r_1550	(S)-3-methyl-2-oxopentanoate exchange	3.50816e-05	0.000571757	0.000294384	0.000325267	0.000194999	0.000749656	0.00162174	0.000454513	1.29204e-06	6.30456e-06	0.000747071	0.000952614
	r_1548	(R)-pantothenate exchange	1.55682e-05	0.000134164	0.00024776	0.000191858	8.07105e-05	0.00122629	0.000514558	0.00221551	1.46438e-06	2.1184e-05	0.000138786	0.000526996
	r_1865	isoamylol exchange	1.76865e-05	0.000351425	0.000202917	0.000196969	8.13982e-05	0.00103795	0.000511662	0.00178547	3.50942e-06	2.81205e-05	0.000367855	0.000491242
	r_1572	2-isopropylmalate exchange	2.39865e-05	0.000972332	8.80268e-05	8.66867e-05	9.70056e-05	0.000411264	0.000711004	0.000951527	1.50678e-06	6.25071e-06	0.000566075	0.00063525
	r_2046	sn-glycero-3-phosphocholine exchange	1.27216e-05	0.000141639	0.000194752	0.000170261	5.87281e-05	0.000867276	0.000400221	0.00165281	2.70711e-06	3.00084e-05	0.00014617	0.000398053
	r_1687	citrate(3-) exchange	2.10042e-05	0.00027379	7.58412e-05	2.68073e-05	0.000146522	8.6256e-05	0.00139108	0.000241034	6.73027e-07	6.15783e-06	0.000744265	0.00097728
	r_1598	3-methylbutanal exchange	1.07878e-05	0.000234492	0.000265091	0.000329192	7.49624e-05	0.00052992	0.000846275	0.000771068	1.50117e-05	0.000122587	0.000316816	0.000363194
	r_1913	L-tyrosine exchange	4.98005e-06	2.733e-05	3.1333e-05	4.54485e-05	1.11833e-05	0.000653116	0.000216054	0.00267255	5.40451e-07	1.37559e-05	4.70969e-05	9.72139e-05
	r_1586	2-oxoglutarate exchange	2.28002e-05	0.00156921	9.43913e-05	7.01777e-05	0.000102229	0.000390841	0.000848679	0.000289362	5.5613e-07	6.68927e-06	0.000123254	1.90068e-05
	r_1580	2-methylbutanol exchange	1.19552e-05	0.000267073	0.000147891	0.000128428	0.000101161	0.000779985	0.000389429	0.00117149	2.29639e-06	2.58854e-05	0.000117524	0.000388815
	r_1883	L-cysteine exchange	5.0738e-06	2.70129e-05	5.44292e-05	4.31932e-05	2.13036e-05	0.000632042	0.00013375	0.0022259	3.83439e-07	5.96308e-06	2.8918e-05	0.000180023
	r_1900	L-lysine exchange	3.26731e-06	2.73267e-05	1.3693e-05	3.17974e-05	1.30372e-05	0.000550735	4.69692e-05	0.00248171	2.13915e-07	2.60276e-06	2.05652e-05	7.10169e-05
	r_1727	decanoate exchange	2.1585e-06	0.000589634	5.55434e-05	2.75345e-05	5.91207e-06	0.000788077	0.000126027	0.00149658	7.13935e-06	5.67197e-05	3.08759e-05	3.30989e-05
	r_1893	L-histidine exchange	3.50952e-06	2.15125e-05	3.78288e-05	3.69663e-05	1.24685e-05	0.000557243	0.000147131	0.00187589	3.30258e-07	4.58488e-06	3.29008e-05	7.57331e-05
	r_1749	dTTP exchange	6.44817e-06	4.47336e-05	9.59418e-05	9.77364e-05	3.10979e-05	0.000567469	0.000185333	0.00139391	4.61613e-07	8.54924e-06	6.3108e-05	9.4905e-05
	r_1577	2-methylbutanal exchange	6.64582e-06	0.000153017	0.00015554	8.58074e-05	3.59993e-05	0.000409483	0.000270032	0.000859307	7.90158e-06	6.27183e-05	0.000203702	0.000271986
	r_1552	(S)-malate exchange	3.6279e-05	0.000134832	6.51619e-05	8.04179e-05	7.32594e-05	0.000502301	0.000564465	0.000357277	5.52048e-07	2.36429e-05	0.000228797	0.000446353
	r_2188	hexanoate exchange	2.24486e-06	0.000315714	4.89779e-05	3.22672e-05	2.10631e-05	0.000353425	0.00012165	0.00131616	3.99093e-06	4.42949e-05	4.02088e-05	6.47964e-05
	r_1604	4-aminobenzoate exchange	8.77393e-06	7.20626e-05	0.000121356	0.000145425	3.47864e-05	0.000276152	0.00026576	0.000964143	6.30774e-07	6.32257e-06	8.18468e-05	0.000246724
	r_1889	L-glutamate exchange	1.24412e-06	1.49047e-05	2.58779e-05	2.27238e-05	3.72124e-06	0.000281869	4.69874e-05	0.00172694	4.50109e-07	7.06063e-06	1.09652e-05	4.48567e-05
	r_1994	palmitoleate exchange	7.67095e-06	0.000139546	9.9898e-05	8.17602e-05	4.55678e-05	0.000387226	0.000224346	0.000437598	1.5094e-06	1.09088e-05	0.000167606	0.000158397
	r_1843	indol-3-ylacetaldehyde exchange	8.14898e-06	6.76587e-05	9.00719e-05	0.000138131	3.47719e-05	0.000101015	0.000356986	0.000650296	4.5034e-07	7.80511e-06	7.13177e-05	0.000196894
	r_1841	hypoxanthine exchange	1.6318e-06	1.92818e-05	2.75081e-05	3.99165e-05	8.37479e-06	0.000308798	9.37427e-05	0.00114053	1.68902e-07	2.78821e-06	1.43911e-05	3.8928e-05
	r_2024	putrescine exchange	1.86846e-06	1.61516e-05	1.56745e-05	2.4992e-05	3.72389e-06	0.000210619	1.87942e-05	0.00124887	1.2356e-07	2.04462e-06	6.86008e-06	3.36334e-05
	r_1651	alpha-D-glucosamine 6-phosphate exchange	2.80253e-06	1.98794e-05	2.34911e-05	5.90786e-05	1.49089e-05	0.000401503	6.57777e-05	0.000849678	1.80276e-07	4.8332e-06	2.19327e-05	6.72757e-05
	r_1902	L-methionine exchange	1.15534e-06	8.49137e-06	3.56271e-05	4.1132e-05	7.24204e-06	0.00036993	0.000103999	0.000767483	3.43062e-07	5.02408e-06	1.96857e-05	8.91254e-05
	r_1912	L-tryptophan exchange	4.67164e-07	3.72798e-06	9.79202e-06	6.83876e-06	2.48249e-06	0.000425511	2.81765e-05	0.00090165	4.50167e-08	7.43983e-07	5.48906e-06	1.49565e-05
	r_2083	tryptophol exchange	4.6734e-06	3.97518e-05	6.65852e-05	7.99058e-05	1.36687e-05	0.000358531	7.51922e-05	0.000545402	5.63459e-07	8.55165e-06	3.29317e-05	9.72136e-05
	r_1915	lanosterol exchange	4.31516e-06	9.93387e-05	8.31502e-05	5.60017e-05	3.9777e-05	0.000291009	0.000162528	0.000389221	7.11664e-07	9.77636e-06	7.32437e-05	0.000107881
	r_1896	L-homoserine transport	1.86928e-06	2.48446e-05	3.52235e-05	1.8173e-05	9.93065e-06	0.000126854	7.51766e-05	0.000879514	4.69144e-07	9.63947e-06	2.46915e-05	4.48538e-05
	r_1891	L-glutamine exchange	9.34366e-07	5.23238e-06	1.37254e-05	2.04419e-05	3.72344e-06	0.000148166	2.3473e-05	0.000987395	1.01378e-07	9.29291e-07	1.0973e-05	2.31155e-05
	r_1875	L-arabinitol exchange	0	0	0	0	0	0	0	0	2.58581e-05	0.000161555	0.000384099	0.00054807
	r_1903	L-phenylalanine exchange	1.86753e-06	2.73345e-05	3.5254e-05	2.72613e-05	7.45121e-06	0.000448314	5.638e-05	0.000395492	4.05635e-07	3.34595e-06	2.1953e-05	6.72944e-05
	r_2187	butyrate exchange	5.2303e-06	8.87224e-05	2.62118e-05	2.40988e-05	1.87193e-05	0.000120323	0.000155824	0.000445823	1.40715e-06	9.96145e-06	4.82626e-05	0.000137283
	r_1911	L-threonine exchange	2.17893e-06	1.4894e-05	1.56592e-05	2.27184e-05	9.92524e-06	8.8413e-05	3.7594e-05	0.000706154	6.76538e-08	2.97359e-06	5.48906e-06	1.99215e-05
	r_1650	alpha,alpha-trehalose exchange	5.03642e-07	6.45765e-05	7.19565e-06	1.80164e-05	1.22074e-05	0.000139486	7.13156e-05	0.000228893	4.21778e-07	2.60937e-06	0.000111588	3.68994e-05
	r_2052	spermine exchange	3.89414e-07	2.48214e-06	1.27341e-05	8.69839e-06	2.17263e-06	0.000250807	1.4627e-05	0.000380751	8.0988e-08	1.2032e-06	4.11133e-06	7.47824e-06
	r_1630	9H-xanthine exchange	1.47645e-06	4.95796e-06	1.85868e-05	1.24875e-05	3.40424e-06	0.000141375	1.8796e-05	0.000276648	7.85744e-08	1.33991e-06	2.14796e-05	4.69316e-05
	r_2106	zymosterol exchange	2.07683e-06	2.52988e-05	3.72276e-05	2.8523e-05	2.01088e-05	4.28841e-05	6.98357e-05	0.000144593	4.98358e-07	3.3895e-06	5.92068e-05	7.24773e-05
	r_2051	spermidine exchange	6.23249e-07	4.9662e-06	1.30538e-05	1.51448e-05	3.72396e-06	6.39151e-05	1.56625e-05	0.000351587	6.00518e-08	7.4244e-07	4.56475e-06	1.84829e-05
	r_1880	L-asparagine exchange	6.2226e-07	4.9564e-06	3.91062e-06	2.27093e-06	1.85998e-06	6.63121e-05	2.34563e-05	0.000344517	5.6211e-08	9.28898e-07	6.8563e-06	2.06243e-05
	r_1993	palmitate exchange	8.29108e-07	3.43415e-05	2.14663e-05	1.7268e-05	6.96465e-06	0.000120789	2.8731e-05	9.6677e-05	2.8854e-07	2.65307e-06	2.7725e-05	3.16744e-05
	r_2134	14-demethyllanosterol exchange	1.21552e-06	1.45237e-05	9.49411e-06	2.014e-05	3.68248e-06	2.40199e-05	4.87093e-05	0.000151994	1.28954e-07	1.51688e-06	1.56193e-05	2.68831e-05
	r_2189	oleate exchange	3.92492e-07	1.61046e-05	2.04064e-05	2.48102e-06	3.32228e-06	5.19107e-05	4.43995e-05	0.000102996	3.03467e-07	1.36158e-06	8.38366e-06	3.53308e-05
	r_2055	stearate exchange	1.0906e-06	1.52365e-05	7.93946e-06	4.48128e-06	4.24153e-06	5.29993e-05	2.67538e-05	0.000114638	1.27903e-07	2.3131e-06	1.53434e-05	2.80903e-05
	r_1757	ergosterol exchange	7.34758e-07	2.08724e-05	1.35628e-05	6.40093e-06	7.46632e-06	1.11768e-05	2.57951e-05	7.04085e-05	1.40602e-07	2.20363e-06	2.02807e-05	3.27785e-05
	r_1879	L-arginine exchange	6.22239e-07	3.72858e-06	3.91753e-06	5.17856e-06	2.79593e-06	4.16379e-05	2.34828e-05	0.000107105	5.06218e-08	3.71894e-07	2.74287e-06	1.12165e-05
	r_1753	episterol exchange	1.17306e-06	9.37687e-06	1.53069e-05	1.07871e-05	7.0784e-06	7.4476e-06	4.04775e-05	3.19803e-05	1.46049e-07	3.21637e-06	3.32327e-05	3.70273e-05
	r_2137	ergosta-5,7,22,24(28)-tetraen-3beta-ol exchange	5.88591e-07	5.38434e-06	1.02293e-05	1.46747e-05	2.288e-06	1.02109e-05	2.30717e-05	4.04267e-05	1.1409e-07	1.60153e-06	1.45352e-05	2.91406e-05
	r_1641	adenosine 3',5'-bismonophosphate exchange	1.24295e-07	2.48572e-06	3.13403e-06	7.26764e-06	1.98622e-06	0	9.39743e-06	9.93921e-05	1.79831e-08	1.48797e-07	1.64231e-06	8.97388e-06
	r_1818	guanine exchange	3.73917e-07	9.93397e-07	7.88221e-07	4.59566e-06	1.73258e-06	3.32046e-05	7.5192e-06	2.88445e-05	9.01932e-09	9.80645e-08	4.92941e-06	1.47581e-05
	r_1788	fecosterol exchange	5.04108e-07	4.59359e-06	7.88087e-06	6.93895e-06	1.57029e-06	4.41683e-06	8.07266e-06	2.52276e-05	6.5994e-08	5.83509e-07	6.60932e-06	1.45226e-05
	r_1861	iron(2+) exchange	-7.64598e-09	-6.06518e-08	-8.41158e-08	-9.95388e-08	-3.03136e-08	-1.58511e-07	-1.74089e-07	-2.27928e-07	-7.82327e-10	-6.84416e-09	-5.27259e-08	-8.80322e-08

## Sheet: Table S3
Table S3. Measured and model-simulated fluxes. Fluxes are represented in mmol/gDW*h. In column names, the letter A, G and X represents the carbon source acetic acid, glycerol and xylose, respectively; and the number represetns the C/N ratio.
Reaction
r_2111	growth	A120	A100	A80	A60	G120	G100	G80	G60	X120	X100	X80	X60
	Measured	0.009	0.062	0.086	0.114	0.031	0.162	0.178	0.233	0.0008	0.007	0.0539	0.09
	Simulated	0.007818	0.062	0.086	0.101764	0.031	0.162	0.178	0.233	0.0008	0.007	0.0539	0.09
r_1634	carbon	A120	A100	A80	A60	G120	G100	G80	G60	X120	X100	X80	X60
r_1808	Measured	0.512667	3.17231	4.34382	4.02046	1.00338	5.2267	6.28516	13.2747	0.0172409	0.164336	2.59406	3.45314
r_1718	Simulated	0.512667	3.17231	4.34382	4.02046	1.00338	5.2267	6.28517	13.2747	0.017241	0.164336	2.59405	3.45314
r_1672	CO2	A120	A100	A80	A60	G120	G100	G80	G60	X120	X100	X80	X60
	Measured	0.258	4.243	5.749	5.12	0.8077	2.3119	1.8693	3.0004	0.103	0.615	2.488	3.088
	Simulated	0.258	2.76474	4.6526	3.50327	0.8077	2.3119	1.8693	3.0004	0.039452	0.394382	2.488	3.088
r_1992	O2	A120	A100	A80	A60	G120	G100	G80	G60	X120	X100	X80	X60
	Measured	2.44642	2.29004	4.57627	3.81175	4.03837	3.57296	5.43786	9.81961	2.163	2.321	10.343	9.067
	Simulated	0.353445	2.29004	3.91306	2.8723	1.34991	3.57296	5.43786	9.81961	0.028052	0.305925	3.58118	3.78242
EXC_OUT_s_3717	protein excreted	A120	A100	A80	A60	G120	G100	G80	G60	X120	X100	X80	X60
	Measured	0.000125786	0.000980834	0.00159318	0.00148005	0.00122767	0.00677797	0.00660789	0.00725471	0	3.367e-09	2.16139e-08	0
	Simulated	0.000126	0.000981	0.001593	0.00148	0.001228	0.006778	0.006608	0.007255	0	0	0	0
r_2104	xylitol	A120	A100	A80	A60	G120	G100	G80	G60	X120	X100	X80	X60
	Measured									0.00139538	0.0166989	0.687846	1.10935
	Simulated	0	0	0	0	0	0	0	0	0.001395	0.016699	0.687846	1.10935
r_4046	non-growth associated maintenance reaction	A120	A100	A80	A60	G120	G100	G80	G60	X120	X100	X80	X60
	Simulated	2e-06	1.40737	5.82057	3.4e-05	4.02565	6.29388	13.8202	33.4905	0.105586	1.23759	12.9534	12.473
	Correct for growth	0.000222222	22.6995	67.6811	0.000298246	129.86	38.8511	77.6414	143.736	131.982	176.799	240.322	138.589
	RQ	A120	A100	A80	A60	G120	G100	G80	G60	X120	X100	X80	X60
	Measured	0.10546	1.85281	1.25626	1.34322	0.200007	0.647055	0.343756	0.305552	0.047619	0.264972	0.240549	0.340576
	Simulated	0.729958	1.20729	1.18899	1.21967	0.598334	0.647055	0.343756	0.305552	1.40639	1.28915	0.694743	0.816409

## Sheet: Table S4
Table S4. Overview of the ten most used NADPH production fluxes. Fluxes are normalized by their stoichiometric coeficient and for carbon uptake flux. Fluxes always represent NADPH production (negative fluxes represent NADPH consumption).
Reaction name	A120	A100	A80	A60	G120	G100	G80	G60	X120	X100	X80	X60
glycerol dehydrogenase (NADP-dependent)	0.00341547	0.00391279	0.00333174	0.00288586	0.342641	0.334027	0.343416	0.338088	0.00364248	0.00355735	0.00210512	0.00198422
fatty-acyl-CoA synthase (n-C16:0CoA)	-0.121685	-0.125177	-0.111017	-0.101652	-0.134568	-0.149427	-0.103765	-0.060461	-0.161719	-0.127335	-0.0531949	-0.0504382
glutamate dehydrogenase (NADP)	-0.0246681	-0.0351073	-0.0376765	-0.0462946	-0.0445675	-0.0557387	-0.0567588	-0.147744	-0.0245809	-0.043119	-0.0194045	-0.0221862
xylose reductase	0	0	0	0	0	0	0	0	-0.204988	-0.204984	-0.204987	-0.204981
glucose 6-phosphate dehydrogenase	0.0923543	0.0475561	0.0178346	0.0467965	0.00427822	0.00118411	0.00107618	0.00142569	0.254069	0.235855	0.164777	0.162878
phosphogluconate dehydrogenase	0.0923543	0.0475561	0.0178346	0.0467965	0.00427822	0.00118411	0.00107618	0.00142569	0.254069	0.235855	0.164777	0.162878
fatty-acyl-CoA synthase (n-C18:0CoA)	-0.0471261	-0.0561861	-0.0464003	-0.0425511	-0.0574912	-0.0755729	-0.0522543	-0.0304044	-0.070808	-0.0517537	-0.0223338	-0.0254792
isocitrate dehydrogenase (NADP)	0.0392136	0.155565	0.19266	0.129116	0.000314272	0.00155484	0.000182546	8.25377e-05	0.00316687	0.00348432	0.00117916	0.00100685
methylenetetrahydrofolate dehydrogenase (NADP)	0.00117913	0.00136781	0.00153644	0.00283351	-0.0556611	0.00035121	-0.00147389	-0.0604434	0.00089322	0.000972398	0.000255276	0.000894258
4-Aminobutyraldehyde:NAD+ oxidoreductase	-0.000349155	-0.00058321	-0.000576796	-0.00111467	-0.00922519	-0.000377804	-0.0845011	-0.00530177	-0.00785337	-0.00841325	-0.0127841	-0.00533682

## Sheet: Table S5
Table S5. C/N ratio dependent metabolic fluxes presented in the genome scale model of R. toruloides studied on three carbon sources. Flux values are calculated by optimizing ATP hydrolysis (representing non-growth related maintenance), followed by random sampling (n=5000) of the solution space. Flux mean (mean) and standard deviation (stdev) values are given in mmol/gDW*h. rxnID - reaction ID in …
rxnID	reactionName	A120_mean	A10_mean0_mean	A80_mean	A60_mean	G120_mean	G10_mean0_mean	G80_mean	G60_mean	X120_mean	X10_mean0_mean	X80_mean	X60_mean	A120_stdev	A10_stdev0_stdev	A80_stdev	A60_stdev	G120_stdev	G10_stdev0_stdev	G80_stdev	G60_stdev	X120_stdev	X10_stdev0_stdev	X80_stdev	X60_stdev	EQUATION	EC-NUMBER	GENE ASSOCIATION
exc_out_s_3717	protein exchange (OUT)	0.000122692	0.000956823	0.001554	0.00144363	0.00119755	0.00661211	0.00644554	0.00707668	0	3.28427e-09	2.10813e-08	0	5.60334e-07	4.97571e-06	7.18449e-06	6.51084e-06	5.86116e-06	3.47098e-05	3.05105e-05	3.46354e-05	0	1.55464e-11	9.13784e-11	0	protein[c] =>
r_0001	(R)-lactate:ferricytochrome-c 2-oxidoreductase	0	0	0	0	0	0	0	0	0	0	0	0	0	0	0	0	0	0	0	0	0	0	0	0	(R)-lactate[c] + 2 ferricytochrome c[m] => 2 ferrocytochrome c[m] + pyruvate[c]	1.1.2.4;1.1.99.-	(RHTO_06352 and RHTO_05208) or (RHTO_05208 and RHTO_02645)
r_0002	(R)-lactate:ferricytochrome-c 2-oxidoreductase	0	0	0	0	0	0	0	0	0	0	0	0	0	0	0	0	0	0	0	0	0	0	0	0	(R)-lactate[m] + 2 ferricytochrome c[m] => 2 ferrocytochrome c[m] + pyruvate[m]	1.1.2.4;1.1.99.-	RHTO_02645 and RHTO_05208
r_0003	(R,R)-butanediol dehydrogenase	-2.30163e-05	-0.000209769	-0.000235393	-0.0001625	-0.000116163	-0.00176189	-0.000619872	-0.00403464	-4.01234e-06	-2.78433e-05	-0.000343338	-0.000246589	0.000348132	0.004068	0.00373044	0.00298266	0.00199391	0.0174839	0.0120015	0.0430997	4.39645e-05	0.000388484	0.00607	0.00583766	(R,R)-2,3-butanediol[c] + NAD[c] <=> (R)-acetoin[c] + H+[c] + NADH[c]	1.1.1.4	RHTO_04102
r_0004	(S)-lactate:ferricytochrome-c 2-oxidoreductase	0	0	0	0	0	0	0	0	0	0	0	0	0	0	0	0	0	0	0	0	0	0	0	0	(S)-lactate[c] + 2 ferricytochrome c[m] => 2 ferrocytochrome c[m] + pyruvate[c]	1.1.2.3	RHTO_05208 and RHTO_00251
r_0005	1,3-beta-glucan synthase	0.00264627	0.0370907	0.0482323	0.078957	0.0176358	0.0384155	0.0814217	0.0380394	0.000290567	0.00113346	0.0199227	0.0501373	3.05174e-05	0.000450567	0.000606194	0.000962765	0.000214597	0.000475257	0.000960395	0.000480717	3.38785e-06	1.38231e-05	0.000238884	0.000568371	UDP-D-glucose[c] => (1->3)-beta-D-glucan[ce] + H+[c] + UDP[c]	2.4.1.34	(RHTO_05280 and RHTO_02657) or RHTO_05280
r_0006	1,6-beta-glucan synthase	0.000883912	0.0123891	0.0161107	0.0263734	0.00589076	0.0128316	0.0271966	0.012706	9.70557e-05	0.000378601	0.00665463	0.016747	1.01935e-05	0.000150499	0.000202482	0.000321585	7.16803e-05	0.000158746	0.000320793	0.00016057	1.13162e-06	4.61722e-06	7.97926e-05	0.000189849	UDP-D-glucose[c] => (1->6)-beta-D-glucan[ce] + H+[c] + UDP[c]		RHTO_00515 or RHTO_07323
r_0007	1-(5-phosphoribosyl)-5-[(5-phosphoribosylamino)methylideneamino)imidazole-4-carboxamide isomerase	0.000392433	0.00315406	0.00511597	0.00594981	0.00157254	0.0112367	0.0126642	0.025293	2.49083e-05	0.000497697	0.00366322	0.00589318	5.24067e-05	0.000351125	0.000514494	0.000600921	0.000172426	0.00544522	0.00134603	0.0168538	3.26294e-06	4.89008e-05	0.000349215	0.00110112	1-(5-phospho-D-ribosyl)-5-[(5-phospho-D-ribosylamino)methylideneamino]imidazole-4-carboxamide [cytoplasm][c] => 5-[(5-phospho-1-deoxy-D-ribulos-1-ylamino)methylideneamino]-1-(5-phospho-D-ribosyl)imidazole-4-carboxamide [cytoplasm][c]	5.3.1.16	RHTO_00551
r_0012	1-pyrroline-5-carboxylate dehydrogenase	0	0	0	0	0	0	0	0	0	0	0	0	0	0	0	0	0	0	0	0	0	0	0	0	1-pyrroline-5-carboxylate[m] + 2 H2O[m] + NAD[m] <=> H+[m] + L-glutamate[m] + NADH[m]	1.2.1.88	RHTO_07378
r_0013	2,3-diketo-5-methylthio-1-phosphopentane degradation reaction	1.22959e-05	0.000103777	0.000142961	0.000154615	4.65796e-05	0.000800891	0.00028302	0.00105486	9.19779e-07	1.44326e-05	9.19053e-05	0.000294998	0.000132888	0.00108245	0.00159073	0.00174791	0.000516963	0.00742443	0.00351819	0.0128788	9.20115e-06	0.000153412	0.00106311	0.00309644	5-(methylsulfanyl)-2,3-dioxopentyl phosphate[c] + 3 H2O[c] => 4-methylthio-2-oxobutanoate[c] + formate[c] + 6 H+[c] + phosphate[c]	1.13.11.54;3.1.3.77	RHTO_05673
r_0014	2,5-diamino-6-ribitylamino-4(3H)-pyrimidinone 5'-phosphate deaminase	7.56785e-06	6.00301e-05	8.32877e-05	9.85364e-05	3.00154e-05	0.000156873	0.000172313	0.000225657	7.74378e-07	6.77776e-06	5.21828e-05	8.71033e-05	8.72743e-08	7.29228e-07	1.04678e-06	1.20151e-06	3.65236e-07	1.94075e-06	2.03249e-06	2.85172e-06	9.02883e-09	8.2658e-08	6.257e-07	9.87429e-07	2,5-diamino-6-(5-phosphono)ribitylamino-4(3H)-pyrimidinone[c] + H+[c] + H2O[c] => 5-amino-6-(5-phosphoribitylamino)uracil[c] + ammonium[c]	3.5.4.26;5.4.99.28	RHTO_05066
r_0015	2,5-diamino-6-ribosylamino-4(3H)-pyrimidinone 5'-phosphate reductase (NADPH)	7.56785e-06	6.00301e-05	8.32877e-05	9.85364e-05	3.00154e-05	0.000156873	0.000172313	0.000225657	7.74378e-07	6.77776e-06	5.21828e-05	8.71033e-05	8.72743e-08	7.29228e-07	1.04678e-06	1.20151e-06	3.65236e-07	1.94075e-06	2.03249e-06	2.85172e-06	9.02883e-09	8.2658e-08	6.257e-07	9.87429e-07	2,5-diamino-4-hydroxy-6-(5-phosphoribosylamino)pyrimidine[c] + H+[c] + NADPH[c] => 2,5-diamino-6-(5-phosphono)ribitylamino-4(3H)-pyrimidinone[c] + NADP(+)[c]	1.1.1.302	RHTO_04544
r_0016	2-aceto-2-hydroxybutanoate synthase	0.000670648	0.0058088	0.00855432	0.0100244	0.00282372	0.021125	0.0222138	0.0468071	4.83841e-05	0.000870453	0.00704056	0.0106255	0.000428348	0.00670486	0.00397199	0.0044303	0.00290996	0.0265615	0.0176562	0.0587003	6.65695e-05	0.000613736	0.0100909	0.0117606	2-oxobutanoate[m] + H+[m] + pyruvate[m] => (S)-2-acetyl-2-hydroxybutanoate[m] + carbon dioxide[m]	2.2.1.6	(RHTO_03988 and RHTO_03298) or RHTO_03298
r_0017	2-amino-4-hydroxy-6-hydroxymethyldihydropteridine diphosphokinase	0	0	0	0	0	0	0	0	0	0	0	0	0	0	0	0	0	0	0	0	0	0	0	0	2-amino-6-(hydroxymethyl)-7,8-dihydropteridin-4-ol[m] + ATP[m] => (2-amino-4-hydroxy-7,8-dihydropteridin-6-yl)methyl trihydrogen diphosphate[m] + AMP[m] + H+[m]	2.5.1.15;2.7.6.3;4.1.2.25	RHTO_00942
r_0018	2-aminoadipate transaminase	0.000771622	0.00622801	0.0101147	0.0117488	0.00310283	0.0221154	0.0249995	0.0499536	4.91359e-05	0.00098446	0.00725365	0.0115848	4.8501e-05	0.000387371	0.000596729	0.000592528	0.000166664	0.0079615	0.00138929	0.0288241	3.67666e-06	5.96695e-05	0.000470677	0.00121404	2-oxoadipic acid[c] + L-glutamate[c] <=> 2-oxoglutarate[c] + L-2-aminoadipate[c]	2.6.1.39;2.6.1.57;2.6.1.7	RHTO_07353
r_0019	2-dehydropantoate 2-reductase	1.66408e-05	0.000170676	0.00019965	0.000245454	6.08272e-05	0.000753885	0.000562753	0.001772	1.30557e-06	1.97009e-05	0.000160793	0.000436991	0.000159657	0.0014406	0.00196692	0.00231616	0.000611491	0.010421	0.0051071	0.0260122	1.20527e-05	0.000190354	0.00147335	0.00400544	2-dehydropantoate[c] + H+[c] + NADPH[c] => (R)-pantoate[c] + NADP(+)[c]	1.1.1.169	RHTO_01031
r_0020	2-deoxy-D-arabino-heptulosonate 7-phosphate synthetase	0	0	0	0	0	0	0	0	0	0	0	0	0	0	0	0	0	0	0	0	0	0	0	0	D-erythrose 4-phosphate[m] + H2O[m] + phosphoenolpyruvate[m] => 7-phospho-2-dehydro-3-deoxy-D-arabino-heptonic acid[m] + phosphate[m]	2.5.1.54	RHTO_02272 or RHTO_03757
r_0021	2-hexaprenyl-6-methoxy-1,4-benzoquinone methyltransferase	0	0	0	0	0	0	0	0	0	0	0	0	0	0	0	0	0	0	0	0	0	0	0	0	2-hexaprenyl-6-methoxy-1,4-benzoquinone[m] + S-adenosyl-L-methionine[m] => 2-hexaprenyl-6-methoxy-3-methyl-1,4-benzoquinone[m] + H+[m] + S-adenosyl-L-homocysteine[m]	1.14.13.-;2.1.1.114;2.1.1.201;2.1.1.64;2.7.-.-	RHTO_06687 and RHTO_03730 and RHTO_05146 and RHTO_00339 and RHTO_06918 and RHTO_00813 and RHTO_01107
r_0022	2-hexaprenyl-6-methoxyphenol monooxygenase	0	0	0	0	0	0	0	0	0	0	0	0	0	0	0	0	0	0	0	0	0	0	0	0	2-hexaprenyl-6-methoxyphenol[m] + oxygen[m] => 2-hexaprenyl-6-methoxy-1,4-benzoquinone[m] + H2O[m]	1.14.13.-;2.1.1.114;2.1.1.201;2.1.1.64;2.7.-.-	RHTO_06687 and RHTO_03730 and RHTO_05146 and RHTO_00339 and RHTO_06918 and RHTO_00813 and RHTO_01107
r_0023	2-isopropylmalate hydratase	-0.00165698	-0.0137674	-0.0217366	-0.0252915	-0.00673492	-0.0481345	-0.0538256	-0.108261	-0.000123244	-0.00225351	-0.0158627	-0.0251786	0.000311871	0.00584715	0.00396612	0.00421787	0.0020121	0.0205613	0.012278	0.0542227	8.33252e-05	0.000767634	0.00648119	0.00871754	2-isopropylmaleic acid[c] + H2O[c] <=> 2-isopropylmalate[c]	4.2.1.33	RHTO_07040
r_0024	2-isopropylmalate synthase	0.00159254	0.0140823	0.0207263	0.0244099	7.76793e-05	0.00073221	0.000839536	0.00203477	3.76396e-06	7.28703e-05	0.00169306	0.00255605	0.000544344	0.010349	0.00628508	0.00637688	0.0009773	0.0100936	0.00908512	0.021021	3.46237e-05	0.000483371	0.00748339	0.00877447	3-methyl-2-oxobutanoate[c] + acetyl-CoA[c] + H2O[c] => 2-isopropylmalate[c] + coenzyme A[c] + H+[c]	2.3.3.13	RHTO_03109
r_0025	2-isopropylmalate synthase	8.73752e-05	0.000982917	0.00111569	0.000952609	0.0067601	0.047758	0.0536304	0.106943	0.00012061	0.00219989	0.0144802	0.0231085	0.000427853	0.00524005	0.00514214	0.00503568	0.00260372	0.02213	0.0167066	0.0565265	8.36776e-05	0.000873132	0.00763202	0.0121245	3-methyl-2-oxobutanoate[m] + acetyl-CoA[m] + H2O[m] => 2-isopropylmalate[m] + coenzyme A[m] + H+[m]	2.3.3.13	RHTO_03109
r_0026	2-keto-4-methylthiobutyrate transamination	1.22959e-05	0.000103777	0.000142961	0.000154615	4.65796e-05	0.000800891	0.00028302	0.00105486	9.19779e-07	1.44326e-05	9.19053e-05	0.000294998	0.000132888	0.00108245	0.00159073	0.00174791	0.000516963	0.00742443	0.00351819	0.0128788	9.20115e-06	0.000153412	0.00106311	0.00309644	4-methylthio-2-oxobutanoate[c] + L-glutamate[c] => 2-oxoglutarate[c] + L-methionine[c]		RHTO_05760 or RHTO_08045
r_0027	2-methylcitrate dehydratase	0.000921722	0.00744576	0.0125832	0.0130549	0.00367393	0.0225817	0.0263334	0.0514598	6.93229e-05	0.00116074	0.00877489	0.0148261	0.00171783	0.0158189	0.0274909	0.0173699	0.00767134	0.012116	0.0196515	0.0392735	0.000243882	0.00213741	0.0217069	0.0356739	homocitrate[m] <=> but-1-ene-1,2,4-tricarboxylic acid[m] + H2O[m]	4.2.1.36	RHTO_05318
r_0028	2-methylcitrate synthase	0	0	0	0	0	0	0	0	0	0	0	0	0	0	0	0	0	0	0	0	0	0	0	0	H2O[m] + oxaloacetate[m] + propionyl-CoA[m] => 2-methylcitrate[m] + coenzyme A[m] + H+[m]	2.3.3.1	RHTO_06406 or RHTO_06409
r_0029	2-oxo-4-methyl-3-carboxypentanoate decarboxylation	0.00165698	0.0137674	0.0217366	0.0252915	0.00673492	0.0481345	0.0538256	0.108261	0.000123244	0.00225351	0.0158627	0.0251786	0.000311871	0.00584715	0.00396612	0.00421787	0.0020121	0.0205613	0.012278	0.0542227	8.33252e-05	0.000767634	0.00648119	0.00871754	(2S)-2-isopropyl-3-oxosuccinate[c] + H+[c] => 4-methyl-2-oxopentanoate[c] + carbon dioxide[c]	2.6.1.42	RHTO_05760 or RHTO_08045
r_0030	2-oxo-4-methyl-3-carboxypentanoate decarboxylation	0	0	0	0	0	0	0	0	0	0	0	0	0	0	0	0	0	0	0	0	0	0	0	0	(2S)-2-isopropyl-3-oxosuccinate[m] + H+[m] => 4-methyl-2-oxopentanoate[m] + carbon dioxide[m]	2.6.1.42	RHTO_05760 or RHTO_08045
r_0032	3',5'-bisphosphate nucleotidase	0.000584846	0.00522006	0.00794837	0.00856054	0.00268429	0.017843	0.0186174	0.0386354	5.28529e-05	0.000909537	0.00647398	0.0100344	0.0012796	0.0158302	0.0192918	0.0152828	0.00878435	0.0434007	0.0401183	0.0964996	0.000262724	0.00310292	0.0246138	0.0335608	adenosine 3',5'-bismonophosphate[c] + H2O[c] => AMP[c] + phosphate[c]	3.1.3.7	RHTO_03653
r_0033	3',5'-cyclic-nucleotide phosphodiesterase	5.43288e-05	0.000504598	0.000394333	0.000744028	0.000350985	0.000879438	0.00133348	0.00376015	1.0179e-05	6.80712e-05	0.00143001	0.00212099	0.00145113	0.0134778	0.0139376	0.0166221	0.00937483	0.0234899	0.0384749	0.0766693	0.000228237	0.00196407	0.033696	0.0453688	3',5'-cyclic AMP[c] + H2O[c] => AMP[c] + H+[c]	3.1.4.17;3.1.4.53	RHTO_00737 or RHTO_01788
r_0034	3',5'-cyclic-nucleotide phosphodiesterase	0	0	0	0	0	0	0	0	0	0	0	0	0	0	0	0	0	0	0	0	0	0	0	0	3',5'-cyclic dAMP[c] + H2O[c] => dAMP[c] + H+[c]	3.1.4.53	RHTO_00737
r_0035	3',5'-cyclic-nucleotide phosphodiesterase	0	0	0	0	0	0	0	0	0	0	0	0	0	0	0	0	0	0	0	0	0	0	0	0	3',5'-cyclic IMP[c] + H2O[c] => H+[c] + IMP[c]	3.1.4.53	RHTO_00737
r_0036	3',5'-cyclic-nucleotide phosphodiesterase	6.49613e-05	0.000852283	0.000664944	0.000596106	0.000281569	0.000628088	0.000830103	0.00195337	9.68503e-06	7.5493e-05	0.00120544	0.00124896	0.00153446	0.0173942	0.0178367	0.0148922	0.00663141	0.0156912	0.023952	0.0436407	0.000206333	0.00171704	0.0245789	0.0279056	3',5'-cyclic GMP[c] + H2O[c] => GMP[c] + H+[c]	3.1.4.53	RHTO_00737
r_0037	3',5'-cyclic-nucleotide phosphodiesterase	0	0	0	0	0	0	0	0	0	0	0	0	0	0	0	0	0	0	0	0	0	0	0	0	3',5'-cyclic CMP[c] + H2O[c] => CMP[c] + H+[c]	3.1.4.53	RHTO_00737
r_0038	3,4-dihydroxy-2-butanone-4-phosphate synthase	1.51357e-05	0.00012006	0.000166575	0.000197073	6.00308e-05	0.000313745	0.000344626	0.000451315	1.54876e-06	1.35555e-05	0.000104366	0.000174206	1.74549e-07	1.45846e-06	2.09355e-06	2.40301e-06	7.30471e-07	3.88149e-06	4.06498e-06	5.70343e-06	1.80577e-08	1.65316e-07	1.2514e-06	1.97486e-06	D-ribulose 5-phosphate[c] => 2-hydroxy-3-oxobutyl phosphate[c] + formate[c] + H+[c]	4.1.99.12	RHTO_05534
r_0039	3-dehydroquinate dehydratase	0.00123386	0.00996993	0.016232	0.0189006	0.00499147	0.0367062	0.0403042	0.0804964	7.89907e-05	0.00157533	0.0116119	0.0186901	0.000191772	0.00158003	0.00267345	0.00317884	0.000860214	0.0197987	0.00704358	0.0382072	1.49632e-05	0.000240705	0.00180573	0.00458734	3-dehydroquinate[c] => 3-dehydroshikimate[c] + H2O[c]	1.1.1.25;2.5.1.19;2.7.1.71;4.2.1.10;4.2.3.4	RHTO_01057
r_0040	3-dehydroquinate synthase	0.00123386	0.00996993	0.016232	0.0189006	0.00499147	0.0367062	0.0403042	0.0804964	7.89907e-05	0.00157533	0.0116119	0.0186901	0.000191772	0.00158003	0.00267345	0.00317884	0.000860214	0.0197987	0.00704358	0.0382072	1.49632e-05	0.000240705	0.00180573	0.00458734	7-phospho-2-dehydro-3-deoxy-D-arabino-heptonic acid[c] => 3-dehydroquinate[c] + phosphate[c]	1.1.1.25;2.5.1.19;2.7.1.71;4.2.1.10;4.2.3.4	RHTO_01057
r_0041	3-dehydrosphinganine reductase	0	0	0	0	0	0	0	0	0	0	0	0	0	0	0	0	0	0	0	0	0	0	0	0	3-ketosphinganine[er] + 2 H+[er] + NADPH[er] => NADP(+)[er] + sphinganine[er]	1.1.1.102	RHTO_07838
r_0042	3-deoxy-D-arabino-heptulosonate 7-phosphate synthetase	0.00123386	0.00996993	0.016232	0.0189006	0.00499147	0.0367062	0.0403042	0.0804964	7.89907e-05	0.00157533	0.0116119	0.0186901	0.000191772	0.00158003	0.00267345	0.00317884	0.000860214	0.0197987	0.00704358	0.0382072	1.49632e-05	0.000240705	0.00180573	0.00458734	D-erythrose 4-phosphate[c] + H2O[c] + phosphoenolpyruvate[c] => 7-phospho-2-dehydro-3-deoxy-D-arabino-heptonic acid[c] + phosphate[c]	2.5.1.54	RHTO_02272 or RHTO_03757
r_0043	3-hexaprenyl-4,5-dihydroxybenzoate hydroxylase	0	0	0	0	0	0	0	0	0	0	0	0	0	0	0	0	0	0	0	0	0	0	0	0	3-hexaprenyl-4-hydroxybenzoic acid[c] + 0.5 oxygen[c] => 3-hexaprenyl-4,5-dihydroxybenzoic acid[c]		RHTO_03202 or RHTO_04491
r_0045	3-hydroxy-L-kynurenine hydrolase	0	0	0	0	0	0	0	0	0	0	0	0	0	0	0	0	0	0	0	0	0	0	0	0	3-hydroxy-L-kynurenine[c] + H2O[c] => 3-hydroxyanthranilate[c] + L-alanine[c]	3.7.1.3	RHTO_02095
r_0057	3-hydroxyacyl-CoA dehydrogenase (3-oxotetradecanoyl-CoA)	9.06547e-05	0.000940034	0.00128501	0.000894482	0.000704541	0.00131866	0.00281197	0.00365567	1.26225e-05	0.000127289	0.00197529	0.00234096	0.000393592	0.00395225	0.00530685	0.00378073	0.00286363	0.0061336	0.0116785	0.016842	5.23826e-05	0.000534832	0.00842253	0.00995765	(S)-3-hydroxytetradecanoyl-CoA[p] + NAD[p] => 3-oxotetradecanoyl-CoA[p] + H+[p] + NADH[p]	1.1.1.n12;4.2.1.119	RHTO_03342 or RHTO_03348 or RHTO_06581
r_0058	3-hydroxyanthranilate 3,4-dioxygenase	0	0	0	0	0	0	0	0	0	0	0	0	0	0	0	0	0	0	0	0	0	0	0	0	3-hydroxyanthranilate[c] + oxygen[c] => 2-amino-3-carboxymuconate-6-semialdehyde[c] + H+[c]	1.13.11.6	RHTO_04617
r_0059	3-isopropylmalate 3-methyltransferase	0	0	0	0	0	0	0	0	0	0	0	0	0	0	0	0	0	0	0	0	0	0	0	0	(2R,3S)-3-isopropylmalate[c] + S-adenosyl-L-methionine[c] => 3-hydroxy-2-isopropyl-4-methoxy-4-oxobutanoate[c] + S-adenosyl-L-homocysteine[c]	2.1.1.145	RHTO_02367
r_0060	3-isopropylmalate dehydratase	-0.00165698	-0.0137674	-0.0217366	-0.0252915	-0.00673492	-0.0481345	-0.0538256	-0.108261	-0.000123244	-0.00225351	-0.0158627	-0.0251786	0.000311871	0.00584715	0.00396612	0.00421787	0.0020121	0.0205613	0.012278	0.0542227	8.33252e-05	0.000767634	0.00648119	0.00871754	(2R,3S)-3-isopropylmalate[c] <=> 2-isopropylmaleic acid[c] + H2O[c]	4.2.1.33	RHTO_07040
r_0061	3-isopropylmalate dehydrogenase	0.00165698	0.0137674	0.0217366	0.0252915	0.00673492	0.0481345	0.0538256	0.108261	0.000123244	0.00225351	0.0158627	0.0251786	0.000311871	0.00584715	0.00396612	0.00421787	0.0020121	0.0205613	0.012278	0.0542227	8.33252e-05	0.000767634	0.00648119	0.00871754	(2R,3S)-3-isopropylmalate[c] + NAD[c] => (2S)-2-isopropyl-3-oxosuccinate[c] + H+[c] + NADH[c]	1.1.1.85	RHTO_07196
r_0062	3-methyl-2-oxobutanoate decarboxylase	6.58338e-05	0.000691661	0.000965978	0.000656442	0.000545816	0.00333521	0.00375802	0.00431873	2.50322e-05	0.000219965	0.0015194	0.00185849	0.000523535	0.00682545	0.00732098	0.00560127	0.00401243	0.0243851	0.027259	0.0477112	0.000119632	0.00104375	0.0123951	0.0149566	3-methyl-2-oxobutanoate[c] + H+[c] => carbon dioxide[c] + isobutyraldehyde[c]	4.1.1.-;4.1.1.1;4.1.1.43;4.1.1.74	RHTO_00098
r_0063	3-methyl-2-oxobutanoate hydroxymethyltransferase	1.66408e-05	0.000170676	0.00019965	0.000245454	6.08272e-05	0.000753885	0.000562753	0.001772	1.30557e-06	1.97009e-05	0.000160793	0.000436991	0.000159657	0.0014406	0.00196692	0.00231616	0.000611491	0.010421	0.0051071	0.0260122	1.20527e-05	0.000190354	0.00147335	0.00400544	3-methyl-2-oxobutanoate[m] + 5,10-methylenetetrahydrofolate[m] + H2O[m] => 2-dehydropantoate[m] + THF[m]	2.1.2.11	RHTO_06605
r_0064	3-methyl-2-oxopentanoate decarboxylase	1.6244e-05	0.00024658	0.000246857	0.000168323	0.000115189	0.00134333	0.000870482	0.00244006	6.69696e-06	6.78888e-05	0.000428003	0.000506769	0.000237123	0.00352585	0.00317763	0.00249233	0.0016331	0.014924	0.0107598	0.0297182	5.80889e-05	0.000586374	0.00562085	0.00689486	(S)-3-methyl-2-oxopentanoate[c] + H+[c] => 2-methylbutanal[c] + carbon dioxide[c]	4.1.1.-;4.1.1.1;4.1.1.43;4.1.1.74	RHTO_00098
r_0065	3-phosphoshikimate 1-carboxyvinyltransferase	0.00123386	0.00996993	0.016232	0.0189006	0.00499147	0.0367062	0.0403042	0.0804964	7.89907e-05	0.00157533	0.0116119	0.0186901	0.000191772	0.00158003	0.00267345	0.00317884	0.000860214	0.0197987	0.00704358	0.0382072	1.49632e-05	0.000240705	0.00180573	0.00458734	3-phosphoshikimic acid[c] + phosphoenolpyruvate[c] => 5-O-(1-carboxyvinyl)-3-phosphoshikimic acid[c] + phosphate[c]	1.1.1.25;2.5.1.19;2.7.1.71;4.2.1.10;4.2.3.4	RHTO_01057
r_0066	4-amino-4-deoxychorismate synthase	8.41102e-06	4.471e-05	0.00013734	0.000190834	3.97147e-05	0.000201016	0.000398716	0.000662825	3.60117e-07	7.43311e-06	5.76024e-05	0.000197334	0.000114162	0.000743899	0.00163283	0.00207362	0.000494893	0.00502188	0.00429746	0.0141173	6.3565e-06	0.000117304	0.000887045	0.00269687	chorismate[c] + L-glutamine[c] => 4-amino-4-deoxychorismate[c] + L-glutamate[c]	2.6.1.85	RHTO_01811
r_0067	4-aminobenzoate synthase	8.41102e-06	4.471e-05	0.00013734	0.000190834	3.97147e-05	0.000201016	0.000398716	0.000662825	3.60117e-07	7.43311e-06	5.76024e-05	0.000197334	0.000114162	0.000743899	0.00163283	0.00207362	0.000494893	0.00502188	0.00429746	0.0141173	6.3565e-06	0.000117304	0.000887045	0.00269687	4-amino-4-deoxychorismate[c] => 4-aminobenzoate[c] + H+[c] + pyruvate[c]	4.1.3.38	RHTO_04877
r_0068	4-aminobutyrate transaminase	0.00139581	0.0162372	0.00990754	0.00956833	0.00119017	0.000594542	0.00191357	0.00139105	7.35841e-05	0.000617155	0.0043443	0.00530561	0.0112428	0.102901	0.0973158	0.0871332	0.0157037	0.0132434	0.0321506	0.0326232	0.000676899	0.00645316	0.0572854	0.0685964	2-oxoglutarate[c] + gamma-aminobutyrate[c] => L-glutamate[c] + succinic semialdehyde[c]	2.6.1.19	RHTO_00202
r_0069	4-hydroxy-L-threonine synthase	0	0	0	0	0	0	0	0	0	0	0	0	0	0	0	0	0	0	0	0	0	0	0	0	4-(phosphonooxy)-L-threonine[c] + H2O[c] => 4-hydroxy-L-threonine[c] + phosphate[c]	4.2.3.1	RHTO_03928
r_0072	4-methyl-2-oxopentanoate decarboxylase	2.28862e-05	0.000569869	0.000330743	0.000435059	0.000164688	0.00121549	0.000848557	0.00212285	1.85424e-05	0.000158292	0.000511599	0.00063031	0.00027887	0.00552436	0.00384291	0.00418032	0.00199249	0.0146779	0.0112499	0.0280728	8.06427e-05	0.000733477	0.00626171	0.00762544	4-methyl-2-oxopentanoate[c] + H+[c] => 3-methylbutanal[c] + carbon dioxide[c]	4.1.1.-	RHTO_00098
r_0073	4PP-IP5 depyrophosphorylation to IP6	0	0	0	0	0	0	0	0	0	0	0	0	0	0	0	0	0	0	0	0	0	0	0	0	4-diphospho-1D-myo-inositol pentakisphosphate[c] + H2O[c] <=> 2 H+[c] + myo-inositol hexakisphosphate[c] + phosphate[c]	2.7.4.21;2.7.4.24;3.6.1.52;3.6.1.60	RHTO_06799
r_0075	5'-methylthioadenosine phosphorylase	1.22959e-05	0.000103777	0.000142961	0.000154615	4.65796e-05	0.000800891	0.00028302	0.00105486	9.19779e-07	1.44326e-05	9.19053e-05	0.000294998	0.000132888	0.00108245	0.00159073	0.00174791	0.000516963	0.00742443	0.00351819	0.0128788	9.20115e-06	0.000153412	0.00106311	0.00309644	5'-S-methyl-5'-thioadenosine[c] + phosphate[c] => adenine[c] + S-methyl-5-thio-alpha-D-ribose 1-phosphate[c]	2.4.2.28	RHTO_05934
r_0076	5'-nucleotidase (CMP)	5.17417e-05	0.000720796	0.00115014	0.000870716	0.000584643	0.000628175	0.00111123	0.00138428	7.12293e-06	0.000132343	0.00159541	0.0024788	0.0018288	0.0207972	0.0307203	0.0232203	0.0156159	0.02564	0.0453566	0.0574755	0.000251758	0.00353491	0.0460393	0.0633705	CMP[c] + H2O[c] => cytidine[c] + phosphate[c]	3.1.3.-	RHTO_07849
r_0078	5'-nucleotidase (UMP)	2.58709e-05	0.000720853	0.00065722	0.000372533	0.000417841	0.000835358	0.00296328	0.00208897	8.90365e-06	3.76372e-05	0.000803778	0.00199509	0.00129341	0.0207988	0.0232293	0.0152055	0.013208	0.0295258	0.0740302	0.0738341	0.000281445	0.0018817	0.0328075	0.0575744	H2O[c] + UMP[c] => phosphate[c] + uridine[c]	3.1.3.-	RHTO_07849
r_0079	5'-phosphoribosylformyl glycinamidine synthetase	0.00071946	0.00570032	0.00791493	0.00936671	0.00285455	0.015175	0.0163839	0.0231912	7.33978e-05	0.00064459	0.00497799	0.00835378	4.2818e-05	0.000312004	0.000490565	0.000583811	0.000175507	0.00426933	0.00113055	0.0176665	2.82992e-06	4.54304e-05	0.000407496	0.00100826	5'-phosphoribosyl-N-formylglycineamide[c] + ATP[c] + H2O[c] + L-glutamine[c] => 5'-phosphoribosyl-N-formylglycineamidine[c] + ADP[c] + H+[c] + L-glutamate[c] + phosphate[c]	6.3.5.3	RHTO_02389
r_0080	5,10-methylenetetrahydrofolate reductase (NADPH)	0.00151119	0.0101046	0.0143723	0.0142644	0.00539863	0.0396189	0.0325592	0.0630842	0.000152619	0.00150391	0.0100862	0.0164586	0.000916391	0.00755196	0.0118004	0.0136179	0.00388873	0.0471283	0.0281271	0.112723	7.08022e-05	0.00117954	0.00843159	0.0221074	5,10-methylenetetrahydrofolate[c] + 2 H+[c] + NADPH[c] => 5-methyltetrahydrofolate[c] + NADP(+)[c]	1.5.1.20	RHTO_03105 or RHTO_04196
r_0081	5-aminolevulinate synthase	6.11543e-08	4.85092e-07	6.73032e-07	7.96254e-07	2.42549e-07	1.26766e-06	1.39243e-06	1.8235e-06	6.2576e-09	5.47698e-08	4.21679e-07	7.03865e-07	7.05247e-10	5.89275e-09	8.45881e-09	9.70914e-09	2.9514e-09	1.56828e-08	1.64242e-08	2.30442e-08	7.29603e-11	6.67943e-10	5.05616e-09	7.97923e-09	H+[m] + L-glycine[m] + succinyl-CoA[m] => 5-aminolevulinate[m] + carbon dioxide[m] + coenzyme A[m]	2.3.1.37	RHTO_02047
r_0084	5-formethyltetrahydrofolate cyclo-ligase	0	0	0	0	0	0	0	0	0	0	0	0	0	0	0	0	0	0	0	0	0	0	0	0	5-formyltetrahydrofolic acid[c] + ATP[c] => 5,10-methenyl-THF[c] + ADP[c] + phosphate[c]	6.3.3.2	RHTO_04964
r_0085	5-methyltetrahydropteroyltriglutamate-homocysteine S-methyltransferase	0	0	0	0	0	0	0	0	0	0	0	0	0	0	0	0	0	0	0	0	0	0	0	0	5-methyltetrahydropteroyltri-L-glutamic acid[c] + L-homocysteine[c] => L-methionine[c] + tetrahydropteroyltri-L-glutamic acid[c]	2.1.1.14	RHTO_07691
r_0086	5-methylthio-5-deoxy-D-ribulose 1-phosphate dehydratase	1.22959e-05	0.000103777	0.000142961	0.000154615	4.65796e-05	0.000800891	0.00028302	0.00105486	9.19779e-07	1.44326e-05	9.19053e-05	0.000294998	0.000132888	0.00108245	0.00159073	0.00174791	0.000516963	0.00742443	0.00351819	0.0128788	9.20115e-06	0.000153412	0.00106311	0.00309644	S-methyl-5-thio-D-ribulose 1-phosphate[c] => 5-(methylsulfanyl)-2,3-dioxopentyl phosphate[c] + H2O[c]		RHTO_00134
r_0087	5-methylthioribose-1-phosphate isomerase	1.22959e-05	0.000103777	0.000142961	0.000154615	4.65796e-05	0.000800891	0.00028302	0.00105486	9.19779e-07	1.44326e-05	9.19053e-05	0.000294998	0.000132888	0.00108245	0.00159073	0.00174791	0.000516963	0.00742443	0.00351819	0.0128788	9.20115e-06	0.000153412	0.00106311	0.00309644	S-methyl-5-thio-alpha-D-ribose 1-phosphate[c] <=> S-methyl-5-thio-D-ribulose 1-phosphate[c]		RHTO_04459
r_0088	5PP-IP5 pyrophosphorylation to 4,5-PP2-IP4	0	0	0	0	0	0	0	0	0	0	0	0	0	0	0	0	0	0	0	0	0	0	0	0	5-diphospho-1D-myo-inositol pentakisphosphate[c] + 2 H+[c] + phosphate[c] <=> 4,5-bis(diphospho)-1D-myo-inositol tetrakisphosphate[c] + H2O[c]	2.7.4.21;2.7.4.24	RHTO_06799
r_0089	5PP-IP5 pyrophosphorylation to 5,6-PP2-IP4	0	0	0	0	0	0	0	0	0	0	0	0	0	0	0	0	0	0	0	0	0	0	0	0	5-diphospho-1D-myo-inositol pentakisphosphate[c] + 2 H+[c] + phosphate[c] <=> 5,6-bis(diphospho)-1D-myo-inositol tetrakisphosphate[c] + H2O[c]	2.7.4.21;2.7.4.24	RHTO_06799
r_0090	6-phosphofructo-2-kinase	0.00014229	0.000480569	0.000982953	0.000869295	0.00133708	0.00140938	0.0029224	0.0047002	7.12075e-06	9.46197e-05	0.00133968	0.00234686	0.00303059	0.0169856	0.0283618	0.0232189	0.023601	0.037825	0.0730538	0.110696	0.000251681	0.00299094	0.0423473	0.0626848	ATP[c] + D-fructose 6-phosphate[c] => ADP[c] + beta-D-fructose 2,6-bisphosphate[c] + H+[c]	2.7.1.105	RHTO_02818
r_0091	6-phosphogluconolactonase	0.0942002	0.274658	0.170202	0.375993	0.0129065	0.0192102	0.015452	0.0543004	0.0219265	0.193772	2.13734	2.80776	0.0205662	0.206473	0.329033	0.192301	0.0773204	0.0803177	0.136984	0.26239	0.00246475	0.0257497	0.340324	0.311562	6-O-phosphono-D-glucono-1,5-lactone[c] + H2O[c] => 6-phospho-D-gluconate[c] + H+[c]	3.1.1.31	RHTO_07939
r_0092	6PP-IP5 depyrophosphorylation to IP6	0	0	0	0	0	0	0	0	0	0	0	0	0	0	0	0	0	0	0	0	0	0	0	0	6-diphospho-1D-myo-inositol pentakisphosphate[c] + H2O[c] <=> 2 H+[c] + myo-inositol hexakisphosphate[c] + phosphate[c]	2.7.4.21;2.7.4.24;3.6.1.52;3.6.1.60	RHTO_06799
r_0095	acetaldehyde condensation	1.54155e-05	4.73108e-05	0.000103287	8.25977e-05	4.67629e-05	0.000630321	0.000282485	0.00152062	1.35965e-06	1.37151e-05	8.76584e-05	5.75451e-05	0.00028322	0.00187535	0.00245143	0.00208677	0.00125613	0.011885	0.00815055	0.0214217	2.73825e-05	0.000277702	0.00309826	0.00287697	2 acetaldehyde[c] => (R)-acetoin[c]	4.1.1.-;4.1.1.1;4.1.1.43;4.1.1.74	RHTO_00098
r_0096	acetohydroxy acid isomeroreductase	0.00285454	0.0247427	0.0372715	0.0428669	0.0118297	0.0871892	0.0944947	0.199121	0.000220193	0.00390692	0.0280969	0.0443584	0.00074515	0.0134449	0.00878339	0.00759317	0.00481915	0.0499362	0.0347569	0.132793	0.000145237	0.00131706	0.0151355	0.0197587	2-acetyllactic acid[m] + H+[m] + NADPH[m] => (R)-2,3-dihydroxy-3-methylbutanoate[m] + NADP(+)[m]	1.1.1.86	RHTO_04566
r_0097	acetolactate synthase	0.00285454	0.0247427	0.0372715	0.0428669	0.0118297	0.0871892	0.0944947	0.199121	0.000220193	0.00390692	0.0280969	0.0443584	0.00074515	0.0134449	0.00878339	0.00759317	0.00481915	0.0499362	0.0347569	0.132793	0.000145237	0.00131706	0.0151355	0.0197587	H+[m] + 2 pyruvate[m] => 2-acetyllactic acid[m] + carbon dioxide[m]	2.2.1.6	(RHTO_03988 and RHTO_03298) or RHTO_03298
r_0099	acetyl-CoA ACP transacylase	0	0	0	0	0	0	0	0	0	0	0	0	0	0	0	0	0	0	0	0	0	0	0	0	acetyl-CoA[m] + ACP1[m] <=> acetyl-ACP[m] + coenzyme A[m]		RHTO_01048
r_0100	acetyl-CoA C-acyltransferase (palmitoyl-CoA)	2.2481e-05	0.000312001	0.000352968	0.000205041	0.000215015	0.000306199	0.000713609	0.00123891	3.65751e-06	4.18637e-05	0.000601291	0.000666702	0.00017728	0.0021318	0.00248541	0.00160483	0.00144515	0.00272251	0.0052834	0.00903527	2.57216e-05	0.000281513	0.00424168	0.00481094	3-oxooctadecanoyl-CoA[p] + coenzyme A[p] => acetyl-CoA[p] + palmitoyl-CoA[p]	2.3.1.16	RHTO_00300 or RHTO_02848 or RHTO_07118
r_0101	acetyl-CoA C-acyltransferase (tetracosanoyl-CoA)	4.69067e-06	4.50809e-05	7.51668e-05	4.10853e-05	3.59652e-05	4.01036e-05	0.000153073	0.000190232	6.968e-07	6.40023e-06	0.000141042	0.000209375	7.14993e-05	0.000677616	0.000997964	0.000606251	0.000499886	0.000829214	0.00204618	0.00293868	9.85137e-06	9.3608e-05	0.00175849	0.00235085	3-oxohexacosanoyl-CoA[p] + coenzyme A[p] => acetyl-CoA[p] + tetracosanoyl-CoA[p]	2.3.1.16	RHTO_00300 or RHTO_02848 or RHTO_07118
r_0102	acetyl-CoA C-acyltransferase (myristoyl-CoA)	9.06547e-05	0.000940034	0.00128501	0.000894482	0.000704541	0.00131866	0.00281197	0.00365567	1.26225e-05	0.000127289	0.00197529	0.00234096	0.000393592	0.00395225	0.00530685	0.00378073	0.00286363	0.0061336	0.0116785	0.016842	5.23826e-05	0.000534832	0.00842253	0.00995765	3-oxopalmitoyl-CoA[p] + coenzyme A[p] => acetyl-CoA[p] + myristoyl-CoA[p]	2.3.1.16	RHTO_00300 or RHTO_02848 or RHTO_07118
r_0103	acetyl-CoA C-acetyltransferase	0.00344148	0.0218664	0.0271927	0.0230903	0.000291614	0.0013425	0.00103337	0.00231124	7.59661e-06	7.03314e-05	0.00255177	0.00340631	0.000643599	0.0094069	0.00732915	0.00604483	0.00225399	0.0139072	0.00890377	0.0227304	5.80079e-05	0.00049237	0.00764337	0.0113764	2 acetyl-CoA[c] => acetoacetyl-CoA[c] + coenzyme A[c]	2.3.1.9	RHTO_00476 or RHTO_02048 or RHTO_02848 or RHTO_07118
r_0104	acetyl-CoA C-acetyltransferase	0	0	0	0	0	0	0	0	0	0	0	0	0	0	0	0	0	0	0	0	0	0	0	0	2 acetyl-CoA[m] => acetoacetyl-CoA[m] + coenzyme A[m]	2.3.1.9	RHTO_00476 or RHTO_02048 or RHTO_02848 or RHTO_07118
r_0105	acetyl-CoA C-acyltransferase (lauroyl-CoA)	9.06547e-05	0.000940034	0.00128501	0.000894482	0.000704541	0.00131866	0.00281197	0.00365567	1.26225e-05	0.000127289	0.00197529	0.00234096	0.000393592	0.00395225	0.00530685	0.00378073	0.00286363	0.0061336	0.0116785	0.016842	5.23826e-05	0.000534832	0.00842253	0.00995765	3-oxotetradecanoyl-CoA[p] + coenzyme A[p] => acetyl-CoA[p] + lauroyl-CoA[p]	2.3.1.16	RHTO_00300 or RHTO_02848 or RHTO_07118
r_0106	acetyl-CoA C-acyltransferase (octanoyl-CoA)	0.000119325	0.000691277	0.00169432	0.00123568	0.000934542	0.000917939	0.00370127	0.00313328	9.86119e-06	0.000117621	0.00271448	0.0031784	0.000446501	0.00336119	0.00601005	0.00439533	0.00326356	0.00502114	0.01327	0.0142999	4.40765e-05	0.00048182	0.00972658	0.0115268	3-oxodecanoyl-CoA[p] + coenzyme A[p] => acetyl-CoA[p] + octanoyl-CoA[p]	2.3.1.16	RHTO_00300 or RHTO_02848 or RHTO_07118
r_0107	acetyl-CoA C-acyltransferase (decanoyl-CoA)	0.0001035	0.00107418	0.00155106	0.00104	0.0008394	0.0015988	0.0032775	0.00433011	1.44081e-05	0.000149886	0.00230257	0.00271	0.000415585	0.00419167	0.00574499	0.00402937	0.00308533	0.00668732	0.0124851	0.0181913	5.55291e-05	0.000575968	0.00898836	0.0106129	3-oxolauroyl-CoA[p] + coenzyme A[p] => acetyl-CoA[p] + decanoyl-CoA[p]	2.3.1.16	RHTO_00300 or RHTO_02848 or RHTO_07118
r_0108	acetyl-Coa carboxylase	0	0	0	0	0	0	0	0	0	0	0	0	0	0	0	0	0	0	0	0	0	0	0	0	acetyl-CoA[m] + ATP[m] + bicarbonate[m] => ADP[m] + H+[m] + malonyl-CoA[m] + phosphate[m]	6.3.4.14;6.4.1.2	RHTO_02004
r_0109	acetyl-CoA carboxylase, reaction	0.0934972	0.564641	0.7387	0.625381	0.312181	1.88972	1.58135	1.94963	0.0107817	0.0793839	0.529536	0.706393	0.00471326	0.0483196	0.061849	0.0438423	0.033965	0.0761137	0.143365	0.2088	0.000594371	0.0062562	0.105984	0.121063	acetyl-CoA[c] + ATP[c] + bicarbonate[c] => ADP[c] + H+[c] + malonyl-CoA[c] + phosphate[c]	6.3.4.14	RHTO_02161 and RHTO_02004
r_0111	acetyl-CoA hydrolase	8.48392e-05	0.0022735	0.00202947	0.00138355	0.000215949	0.000426591	0.000906193	0.00145592	2.86826e-05	0.000927456	0.00261892	0.00233824	0.00190366	0.0304066	0.0360797	0.0246909	0.00670834	0.0147357	0.0270995	0.0425638	0.000347315	0.00548513	0.0403527	0.0362721	acetyl-CoA[m] + H2O[m] => acetate[m] + coenzyme A[m] + H+[m]	3.1.2.1	RHTO_07106
r_0112	acetyl-CoA synthetase	0.518747	3.10552	4.37025	4.03217	0.315155	1.61948	1.59289	1.91871	0.00173896	0.0186762	0.402895	0.507239	0.00760596	0.0328304	0.0520371	0.0534572	0.124352	0.328516	0.51429	0.657171	0.00169456	0.0148144	0.319979	0.357486	acetate[c] + ATP[c] + coenzyme A[c] => acetyl-CoA[c] + AMP[c] + diphosphate[c]	6.2.1.1	RHTO_08027
r_0113	acetyl-CoA synthetase	0.000291638	0.00205649	0.00309206	0.0028171	0.00261491	0.00646247	0.0140673	0.0183713	3.60249e-05	0.000481234	0.0063331	0.00783807	0.00412489	0.0335094	0.0486029	0.0393962	0.0296304	0.0718533	0.14422	0.19155	0.000507304	0.00631427	0.0802949	0.0966448	acetate[m] + ATP[m] + coenzyme A[m] => acetyl-CoA[m] + AMP[m] + diphosphate[m]	6.2.1.1	RHTO_08027
r_0114	acetyl-CoA synthetase nuclear	0	0	0	0	0	0	0	0	0	0	0	0	0	0	0	0	0	0	0	0	0	0	0	0	acetate[n] + ATP[n] + coenzyme A[n] => acetyl-CoA[n] + AMP[n] + diphosphate[n]	6.2.1.1	RHTO_08027
r_0115	acetylglutamate kinase	0.00245364	0.0196576	0.0315688	0.0370219	0.00973252	0.0483727	0.078353	0.0885495	0.000146141	0.0028857	0.0224823	0.0359641	0.000269813	0.00237841	0.00398596	0.00414915	0.00130705	0.028188	0.00928678	0.0792497	2.95115e-05	0.000615355	0.00339621	0.00627934	ATP[m] + N-acetyl-L-glutamate[m] => ADP[m] + N-acetyl-L-gamma-glutamyl phosphate[m]	1.2.1.38;2.7.2.8	RHTO_01392
r_0116	acid phosphatase (secreted)	0	0	0	0	0	0	0	0	0	0	0	0	0	0	0	0	0	0	0	0	0	0	0	0	FMN[e] + H2O[e] => phosphate[e] + riboflavin[e]	3.1.3.2	RHTO_00655
r_0117	aconitase	0	0	0	0	0	0	0	0	0	0	0	0	0	0	0	0	0	0	0	0	0	0	0	0	2-methylcitrate[m] <=> (2S,3R)-3-hydroxybutane-1,2,3-tricarboxylic acid[m]	4.2.1.79	RHTO_05042
r_0118	acteylornithine transaminase	0.00245364	0.0196576	0.0315688	0.0370219	0.00973252	0.0483727	0.078353	0.0885495	0.000146141	0.0028857	0.0224823	0.0359641	0.000269813	0.00237841	0.00398596	0.00414915	0.00130705	0.028188	0.00928678	0.0792497	2.95115e-05	0.000615355	0.00339621	0.00627934	2-acetamido-5-oxopentanoate[m] + L-glutamate[m] => 2-oxoglutarate[m] + N(2)-acetyl-L-ornithine[m]	2.6.1.11	RHTO_07003
r_0120	acyl-CoA oxidase (decanoyl-CoA)	0.000101152	0.000478388	0.00151489	0.00100855	0.000816968	0.000674605	0.00317287	0.00253628	7.88191e-06	9.11536e-05	0.00229364	0.0026178	0.000412224	0.00280422	0.00569389	0.00397608	0.00305972	0.00431222	0.0123356	0.0126768	3.90994e-05	0.00041479	0.00897919	0.0104923	decanoyl-CoA[p] + oxygen[p] => hydrogen peroxide[p] + trans-dec-2-enoyl-CoA[p]	1.3.3.6	RHTO_03890
r_0121	acyl-CoA oxidase (dodecanoyl-CoA)	9.06547e-05	0.000940034	0.00128501	0.000894482	0.000704541	0.00131866	0.00281197	0.00365567	1.26225e-05	0.000127289	0.00197529	0.00234096	0.000393592	0.00395225	0.00530685	0.00378073	0.00286363	0.0061336	0.0116785	0.016842	5.23826e-05	0.000534832	0.00842253	0.00995765	lauroyl-CoA[p] + oxygen[p] => hydrogen peroxide[p] + trans-dodec-2-enoyl-CoA[p]	1.3.3.6	RHTO_03890
r_0122	acyl-CoA oxidase (hexacosanoyl-CoA)	4.69067e-06	4.50809e-05	7.51668e-05	4.10853e-05	3.59652e-05	4.01036e-05	0.000153073	0.000190232	6.968e-07	6.40023e-06	0.000141042	0.000209375	7.14993e-05	0.000677616	0.000997964	0.000606251	0.000499886	0.000829214	0.00204618	0.00293868	9.85137e-06	9.3608e-05	0.00175849	0.00235085	hexacosanoyl-CoA[p] + oxygen[p] => hydrogen peroxide[p] + trans-hexacos-2-enoyl-CoA[p]	1.3.3.6	RHTO_03890
r_0123	acyl-CoA oxidase (hexadecanoyl-CoA)	9.06547e-05	0.000940034	0.00128501	0.000894482	0.000704541	0.00131866	0.00281197	0.00365567	1.26225e-05	0.000127289	0.00197529	0.00234096	0.000393592	0.00395225	0.00530685	0.00378073	0.00286363	0.0061336	0.0116785	0.016842	5.23826e-05	0.000534832	0.00842253	0.00995765	oxygen[p] + palmitoyl-CoA[p] => hexadec-2-enoyl-CoA[p] + hydrogen peroxide[p]	1.3.3.6	RHTO_03890
r_0124	acyl-CoA oxidase (octadecanoyl-CoA)	2.2481e-05	0.000312001	0.000352968	0.000205041	0.000215015	0.000306199	0.000713609	0.00123891	3.65751e-06	4.18637e-05	0.000601291	0.000666702	0.00017728	0.0021318	0.00248541	0.00160483	0.00144515	0.00272251	0.0052834	0.00903527	2.57216e-05	0.000281513	0.00424168	0.00481094	oxygen[p] + stearoyl-CoA[p] => hydrogen peroxide[p] + trans-octadec-2-enoyl-CoA[p]	1.3.3.6	RHTO_03890
r_0125	acyl-CoA oxidase (tetradecanoyl-CoA)	9.06547e-05	0.000940034	0.00128501	0.000894482	0.000704541	0.00131866	0.00281197	0.00365567	1.26225e-05	0.000127289	0.00197529	0.00234096	0.000393592	0.00395225	0.00530685	0.00378073	0.00286363	0.0061336	0.0116785	0.016842	5.23826e-05	0.000534832	0.00842253	0.00995765	myristoyl-CoA[p] + oxygen[p] => hydrogen peroxide[p] + trans-tetradec-2-enoyl-CoA[p]	1.3.3.6	RHTO_03890
r_0126	acyl-CoA:sterol acyltransferase (oleoyl-CoA:episterol), ER membrane	0.000112755	0.000700671	0.000634992	0.000767239	0.000843115	0.00222666	0.00378349	0.00557349	1.21427e-05	0.000185861	0.00170928	0.00505957	0.00214043	0.0160915	0.0175718	0.0167214	0.0142801	0.036862	0.0637844	0.0922889	0.000242218	0.0032235	0.0366838	0.0437911	oleoyl-CoA[erm] + episterol[erm] <=> coenzyme A[erm] + episteryl oleate[erm]	2.3.1.26	RHTO_00726
r_0127	acyl-CoA:sterol acyltransferase (oleoyl-CoA:ergosterol), ER membrane	6.80623e-05	0.00129292	0.00109297	0.0014015	0.000659208	0.00145719	0.00885544	0.00399924	2.22689e-05	7.82123e-05	0.00168463	0.00278224	0.0015474	0.0213907	0.0225424	0.0228793	0.0128616	0.0309493	0.0542758	0.0799017	0.000351273	0.00206209	0.0366785	0.0523934	oleoyl-CoA[erm] + ergosterol[erm] <=> coenzyme A[erm] + ergosteryl oleate[erm]	2.3.1.26	RHTO_00726
r_0128	acyl-CoA:sterol acyltransferase (oleoyl-CoA:fecosterol), ER membrane	0.000514752	0.0031573	0.00468591	0.00126492	0.00203218	0.00975385	0.00293721	0.0137449	1.27091e-05	0.000360045	0.00247679	0.00241432	0.00219986	0.017875	0.0309144	0.0220641	0.0141174	0.038281	0.0569545	0.0846371	0.000257113	0.00260889	0.0263377	0.0482306	oleoyl-CoA[erm] + fecosterol[erm] <=> coenzyme A[erm] + fecosteryl oleate[erm]	2.3.1.26	RHTO_00726
r_0129	acyl-CoA:sterol acyltransferase (oleoyl-CoA:lanosterol), ER membrane	9.30515e-05	0.000985172	0.00166252	0.00114286	0.000733947	0.00128754	0.0034912	0.00372352	1.3056e-05	0.000135562	0.0016528	0.00232691	0.00194574	0.0192334	0.0291077	0.0193511	0.0135804	0.0290725	0.0616058	0.0759375	0.0002678	0.00278743	0.0366392	0.0482069	oleoyl-CoA[erm] + lanosterol[erm] <=> coenzyme A[erm] + lanosteryl oleate[erm]	2.3.1.26	RHTO_00726
r_0130	acyl-CoA:sterol acyltransferase (oleoyl-CoA:zymosterol), ER membrane	0.000204875	0.00179702	0.00263516	0.00430047	0.00127224	0.00387407	0.00534751	0.00853953	8.72834e-05	0.000355935	0.00407842	0.00603784	0.00273191	0.0249719	0.0358123	0.0266784	0.0177543	0.049057	0.0736754	0.115165	0.000458966	0.00433283	0.0562352	0.0766768	oleoyl-CoA[erm] + zymosterol[erm] <=> coenzyme A[erm] + zymosteryl oleate[erm]	2.3.1.26	RHTO_00726
r_0131	acyl-CoA:sterol acyltransferase (palmitoleoyl-CoA:episterol), ER membrane	2.53005e-06	2.67728e-05	2.10058e-05	1.40437e-06	3.67267e-06	6.28155e-05	6.12625e-05	4.98514e-05	2.76539e-07	1.59598e-06	1.86271e-05	3.60762e-05	5.21548e-05	0.00063712	0.000527237	9.93022e-05	0.00015095	0.00156933	0.00145136	0.00203477	6.67227e-06	5.04492e-05	0.000591639	0.000919077	palmitoleoyl-CoA(4-)[erm] + episterol[erm] <=> coenzyme A[erm] + episteryl palmitoleate[erm]	2.3.1.26	RHTO_00726
r_0132	acyl-CoA:sterol acyltransferase (palmitoleoyl-CoA:ergosterol), ER membrane	1.11991e-06	1.57212e-05	2.1994e-05	1.02407e-05	1.10804e-05	9.81978e-05	5.56748e-05	0.000196258	2.51206e-07	5.54083e-06	6.26503e-05	1.52804e-05	3.34654e-05	0.000498332	0.000529923	0.00032883	0.000263693	0.0019372	0.00136245	0.0035073	5.89234e-06	8.88915e-05	0.00110651	0.000623724	palmitoleoyl-CoA(4-)[erm] + ergosterol[erm] <=> coenzyme A[erm] + ergosteryl palmitoleate[erm]	2.3.1.26	RHTO_00726
r_0133	acyl-CoA:sterol acyltransferase (palmitoleoyl-CoA:fecosterol), ER membrane	8.88783e-07	1.51118e-05	5.52876e-06	1.29673e-05	6.63232e-06	1.67945e-05	2.3837e-05	9.97015e-05	3.50207e-07	2.24845e-06	1.15999e-05	4.27382e-05	3.14138e-05	0.000483636	0.00027641	0.000385345	0.000209648	0.000776498	0.000890839	0.00287669	7.49093e-06	5.76224e-05	0.000473835	0.00103194	palmitoleoyl-CoA(4-)[erm] + fecosterol[erm] <=> coenzyme A[erm] + fecosteryl palmitoleate[erm]	2.3.1.26	RHTO_00726
r_0134	acyl-CoA:sterol acyltransferase (palmitoleoyl-CoA:lanosterol), ER membrane	4.44391e-07	6.50564e-06	1.78379e-05	9.9186e-06	1.17222e-05	4.44111e-05	2.75154e-05	0.00013292	1.31341e-07	1.33562e-06	2.32182e-05	2.6856e-05	2.22173e-05	0.00032525	0.000486637	0.000340023	0.000276412	0.00129439	0.000974654	0.00332067	4.64522e-06	4.34622e-05	0.000671139	0.000793118	palmitoleoyl-CoA(4-)[erm] + lanosterol[erm] <=> coenzyme A[erm] + lanosteryl palmitoleate[erm]	2.3.1.26	RHTO_00726
r_0135	acyl-CoA:sterol acyltransferase (palmitoleoyl-CoA:zymosterol), ER membrane	3.29124e-06	4.93615e-05	5.62021e-05	2.54726e-05	1.46148e-05	8.71357e-05	7.97341e-05	0.000108405	3.58985e-07	2.44451e-06	1.98713e-05	7.95638e-05	5.95441e-05	0.000809325	0.000857426	0.000538679	0.000301598	0.00181023	0.00164681	0.00294152	7.39047e-06	6.15107e-05	0.000628135	0.00138981	palmitoleoyl-CoA(4-)[erm] + zymosterol[erm] <=> coenzyme A[erm] + zymosteryl palmitoleate[erm]	2.3.1.26	RHTO_00726
r_0137	acylation of GPI inositol at 2 position, GPI-anchor assembly, step 3	0	0	0	0	0	0	0	0	0	0	0	0	0	0	0	0	0	0	0	0	0	0	0	0	6-(alpha-D-glucosaminyl)-1-phosphatidyl-1D-myo-inositol[er] + palmitoyl-CoA[er] <=> 6-(alpha-D-glucosaminyl)-O-acyl-1-phosphatidyl-1D-myo-inositol[er] + coenzyme A[er]	2.3.-.-	RHTO_01266
r_0138	adenine deaminase	2.80279e-06	1.24268e-05	7.83507e-06	2.30934e-05	6.21078e-06	4.52173e-05	9.39903e-06	0.000184106	6.76538e-08	3.71345e-07	1.91979e-05	3.73877e-05	6.60096e-05	0.000392812	0.000391714	0.000690409	0.000196324	0.0017611	0.000664612	0.0053681	2.7614e-06	2.62581e-05	0.000512778	0.00118183	adenine[c] + H+[c] + H2O[c] => ammonium[c] + hypoxanthine[c]	3.5.4.2	RHTO_05597
r_0139	adenine phosphoribosyltransferase	9.49313e-06	9.13498e-05	0.000135126	0.000131522	4.03689e-05	0.000755674	0.000273621	0.000870752	8.52125e-07	1.40613e-05	7.27074e-05	0.000257611	0.000115565	0.00100978	0.00154243	0.00160767	0.000478758	0.00720249	0.00345559	0.0117204	8.78358e-06	0.000151183	0.000932772	0.00286539	adenine[c] + PRPP[c] => AMP[c] + diphosphate[c]	2.4.2.7	RHTO_05149
r_0140	adenosine deaminase	2.71814e-05	0.00021257	0.000413095	0.000329789	0.00013626	0.000782501	0.00124295	0.00174793	3.96772e-06	6.56301e-05	0.000663876	0.00052481	0.000581546	0.00469798	0.00799978	0.00584031	0.00341459	0.0118989	0.022282	0.0214345	8.47739e-05	0.00110338	0.0136135	0.0132289	adenosine[c] + H+[c] + H2O[c] => ammonium[c] + inosine[c]	3.5.4.2	RHTO_05597
r_0142	adenosine kinase	0.00125894	0.00844961	0.0112348	0.0101339	0.00462496	0.0317934	0.0242514	0.0471576	0.000140528	0.00126482	0.00862573	0.0143262	0.00139793	0.0149695	0.019531	0.0169987	0.00910988	0.0499968	0.0417197	0.123806	0.00017097	0.00255758	0.0275513	0.0440928	adenosine[c] + ATP[c] => ADP[c] + AMP[c] + H+[c]	2.7.1.20	RHTO_05920
r_0143	adenosine monophosphate deaminase	8.24625e-05	0.000828036	0.00170642	0.000783068	0.00102584	0.00162523	0.00740546	0.00470019	1.12005e-05	0.000116237	0.00489009	0.00230652	0.00182556	0.0176408	0.0301604	0.0174944	0.0194414	0.0331383	0.116868	0.110696	0.000269385	0.00287637	0.0748558	0.0577559	AMP[c] + H+[c] + H2O[c] => ammonium[c] + IMP[c]	3.5.4.6	RHTO_00810
r_0144	adenosylhomocysteinase	0.00128612	0.00866218	0.0116479	0.0104637	0.00476122	0.0325759	0.0254943	0.0489056	0.000144496	0.00133045	0.0092896	0.014851	0.00149197	0.0155792	0.0208893	0.0177898	0.0096661	0.0509071	0.046665	0.124991	0.000187966	0.00275582	0.0305453	0.0458712	H2O[c] + S-adenosyl-L-homocysteine[c] => adenosine[c] + L-homocysteine[c]	3.3.1.1	RHTO_01695
r_0145	adenosylmethionine decarboxylase	1.22959e-05	0.000103777	0.000142961	0.000154615	4.65796e-05	0.000800891	0.00028302	0.00105486	9.19779e-07	1.44326e-05	9.19053e-05	0.000294998	0.000132888	0.00108245	0.00159073	0.00174791	0.000516963	0.00742443	0.00351819	0.0128788	9.20115e-06	0.000153412	0.00106311	0.00309644	H+[c] + S-adenosyl-L-methionine[c] => carbon dioxide[c] + S-adenosylmethioninamine[c]	4.1.1.50	RHTO_05506
r_0146	adenosylmethionine-8-amino-7-oxononanoate transaminase	0	0	0	0	0	0	0	0	0	0	0	0	0	0	0	0	0	0	0	0	0	0	0	0	8-amino-7-oxononanoate[c] + S-adenosyl-L-methionine[c] <=> 7,8-diaminononanoate[c] + S-adenosyl-4-methylthio-2-oxobutanoate[c]	2.6.1.62	RHTO_02358
r_0147	adenylate cyclase	5.43288e-05	0.000504598	0.000394333	0.000744028	0.000350985	0.000879438	0.00133348	0.00376015	1.0179e-05	6.80712e-05	0.00143001	0.00212099	0.00145113	0.0134778	0.0139376	0.0166221	0.00937483	0.0234899	0.0384749	0.0766693	0.000228237	0.00196407	0.033696	0.0453688	ATP[c] => 3',5'-cyclic AMP[c] + diphosphate[c]	4.6.1.1	RHTO_06310
r_0148	adenylate kinase	0.552084	3.37541	4.78135	4.47244	0.461619	2.44753	2.5682	3.67387	0.00460936	0.0599907	0.760434	1.04742	0.0146784	0.124572	0.166662	0.131006	0.155976	0.421253	0.668199	0.907446	0.00254615	0.0251389	0.450759	0.556749	AMP[c] + ATP[c] => 2 ADP[c]	2.7.4.3	RHTO_02749 or RHTO_03117 or RHTO_04701
r_0149	adenylate kinase	0.000233054	0.00169606	0.00247591	0.00235384	0.00192693	0.00571854	0.0132397	0.0140628	2.1334e-05	0.000438654	0.00552929	0.00683227	0.00378737	0.0310131	0.0445641	0.036603	0.0258049	0.0679087	0.140286	0.168499	0.000400099	0.00607346	0.0751599	0.0899454	AMP[m] + ATP[m] => 2 ADP[m]	2.7.4.10	RHTO_02749 or RHTO_03117
r_0150	adenylate kinase (GTP)	5.85846e-05	0.000360427	0.000616144	0.000463259	0.000687981	0.000743928	0.000827572	0.00430845	1.46909e-05	4.25797e-05	0.000803805	0.0010058	0.00164253	0.0127392	0.0194764	0.0146445	0.0146534	0.0236602	0.0337804	0.0917644	0.000312898	0.00173796	0.0284103	0.0355497	AMP[m] + GTP[m] <=> ADP[m] + GDP[m]	2.7.4.10	RHTO_02749 or RHTO_03117
r_0151	adenylosuccinate lyase (AICAR)	0.00071946	0.00570032	0.00791493	0.00936671	0.00285455	0.015175	0.0163839	0.0231912	7.33978e-05	0.00064459	0.00497799	0.00835378	4.2818e-05	0.000312004	0.000490565	0.000583811	0.000175507	0.00426933	0.00113055	0.0176665	2.82992e-06	4.54304e-05	0.000407496	0.00100826	5'-phosphoribosyl-4-(N-succinocarboxamide)-5-aminoimidazole[c] => AICAR[c] + fumarate[c]	4.3.2.2	RHTO_00111
r_0152	adenylosuccinate lyase	0.000784145	0.00642181	0.0103187	0.0107214	0.00384798	0.0194996	0.0276843	0.0403416	6.87035e-05	0.000930045	0.0111614	0.0119778	0.00191606	0.0182507	0.0311824	0.0184464	0.0197319	0.0356158	0.118893	0.114023	0.000282258	0.00307876	0.0760401	0.0592455	adenylo-succinate[c] <=> AMP[c] + fumarate[c]	4.3.2.2	RHTO_00111
r_0153	adenylosuccinate synthase	0.000784145	0.00642181	0.0103187	0.0107214	0.00384798	0.0194996	0.0276843	0.0403416	6.87035e-05	0.000930045	0.0111614	0.0119778	0.00191606	0.0182507	0.0311824	0.0184464	0.0197319	0.0356158	0.118893	0.114023	0.000282258	0.00307876	0.0760401	0.0592455	GTP[c] + IMP[c] + L-aspartate[c] => adenylo-succinate[c] + GDP[c] + 2 H+[c] + phosphate[c]	6.3.4.4	RHTO_02257
r_0154	adenylyl-sulfate kinase	0.000701019	0.00578057	0.0095185	0.00955679	0.00343685	0.020382	0.022699	0.0444198	7.42155e-05	0.00119349	0.00861855	0.014062	0.00301062	0.0237975	0.040205	0.0290967	0.0197395	0.0669629	0.0954073	0.154573	0.000507539	0.00601711	0.0588581	0.0884907	5'-adenylyl sulfate[c] + ATP[c] => 3'-phospho-5'-adenylyl sulfate[c] + ADP[c] + H+[c]	2.7.1.25	RHTO0S_04e07514g or RHTO_02079 or RHTO_04408
r_0156	alanine glyoxylate aminotransferase	0	0	0	0	0	0	0	0	0	0	0	0	0	0	0	0	0	0	0	0	0	0	0	0	glyoxylate[c] + L-alanine[c] => L-glycine[c] + pyruvate[c]	2.6.1.44	RHTO_05191
r_0157	alanyl-tRNA synthetase	0.00188432	0.0152097	0.024709	0.0287288	0.00758508	0.0527149	0.0610886	0.117072	0.000119873	0.00240422	0.0177045	0.0282069	2.05254e-05	0.000175047	0.000293643	0.000334904	8.00332e-05	0.000584848	0.000656123	0.00140164	1.39766e-06	2.93205e-05	0.000212286	0.000319762	ATP[c] + L-alanine[c] + tRNA(Ala)[c] => Ala-tRNA(Ala)[c] + AMP[c] + diphosphate[c]	6.1.1.7	RHTO_06064
r_0163	alcohol dehydrogenase (ethanol to acetaldehyde)	0.00187237	0.0137536	0.0131068	0.0108662	0	0	0	0	0	0	0	0	0.0118767	0.0875781	0.0938193	0.0734449	0	0	0	0	0	0	0	0	ethanol[c] + NAD[c] => acetaldehyde[c] + H+[c] + NADH[c]	1.1.1.1	RHTO_00513 or RHTO_00517 or RHTO_03062 or RHTO_03098
r_0164	alcohol dehydrogenase (glycerol, NADP)	0	0	0	0	0	0	0	0	0	0	0	0	0	0	0	0	0	0	0	0	0	0	0	0	D-glyceraldehyde[c] + H+[c] + NADPH[c] => glycerol[c] + NADP(+)[c]	1.1.1.-;1.1.1.21	RHTO_00641 or RHTO_03963 or RHTO_06555
r_0165	mitochondrial alcohol dehydrogenase	0.00187237	0.0137685	0.0131068	0.0108746	0	0	0	0	0	0	0	0	0.0118767	0.0876083	0.0938193	0.0734809	0	0	0	0	0	0	0	0	acetaldehyde[m] + H+[m] + NADH[m] => ethanol[m] + NAD[m]	1.1.1.1	RHTO_03062 or RHTO_03098 or RHTO_04708
r_0166	aldehyde dehydrogenase (2-methylbutanol, NAD)	3.26717e-06	9.06055e-05	6.0164e-05	3.61092e-05	1.83445e-05	0.000330849	0.000306619	0.00058824	8.15348e-07	7.12417e-06	9.85376e-05	0.000111642	0.000103576	0.00209903	0.00154193	0.00114142	0.000648381	0.00724166	0.00630801	0.0146314	1.99002e-05	0.000192895	0.00263302	0.00322121	2-methylbutanal[c] + H+[c] + NADH[c] => 2-methylbutanol[c] + NAD[c]	1.1.1.-;1.1.1.1;1.1.1.284	RHTO_03062 or RHTO_03098 or RHTO_03559
r_0167	aldehyde dehydrogenase (2-methylbutanol, NAD)	4.83282e-06	9.19898e-05	4.54825e-05	1.44192e-05	4.07802e-05	0.000322842	0.000205192	0.000603401	7.75442e-07	1.2808e-05	0.000126174	0.00013599	0.000126932	0.00216649	0.00135476	0.000720887	0.000960997	0.00734173	0.00514578	0.0146794	1.99415e-05	0.000261626	0.00297586	0.00344646	2-methylbutanal[m] + H+[m] + NADH[m] => 2-methylbutanol[m] + NAD[m]	1.1.1.1	RHTO_03062 or RHTO_03098 or RHTO_04708
r_0168	aldehyde dehydrogenase (2-methylbutanol, NADP)	1.41406e-06	2.96348e-05	1.49265e-05	3.47886e-05	2.15901e-05	0.00029141	0.000186087	0.000581595	5.51334e-07	2.81204e-06	5.65693e-05	5.85221e-05	6.66725e-05	0.0012096	0.000749391	0.00110038	0.000687718	0.00686138	0.00497039	0.0139881	1.62786e-05	0.000117417	0.00199943	0.00226153	2-methylbutanal[c] + H+[c] + NADPH[c] => 2-methylbutanol[c] + NADP(+)[c]	1.1.1.-;1.1.1.2	RHTO_00641 or RHTO_01922 or RHTO_01930 or RHTO_03963 or RHTO_06555 or RHTO_07249 or RHTO_07889
r_0169	aldehyde dehydrogenase (2-phenylethanol, NAD)	0	0	0	0	0	0	0	0	0	0	0	0	0	0	0	0	0	0	0	0	0	0	0	0	H+[c] + NADH[c] + phenylacetaldehyde[c] => 2-phenylethanol[c] + NAD[c]	1.1.1.-;1.1.1.1;1.1.1.284	RHTO_03062 or RHTO_03098 or RHTO_03559
r_0170	aldehyde dehydrogenase (2-phenylethanol, NAD)	0	0	0	0	0	0	0	0	0	0	0	0	0	0	0	0	0	0	0	0	0	0	0	0	H+[m] + NADH[m] + phenylacetaldehyde[m] => 2-phenylethanol[m] + NAD[m]	1.1.1.1	RHTO_03062 or RHTO_03098 or RHTO_04708
r_0171	aldehyde dehydrogenase (2-phenylethanol, NADP)	0	0	0	0	0	0	0	0	0	0	0	0	0	0	0	0	0	0	0	0	0	0	0	0	H+[c] + NADPH[c] + phenylacetaldehyde[c] => 2-phenylethanol[c] + NADP(+)[c]	1.1.1.2	RHTO_01922 or RHTO_01930 or RHTO_07249 or RHTO_07889
r_0172	aldehyde dehydrogenase (3-aminopropanal, NAD)	1.08958e-05	9.05383e-05	0.000121416	0.000125145	4.09914e-05	0.000166057	0.000252891	8.20906e-05	6.31196e-07	1.15256e-05	7.68214e-05	0.000233184	0.000129787	0.0010532	0.00153736	0.00164463	0.000502951	0.00308677	0.00343288	0.00335066	8.41191e-06	0.000145935	0.00102379	0.00293545	3-aminopropanal[c] + H2O[c] + NAD[c] => beta-alanine[c] + 2 H+[c] + NADH[c]	1.2.1.3	RHTO0S_21e01882g or RHTO_04310 or RHTO_04425 or RHTO_05680 or RHTO_05838
r_0173	aldehyde dehydrogenase (acetaldehyde, NADP)	7.95003e-05	0.000284725	0.000564881	0.000274325	0.000507829	0.00155431	0.000849693	0.00246779	0.000138779	0.000845901	0.00337756	0.00382493	0.00150458	0.00800445	0.0132726	0.00880044	0.0131121	0.0323529	0.0359551	0.0750172	0.00109537	0.00778125	0.0480671	0.0559001	acetaldehyde[c] + H2O[c] + NADP(+)[c] => acetate[c] + 2 H+[c] + NADPH[c]	1.2.1.4	RHTO_04310 or RHTO_04425 or RHTO_05838
r_0174	aldehyde dehydrogenase (acetylaldehyde, NAD)	0.000148969	0.000595234	0.00142309	0.0012651	0.000541241	0.000495805	0.000800532	0.00136496	1.94563e-05	0.000188254	0.00125513	0.00200941	0.00170371	0.0103208	0.020177	0.0162641	0.0109012	0.0156725	0.0241179	0.0378686	0.000296339	0.0031948	0.028883	0.0384289	acetaldehyde[m] + H2O[m] + NAD[m] => acetate[m] + 2 H+[m] + NADH[m]	1.2.1.5	RHTO_02062 or RHTO_04310 or RHTO_04425 or RHTO_05838
r_0175	aldehyde dehydrogenase (acetylaldehyde, NADP)	1.39774e-05	9.41617e-05	0.000257789	0.00026555	1.96333e-05	0.000481639	0.000288039	0.0005326	2.2957e-06	3.49002e-05	9.22941e-05	0.000314448	0.000348852	0.00323067	0.00482907	0.0050689	0.000865426	0.0119159	0.00859211	0.0195544	3.32974e-05	0.000560013	0.00306415	0.00641727	acetaldehyde[m] + H2O[m] + NADP(+)[m] => acetate[m] + 2 H+[m] + NADPH[m]	1.2.1.5	RHTO_02062 or RHTO_04310 or RHTO_04425 or RHTO_05838
r_0176	aldehyde dehydrogenase (indole-3-acetaldehyde, NAD)	0	0	0	0	0	0	0	0	0	0	0	0	0	0	0	0	0	0	0	0	0	0	0	0	H2O[m] + indol-3-ylacetaldehyde[m] + NAD[m] => 2 H+[m] + indole-3-acetate[m] + NADH[m]	1.2.1.5	RHTO_02062 or RHTO_04310 or RHTO_04425 or RHTO_05838
r_0177	aldehyde dehydrogenase (indole-3-acetaldehyde, NADP)	0	0	0	0	0	0	0	0	0	0	0	0	0	0	0	0	0	0	0	0	0	0	0	0	H2O[c] + indol-3-ylacetaldehyde[c] + NADP(+)[c] => 2 H+[c] + indole-3-acetate[c] + NADPH[c]	1.2.1.4	RHTO_04310 or RHTO_04425 or RHTO_05838
r_0178	aldehyde dehydrogenase (indole-3-acetaldehyde, NADP)	0	0	0	0	0	0	0	0	0	0	0	0	0	0	0	0	0	0	0	0	0	0	0	0	H2O[m] + indol-3-ylacetaldehyde[m] + NADP(+)[m] => 2 H+[m] + indole-3-acetate[m] + NADPH[m]	1.2.1.5	RHTO_02062 or RHTO_04310 or RHTO_04425 or RHTO_05838
r_0179	aldehyde dehydrogenase (isoamyl alcohol, NAD)	6.71212e-06	0.000211582	5.42317e-05	8.83426e-05	3.63097e-05	0.000155843	0.000213789	0.000680404	1.74177e-06	1.16258e-05	7.67304e-05	0.000110344	0.000139647	0.00322093	0.0015149	0.00182439	0.000925327	0.00491377	0.00571032	0.0160288	2.77967e-05	0.000223827	0.00238524	0.00321901	3-methylbutanal[c] + H+[c] + NADH[c] => isoamylol[c] + NAD[c]	1.1.1.-;1.1.1.1;1.1.1.284	RHTO_03062 or RHTO_03098 or RHTO_03559
r_0180	aldehyde dehydrogenase (isoamyl alcohol, NAD)	3.05194e-06	5.5031e-05	8.38935e-05	6.76254e-05	3.34868e-05	0.0001936	0.00015253	0.000733785	5.40118e-07	1.53032e-05	0.000137957	0.00012247	9.57207e-05	0.00168059	0.00189102	0.00158812	0.000869793	0.00560348	0.0048215	0.0163054	1.62096e-05	0.000267483	0.00324908	0.0033235	3-methylbutanal[m] + H+[m] + NADH[m] => isoamylol[m] + NAD[m]	1.1.1.1	RHTO_03062 or RHTO_03098 or RHTO_04708
r_0181	aldehyde dehydrogenase (isoamyl alcohol, NADP)	1.50488e-06	7.35209e-05	1.18622e-05	2.65907e-05	2.59829e-05	0.000234981	6.96005e-05	0.000318831	5.10506e-07	1.01199e-05	6.74576e-05	3.9606e-05	7.52378e-05	0.00211007	0.000625822	0.000998404	0.0007698	0.0062424	0.00307708	0.0107913	1.45853e-05	0.000225991	0.00219365	0.0019801	3-methylbutanal[c] + H+[c] + NADPH[c] => isoamylol[c] + NADP(+)[c]	1.1.1.2	RHTO_01922 or RHTO_01930 or RHTO_07249 or RHTO_07889
r_0182	aldehyde dehydrogenase (isobutyl alcohol, NAD)	6.63863e-06	7.51077e-05	8.21878e-05	0.000108367	2.37426e-05	0.000485903	0.000528613	0.000997118	2.41091e-06	1.78813e-05	9.53892e-05	0.000209426	0.000177387	0.00228048	0.00208579	0.00231036	0.000839086	0.00800651	0.0103632	0.02271	3.61988e-05	0.000301107	0.00302534	0.0051358	H+[c] + isobutyraldehyde[c] + NADH[c] => isobutanol[c] + NAD[c]	1.1.1.-;1.1.1.1;1.1.1.284	RHTO_03062 or RHTO_03098 or RHTO_03559
r_0183	aldehyde dehydrogenase (isobutyl alcohol, NAD)	6.19055e-06	0.000187094	6.79857e-05	0.000100287	4.27258e-05	0.000410889	0.000329252	0.000950397	1.4267e-06	2.1439e-05	0.000194099	0.000503407	0.000168678	0.00376258	0.0019616	0.00224047	0.00114121	0.00762311	0.00822554	0.0219017	3.08502e-05	0.000361735	0.00434564	0.00802077	H+[m] + isobutyraldehyde[m] + NADH[m] => isobutanol[m] + NAD[m]	1.1.1.1	RHTO_03062 or RHTO_03098 or RHTO_04708
r_0184	aldehyde dehydrogenase (isobutyl alcohol, NADP)	3.34377e-06	4.48899e-05	4.47432e-05	1.95346e-05	5.82202e-05	0.00040393	0.000199682	0.00107288	1.02106e-06	1.21545e-05	5.88248e-05	5.1519e-05	0.000120455	0.00181153	0.00158144	0.000976631	0.00130422	0.00890292	0.00632374	0.0238188	2.61202e-05	0.000280168	0.00240103	0.0025757	H+[c] + isobutyraldehyde[c] + NADPH[c] => isobutanol[c] + NADP(+)[c]	1.1.1.2	RHTO_01922 or RHTO_01930 or RHTO_07249 or RHTO_07889
r_0185	aldehyde dehydrogenase (phenylacetaldehyde, NAD)	0	0	0	0	0	0	0	0	0	0	0	0	0	0	0	0	0	0	0	0	0	0	0	0	H2O[c] + NAD[c] + phenylacetaldehyde[c] => 2 H+[c] + NADH[c] + phenylacetic acid[c]	1.2.1.3	RHTO_04310 or RHTO_04425 or RHTO_05838
r_0186	aldehyde dehydrogenase (tryptophol, NAD)	9.34878e-07	2.73427e-05	2.74227e-05	3.02976e-05	4.96906e-06	0.000176128	9.39903e-06	0.000204502	5.40608e-07	4.09388e-06	1.64663e-05	7.47824e-06	3.81586e-05	0.000582365	0.000732463	0.000810752	0.00017563	0.0037989	0.000664612	0.00597151	7.78506e-06	8.71427e-05	0.000475102	0.000528791	H+[c] + indol-3-ylacetaldehyde[c] + NADH[c] => NAD[c] + tryptophol[c]	1.1.1.-;1.1.1.1;1.1.1.284	RHTO_03062 or RHTO_03098 or RHTO_03559
r_0187	aldehyde dehydrogenase (tryptophol, NAD)	1.55758e-06	2.73381e-05	3.13403e-05	3.99269e-05	1.36661e-05	9.05559e-05	0.000103371	0.000535268	1.34603e-07	1.85982e-06	2.46974e-05	7.02238e-05	4.92353e-05	0.000582266	0.000782958	0.000940336	0.00029107	0.00269906	0.00220166	0.00983011	3.88381e-06	5.87892e-05	0.000581656	0.00159815	H+[m] + indol-3-ylacetaldehyde[m] + NADH[m] => NAD[m] + tryptophol[m]	1.1.1.1	RHTO_03062 or RHTO_03098 or RHTO_04708
r_0188	alkaline phosphatase (dihydroneopterin)	0	0	0	0	0	0	0	0	0	0	0	0	0	0	0	0	0	0	0	0	0	0	0	0	7,8-dihydroneopterin 3'-triphosphate[c] + 3 H2O[c] => 7,8-dihydroneopterin[c] + 2 H+[c] + 3 phosphate[c]	3.1.3.1;3.1.3.54;3.1.7.6	RHTO_04438
r_0189	allantoate amidinohydrolase	0	0	0	0	0	0	0	0	0	0	0	0	0	0	0	0	0	0	0	0	0	0	0	0	allantoate[c] + H2O[c] <=> urea[c] + ureidoglycolic acid[c]	3.5.3.4	RHTO_08154
r_0190	allantoinase, reaction	0	0	0	0	0	0	0	0	0	0	0	0	0	0	0	0	0	0	0	0	0	0	0	0	allantoin[c] + H2O[c] <=> allantoate[c] + H+[c]	3.5.2.5	RHTO_00639 or RHTO_00648
r_0191	allophanate hydrolase	4.28376e-05	0.000438101	0.000549565	0.000457038	0.000358323	0.000433385	0.00181063	0.000184322	3.77866e-06	7.49531e-05	0.00133241	0.00109415	0.00064957	0.00633252	0.00846658	0.00645477	0.0050644	0.0078143	0.0238888	0.00921516	7.41235e-05	0.00107968	0.0174487	0.0177178	3 H+[c] + H2O[c] + urea-1-carboxylic acid[c] => 2 ammonium[c] + 2 carbon dioxide[c]	3.5.1.54;6.3.4.6	RHTO_01350 or RHTO_01732 or RHTO_02628
r_0192	alpha 1,2-mannosyltransferase	0	0	0	0	0	0	0	0	0	0	0	0	0	0	0	0	0	0	0	0	0	0	0	0	beta-D-mannosyldiacetylchitobiosyldiphosphodolichol[g] + GDP-alpha-D-mannose[g] => alpha-D-mannosyl-beta-D-mannosyldiacetylchitobiosyldiphosphodolichol[g] + GDP[g] + H+[g]	2.4.1.-	RHTO_03188 or RHTO_03276 or RHTO_03439 or RHTO_03938
r_0193	alpha,alpha-trehalase	0.000115557	0.00147086	0.00132319	0.000510478	0.000371703	0.00109925	0.00373693	0.00270007	1.92487e-05	7.80569e-05	0.00180856	0.00289046	0.00166465	0.0180627	0.0199821	0.0108729	0.0074426	0.0207468	0.0507249	0.0510178	0.000252101	0.00166251	0.0300914	0.0425237	H2O[v] + trehalose[v] => 2 D-glucose[v]	3.2.1.28	RHTO_00226
r_0194	alpha,alpha-trehalase	9.70144e-06	0.000270287	0.000184844	0.00107115	0.000469278	0.00117678	0.000690063	0.00311956	2.6711e-06	9.9277e-05	0.00122645	0.0015087	0.000485024	0.0077986	0.0075447	0.0157585	0.00855588	0.021455	0.0218148	0.0550669	9.44092e-05	0.00187372	0.0246225	0.0307623	H2O[c] + trehalose[c] => 2 D-glucose[c]	3.2.1.28	RHTO_00226
r_0195	alpha,alpha-trehalose-phosphate synthase (UDP-forming)	0.000551335	0.00774279	0.00927493	0.0142761	0.00368915	0.00872569	0.0176545	0.0122821	6.8769e-05	0.00036385	0.00625037	0.0125204	0.00173369	0.0196874	0.0213539	0.0191187	0.0113352	0.0303365	0.055316	0.0756075	0.000269071	0.00250408	0.0388359	0.052447	D-glucose 6-phosphate[c] + UDP-D-glucose[c] => alpha,alpha-trehalose 6-phosphate[c] + H+[c] + UDP[c]	2.4.1.15;3.1.3.12	RHTO_01529 or RHTO_06117
r_0198	alpha-glucosidase	0	0	0	0	0	0	0	0	0	0	0	0	0	0	0	0	0	0	0	0	0	0	0	0	H2O[c] + maltose[c] => 2 D-glucose[c]	3.2.1.10;3.2.1.20	RHTO_00229
r_0199	amidase	0	0	0	0	0	0	0	0	0	0	0	0	0	0	0	0	0	0	0	0	0	0	0	0	4-guanidinobutanamide[c] + H2O[c] => 4-guanidinobutanoic acid[c] + ammonium[c]	6.3.5.7	RHTO_05040
r_0201	Aminobutyraldehyde dehydrogenase	0.000206309	0.00218906	0.00225954	0.00155154	0.0197303	0.00270424	0.143318	0.087851	0.000359474	0.00254434	0.136023	0.0531129	0.00367567	0.0372933	0.0427655	0.0320323	0.0727749	0.0495366	0.493563	0.499448	0.00164133	0.0139161	0.408507	0.277373	4-aminobutanal[m] + H2O[m] + NAD[m] => gamma-aminobutyrate[m] + 2 H+[m] + NADH[m]	1.2.1.5	RHTO_02062 or RHTO_04310 or RHTO_04425 or RHTO_05838
r_0202	anthranilate phosphoribosyltransferase	0.00023758	0.00192454	0.00312752	0.00364098	0.000975412	0.00724078	0.00778597	0.0163844	1.55004e-05	0.000300766	0.00225055	0.00362838	0.000131627	0.001096	0.00178702	0.00206988	0.000629837	0.00875405	0.00457957	0.0211168	1.10842e-05	0.000148796	0.00128356	0.00295194	anthranilate[c] + PRPP[c] => diphosphate[c] + N-(5-phospho-beta-D-ribosyl)anthranilate[c]	2.4.2.18	RHTO_07763
r_0203	anthranilate synthase	0.00023758	0.00192454	0.00312752	0.00364098	0.000975412	0.00724078	0.00778597	0.0163844	1.55004e-05	0.000300766	0.00225055	0.00362838	0.000131627	0.001096	0.00178702	0.00206988	0.000629837	0.00875405	0.00457957	0.0211168	1.10842e-05	0.000148796	0.00128356	0.00295194	chorismate[c] + L-glutamine[c] => anthranilate[c] + H+[c] + L-glutamate[c] + pyruvate[c]	4.1.3.27	RHTO_02730 and RHTO_02564
r_0204	Ap4A hydrolase	0.000129351	0.00108062	0.00108567	0.000869026	0.000650656	0.000837557	0.00111123	0.00407314	1.38053e-05	0.000227011	0.00213745	0.00359386	0.00288978	0.02545	0.029304	0.0232118	0.016298	0.0296032	0.0453568	0.101963	0.000346119	0.00462875	0.0534003	0.0767613	H2O[c] + P(1),P(4)-bis(5'-adenosyl) tetraphosphate[c] <=> 2 ADP[c] + 2 H+[c]	3.6.1.29	RHTO_07257
r_0205	arabinose reductase	0	0	0	0	0	0	0	0	0	0	0	0	0	0	0	0	0	0	0	0	0	0	0	0	H+[c] + L-arabinose[c] + NADPH[c] => L-arabinitol[c] + NADP(+)[c]	1.1.1.-;1.1.1.21	RHTO_00641 or RHTO_03963
r_0206	arginase	5.76337e-05	0.000472793	0.000634665	0.00054554	0.000519833	0.000775492	0.00199382	0.00191038	3.92631e-06	7.81188e-05	0.00159517	0.00668986	0.000687732	0.00660074	0.00893973	0.00711773	0.00524299	0.011462	0.025064	0.0316941	7.56904e-05	0.0011091	0.0178517	0.018694	H2O[c] + L-arginine[c] => ornithine[c] + urea[c]	3.5.3.1	RHTO_05160
r_0207	argininosuccinate lyase	0.00125735	0.0101566	0.0163644	0.0188377	0.00534943	0.0343738	0.0409014	0.0767172	8.02675e-05	0.00160891	0.0128712	0.0246497	0.000687653	0.00660006	0.00893857	0.0071185	0.00524205	0.0115642	0.0250629	0.0329577	7.56897e-05	0.00110899	0.0178493	0.0186775	(N(omega)-L-arginino)succinic acid[c] <=> fumarate[c] + L-arginine[c]	4.3.2.1	RHTO_00558
r_0208	argininosuccinate synthase	0.00125735	0.0101566	0.0163644	0.0188377	0.00534943	0.0343738	0.0409014	0.0767172	8.02675e-05	0.00160891	0.0128712	0.0246497	0.000687653	0.00660006	0.00893857	0.0071185	0.00524205	0.0115642	0.0250629	0.0329577	7.56897e-05	0.00110899	0.0178493	0.0186775	ATP[c] + L-aspartate[c] + L-citrulline[c] <=> (N(omega)-L-arginino)succinic acid[c] + AMP[c] + diphosphate[c] + H+[c]	6.3.4.5	RHTO_05147
r_0209	arginyl-tRNA synthetase	0.00119941	0.00968127	0.0157277	0.0182864	0.00482804	0.0335541	0.0388841	0.0745185	7.63017e-05	0.00153033	0.0112692	0.0179543	1.30648e-05	0.000111421	0.000186909	0.000213173	5.09426e-05	0.000372267	0.000417635	0.000892173	8.89637e-07	1.86631e-05	0.000135124	0.000203535	ATP[c] + L-arginine[c] + tRNA(Arg)[c] => AMP[c] + Arg-tRNA(Arg)[c] + diphosphate[c]	6.1.1.19	RHTO_02671
r_0210	arginyl-tRNA synthetase	0	0	0	0	0	0	0	0	0	0	0	0	0	0	0	0	0	0	0	0	0	0	0	0	ATP[m] + L-arginine[m] + tRNA(Arg)[m] => AMP[m] + Arg-tRNA(Arg)[m] + diphosphate[m]	6.1.1.19	RHTO_02671
r_0211	asparagine synthase (glutamine-hydrolysing)	0.00056194	0.00454307	0.00685153	0.00790555	0.0024413	0.013935	0.0169558	0.0309966	3.54857e-05	0.000721059	0.00583292	0.00861635	0.00168285	0.0145984	0.0178735	0.0162425	0.0101201	0.0239305	0.041925	0.0552739	0.000155175	0.00234089	0.0286517	0.0349969	ATP[c] + H2O[c] + L-aspartate[c] + L-glutamine[c] => AMP[c] + diphosphate[c] + H+[c] + L-asparagine[c] + L-glutamate[c]	6.3.5.4	RHTO_02759
r_0212	Asparaginyl-tRNA synthetase	0.000442605	0.00357258	0.00580385	0.00674806	0.00178164	0.0123821	0.014349	0.0274988	2.81569e-05	0.000564722	0.00415857	0.00662547	4.82116e-06	4.11165e-05	6.89732e-05	7.8665e-05	1.87989e-05	0.000137374	0.000154116	0.00032923	3.28294e-07	6.88705e-06	4.98634e-05	7.51084e-05	ATP[c] + L-asparagine[c] + tRNA(Asn)[c] => AMP[c] + Asn-tRNA(Asn)[c] + diphosphate[c]	6.1.1.22	RHTO_04575
r_0213	asparaginyl-tRNA synthetase, miotchondrial	0	0	0	0	0	0	0	0	0	0	0	0	0	0	0	0	0	0	0	0	0	0	0	0	ATP[m] + L-asparagine[m] + tRNA(Asn)[m] => AMP[m] + Asn-tRNA(Asn)[m] + diphosphate[m]	6.1.1.22	RHTO_02304
r_0214	aspartate carbamoyltransferase	0.000771	0.0060939	0.00845811	0.0100374	0.00305071	0.016383	0.0175833	0.0240051	7.85371e-05	0.000688704	0.00531812	0.00895574	8.27947e-05	0.000549765	0.000831647	0.00113406	0.000294657	0.0058898	0.00231783	0.0140083	5.59889e-06	7.55701e-05	0.000654928	0.00183143	carbamoyl phosphate[c] + L-aspartate[c] => H+[c] + N-carbamoyl-L-aspartate[c] + phosphate[c]	2.1.3.2;6.3.5.5	RHTO_04703 or RHTO_05549 or RHTO_06321
r_0215	aspartate kinase	0.00207272	0.0171293	0.0265704	0.0307264	0.0104492	0.0634116	0.0747836	0.146964	0.000143493	0.00264355	0.027234	0.0415148	0.00138674	0.0133779	0.0151564	0.0127008	0.0215203	0.0502416	0.0827802	0.139849	0.000191122	0.00191275	0.0656399	0.0843006	ATP[c] + L-aspartate[c] => 4-phospho-L-aspartate[c] + ADP[c]	2.7.2.4	RHTO_08097
r_0216	aspartate transaminase	0.0207855	0.0782594	0.136353	0.138434	1.3213	5.45647	8.68604	16.9982	0.0244323	0.272507	4.51382	5.2861	0.0207379	0.149393	0.201599	0.155206	0.310535	0.541874	1.21672	1.31546	0.00590548	0.0612466	0.840874	0.95735	2-oxoglutarate[c] + L-aspartate[c] <=> L-glutamate[c] + oxaloacetate[c]	2.6.1.1	RHTO_00425 or RHTO_01027
r_0217	aspartate transaminase	0.0277628	0.134854	0.224075	0.239503	1.35232	5.64607	8.90885	17.4246	0.024922	0.280172	4.58809	5.40241	0.0207016	0.150593	0.201834	0.155019	0.306809	0.541398	1.20398	1.28104	0.00589211	0.0609602	0.84386	0.953199	L-glutamate[m] + oxaloacetate[m] => 2-oxoglutarate[m] + L-aspartate[m]	2.6.1.1	RHTO_01027
r_0218	aspartate transaminase	-4.28303e-05	-0.000363509	-0.000447848	-0.000212049	-0.000234926	-0.00039816	-0.000662595	-0.00147851	-4.51985e-05	-0.000657439	-0.000647513	-0.00107177	0.000808377	0.00702007	0.00944867	0.0053918	0.0047906	0.00841098	0.014893	0.0242121	0.000175007	0.00244432	0.0133304	0.0192805	2-oxoglutarate[p] + L-aspartate[p] <=> L-glutamate[p] + oxaloacetate[p]	2.6.1.1	RHTO_00425 or RHTO_01027
r_0219	aspartate-semialdehyde dehydrogenase	0.00207272	0.0171293	0.0265704	0.0307264	0.0104492	0.0634116	0.0747836	0.146964	0.000143493	0.00264355	0.027234	0.0415148	0.00138674	0.0133779	0.0151564	0.0127008	0.0215203	0.0502416	0.0827802	0.139849	0.000191122	0.00191275	0.0656399	0.0843006	4-phospho-L-aspartate[c] + H+[c] + NADPH[c] => L-aspartate 4-semialdehyde[c] + NADP(+)[c] + phosphate[c]	1.2.1.11	RHTO_06811
r_0220	Aspartyl-tRNA synthetase	0.000964956	0.00778885	0.0126534	0.0147119	0.00388429	0.0269952	0.0312833	0.0599522	6.13868e-05	0.00123119	0.0090664	0.0144447	1.0511e-05	8.96412e-05	0.000150374	0.000171503	4.09848e-05	0.000299499	0.000335999	0.000717778	7.15737e-07	1.5015e-05	0.000108711	0.000163749	ATP[c] + L-aspartate[c] + tRNA(Asp)[c] => AMP[c] + Asp-tRNA(Asp)[c] + diphosphate[c]	6.1.1.12	RHTO_01051
r_0222	ATP adenylyltransferase	0.000129351	0.00108062	0.00108567	0.000869026	0.000650656	0.000837557	0.00111123	0.00407314	1.38053e-05	0.000227011	0.00213745	0.00359386	0.00288978	0.02545	0.029304	0.0232118	0.016298	0.0296032	0.0453568	0.101963	0.000346119	0.00462875	0.0534003	0.0767613	ADP[c] + ATP[c] + H+[c] => P(1),P(4)-bis(5'-adenosyl) tetraphosphate[c] + phosphate[c]	2.7.7.5;2.7.7.53	RHTO_02552
r_0225	ATP phosphoribosyltransferase	0.000392433	0.00315406	0.00511597	0.00594981	0.00157254	0.0112367	0.0126642	0.025293	2.49083e-05	0.000497697	0.00366322	0.00589318	5.24067e-05	0.000351125	0.000514494	0.000600921	0.000172426	0.00544522	0.00134603	0.0168538	3.26294e-06	4.89008e-05	0.000349215	0.00110112	ATP[c] + PRPP[c] => 5-phosphoribosyl-ATP[c] + diphosphate[c]	2.4.2.17	RHTO_07750
r_0226	ATP synthase	1.44921	10.0729	17.2812	12.6437	6.48296	17.5658	27.7239	51.0643	0.132404	1.48344	17.5409	18.8858	0.0254894	0.223367	0.422444	0.216504	0.195628	0.306181	0.647572	0.713208	0.00331	0.0347157	0.687078	0.860585	ADP[m] + 3 H+[c] + phosphate[m] => ATP[m] + 2 H+[m] + H2O[m]	3.6.3.14
r_0227	ATPase, cytosolic	0.00016529	0.001752	0.00196421	0.00378084	1.08628	3.75932	0.574412	11.5218	6.4009e-05	0.000775744	0.164134	1.96039	0.00323866	0.0302291	0.0400503	0.0478966	0.331618	1.11618	1.91801	3.27501	0.000448954	0.00571837	0.609318	0.678257	ATP[c] + H2O[c] => ADP[c] + H+[e] + phosphate[c]	3.6.1.5;3.6.3.6	RHTO_00390
r_0228	beta-1,4 mannosyltransferase	0	0	0	0	0	0	0	0	0	0	0	0	0	0	0	0	0	0	0	0	0	0	0	0	GDP-alpha-D-mannose[c] + N,N'-diacetylchitobiosyldiphosphodolichol[c] => beta-D-mannosyldiacetylchitobiosyldiphosphodolichol[c] + GDP[c]	2.4.1.142	RHTO_08101
r_0229	biotin synthase	0	0	0	0	0	0	0	0	0	0	0	0	0	0	0	0	0	0	0	0	0	0	0	0	dethiobiotin[c] + polysulphur[c] <=> biotin[c] + 2 H+[c]	2.8.1.6	RHTO_00205
r_0230	biotin-[acetyl-CoA-carboxylase] ligase	0	0	0	0	0	0	0	0	0	0	0	0	0	0	0	0	0	0	0	0	0	0	0	0	ATP[c] + biotin[c] + H+[c] => biotinyl-5'-AMP[c] + diphosphate[c]	6.3.4.-;6.3.4.10;6.3.4.11;6.3.4.15;6.3.4.9	RHTO_02161
r_0231	C-14 sterol reductase	0.000574026	0.0034539	0.00451559	0.00382187	0.00190146	0.0117014	0.00965507	0.0119891	6.67674e-05	0.000487004	0.00313487	0.00427387	5.13146e-05	0.000661211	0.000740235	0.000512831	0.000370738	0.00146861	0.00165762	0.00334076	1.09202e-05	8.94823e-05	0.000980933	0.00142104	4,4-dimethyl-5alpha-cholesta-8,14,24-trien-3beta-ol[c] + H+[c] + NADPH[c] => 14-demethyllanosterol[c] + NADP(+)[c]	1.3.1.70	RHTO_02033
r_0233	C-22 sterol desaturase (NADP)	0.000569398	0.00339118	0.00445298	0.0037832	0.001864	0.011566	0.00948707	0.0116854	6.5627e-05	0.000479332	0.00304911	0.00414057	2.38784e-05	0.000279835	0.000394774	0.00026263	0.000178566	0.000558288	0.000711508	0.00138741	5.01723e-06	4.74739e-05	0.00046031	0.000728137	ergosta-5,7,24(28)-trien-3beta-ol[c] + H+[c] + NADPH[c] + oxygen[c] => ergosta-5,7,22,24(28)-tetraen-3beta-ol[c] + 2 H2O[c] + NADP(+)[c]	1.14.19.41	RHTO_01252
r_0234	C-3 sterol dehydrogenase	0.000572573	0.00344394	0.00449905	0.00381148	0.00189373	0.0116521	0.00960629	0.0119012	6.65388e-05	0.000486218	0.00311433	0.00424136	4.31058e-05	0.000609522	0.000656603	0.000447531	0.000335832	0.00111438	0.0013886	0.0027953	9.90795e-06	8.64183e-05	0.000868733	0.001268	NADP(+)[c] + zymosterol intermediate 1c[c] => carbon dioxide[c] + H+[c] + NADPH[c] + zymosterol intermediate 2[c]	1.1.1.170	RHTO_01752 or RHTO_05176
r_0235	C-3 sterol dehydrogenase (4-methylzymosterol)	0.000572573	0.00344394	0.00449905	0.00381148	0.00189373	0.0116521	0.00960629	0.0119012	6.65388e-05	0.000486218	0.00311433	0.00424136	4.31058e-05	0.000609522	0.000656603	0.000447531	0.000335832	0.00111438	0.0013886	0.0027953	9.90795e-06	8.64183e-05	0.000868733	0.001268	4beta-methylzymosterol-4alpha-carboxylic acid[c] + NAD[c] => 3-dehydro-4-methylzymosterol[c] + carbon dioxide[c] + H+[c] + NADH[c]	1.1.1.170	RHTO_01752 or RHTO_05176
r_0236	C-3 sterol keto reductase (4-methylzymosterol)	0.000572573	0.00344394	0.00449905	0.00381148	0.00189373	0.0116521	0.00960629	0.0119012	6.65388e-05	0.000486218	0.00311433	0.00424136	4.31058e-05	0.000609522	0.000656603	0.000447531	0.000335832	0.00111438	0.0013886	0.0027953	9.90795e-06	8.64183e-05	0.000868733	0.001268	3-dehydro-4-methylzymosterol[c] + H+[c] + NADPH[c] => 4alpha-methylzymosterol[c] + NADP(+)[c]	1.1.1.270	RHTO_07171
r_0237	C-3 sterol keto reductase (zymosterol)	0.000572573	0.00344394	0.00449905	0.00381148	0.00189373	0.0116521	0.00960629	0.0119012	6.65388e-05	0.000486218	0.00311433	0.00424136	4.31058e-05	0.000609522	0.000656603	0.000447531	0.000335832	0.00111438	0.0013886	0.0027953	9.90795e-06	8.64183e-05	0.000868733	0.001268	H+[c] + NADPH[c] + zymosterol intermediate 2[c] => NADP(+)[c] + zymosterol[c]	1.1.1.270	RHTO_07171
r_0238	C-4 methyl sterol oxidase	0.000572573	0.00344394	0.00449905	0.00381148	0.00189373	0.0116521	0.00960629	0.0119012	6.65388e-05	0.000486218	0.00311433	0.00424136	4.31058e-05	0.000609522	0.000656603	0.000447531	0.000335832	0.00111438	0.0013886	0.0027953	9.90795e-06	8.64183e-05	0.000868733	0.001268	4alpha-methylzymosterol[c] + H+[c] + NADPH[c] + oxygen[c] => H2O[c] + NADP(+)[c] + zymosterol intermediate 1a[c]	1.14.13.72	RHTO_02642
r_0239	C-4 methyl sterol oxidase	0.000572573	0.00344394	0.00449905	0.00381148	0.00189373	0.0116521	0.00960629	0.0119012	6.65388e-05	0.000486218	0.00311433	0.00424136	4.31058e-05	0.000609522	0.000656603	0.000447531	0.000335832	0.00111438	0.0013886	0.0027953	9.90795e-06	8.64183e-05	0.000868733	0.001268	H+[c] + NADPH[c] + oxygen[c] + zymosterol intermediate 1a[c] => 2 H2O[c] + NADP(+)[c] + zymosterol intermediate 1b[c]	1.14.13.72	RHTO_02642
r_0240	C-4 methyl sterol oxidase	0.000572573	0.00344394	0.00449905	0.00381148	0.00189373	0.0116521	0.00960629	0.0119012	6.65388e-05	0.000486218	0.00311433	0.00424136	4.31058e-05	0.000609522	0.000656603	0.000447531	0.000335832	0.00111438	0.0013886	0.0027953	9.90795e-06	8.64183e-05	0.000868733	0.001268	H+[c] + NADPH[c] + oxygen[c] + zymosterol intermediate 1b[c] => H2O[c] + NADP(+)[c] + zymosterol intermediate 1c[c]	1.14.13.72	RHTO_02642
r_0241	C-4 sterol methyl oxidase (4,4-dimethylzymosterol)	0.000572573	0.00344394	0.00449905	0.00381148	0.00189373	0.0116521	0.00960629	0.0119012	6.65388e-05	0.000486218	0.00311433	0.00424136	4.31058e-05	0.000609522	0.000656603	0.000447531	0.000335832	0.00111438	0.0013886	0.0027953	9.90795e-06	8.64183e-05	0.000868733	0.001268	14-demethyllanosterol[c] + 3 H+[c] + 3 NADPH[c] + 3 oxygen[c] => 4beta-methylzymosterol-4alpha-carboxylic acid[c] + 4 H2O[c] + 3 NADP(+)[c]	1.14.13.72	RHTO_02642
r_0242	C-5 sterol desaturase	0.000569398	0.00339118	0.00445298	0.0037832	0.001864	0.011566	0.00948707	0.0116854	6.5627e-05	0.000479332	0.00304911	0.00414057	2.38784e-05	0.000279835	0.000394774	0.00026263	0.000178566	0.000558288	0.000711508	0.00138741	5.01723e-06	4.74739e-05	0.00046031	0.000728137	episterol[c] + H+[c] + NADPH[c] + oxygen[c] => ergosta-5,7,24(28)-trien-3beta-ol[c] + 2 H2O[c] + NADP(+)[c]	1.14.19.20	RHTO_05229
r_0243	C-8 sterol isomerase	0.000570601	0.00340609	0.0044688	0.00378886	0.0018729	0.0115858	0.00953396	0.0117346	6.5919e-05	0.000481278	0.00307421	0.0041658	3.1538e-05	0.000383071	0.000492285	0.000300533	0.000230287	0.000725654	0.00100165	0.00180487	6.90196e-06	5.98064e-05	0.000639505	0.000879841	fecosterol[c] => episterol[c]	5.-.-.-	RHTO_02709
r_0244	C-s24 sterol reductase	0.000568637	0.00338038	0.00443858	0.00377815	0.0018597	0.0115555	0.00946856	0.011644	6.55011e-05	0.000478541	0.00303809	0.00412228	1.64291e-05	0.0001576	0.000270156	0.000216528	0.000142498	0.000461762	0.000535146	0.0009505	3.90618e-06	4.0424e-05	0.000363737	0.000585404	ergosta-5,7,22,24(28)-tetraen-3beta-ol[er] + H+[er] + NADPH[er] => ergosterol[er] + NADP(+)[er]	1.3.1.71	RHTO_07628
r_0250	carbamoyl-phosphate synthase (glutamine-hydrolysing)	0.00202835	0.0162504	0.0248225	0.028875	0.00840014	0.0507567	0.0584847	0.100722	0.000158805	0.00229762	0.0181894	0.0336055	0.000691826	0.00661913	0.00897201	0.00719987	0.00524693	0.012939	0.0251498	0.0357265	7.58653e-05	0.00111109	0.0178546	0.0186937	2 ATP[c] + bicarbonate[c] + H2O[c] + L-glutamine[c] => 2 ADP[c] + carbamoyl phosphate[c] + 2 H+[c] + L-glutamate[c] + phosphate[c]	2.1.3.2;6.3.5.5	RHTO_04703 or RHTO_05549 or RHTO_06321
r_0252	carnitine O-acetyltransferase	0.304394	1.66771	2.64209	2.14463	0.00518103	0.00563832	0.0106918	0.0192461	4.43539e-05	0.000585738	0.0312082	0.0418603	0.015653	0.157983	0.214645	0.145224	0.0454007	0.066123	0.115998	0.189986	0.000454126	0.00558749	0.150769	0.177439	(R)-carnitine[c] + acetyl-CoA[c] => coenzyme A[c] + O-acetylcarnitine[c]	2.3.1.7	RHTO_01903
r_0253	carnitine O-acetyltransferase	5.14166e-05	0.000597846	0.00098346	0.000688054	0.000488873	0.00145463	0.0157896	0.0106481	5.4905e-06	5.91957e-05	0.000857669	0.00162573	0.0008666	0.00899859	0.013621	0.00974898	0.00714504	0.0137534	0.0623472	0.0506062	9.54244e-05	0.00102351	0.0163485	0.0247676	(R)-carnitine[p] + acetyl-CoA[p] => coenzyme A[p] + O-acetylcarnitine[p]	2.3.1.7	RHTO_01064
r_0254	carnitine O-acetyltransferase	0.304446	1.66831	2.64308	2.14532	0.00566991	0.00709295	0.0264815	0.0298942	4.98444e-05	0.000644934	0.0320659	0.0434861	0.0156191	0.157786	0.214461	0.144849	0.0459044	0.0674166	0.130461	0.195565	0.000463518	0.00567435	0.151476	0.178779	coenzyme A[m] + O-acetylcarnitine[m] => (R)-carnitine[m] + acetyl-CoA[m]	2.3.1.7	RHTO_01064
r_0255	catalase	2.27017e-05	0.000219168	0.000383481	0.000292431	0.000261568	0.000360162	0.000627625	0.000927894	2.38317e-06	4.1313e-05	0.000642733	0.000983965	0.000417027	0.00397331	0.00662312	0.00476406	0.00440125	0.00704272	0.0130113	0.0209831	5.5926e-05	0.000750757	0.0117943	0.0146385	2 hydrogen peroxide[c] => 2 H2O[c] + oxygen[c]	1.11.1.6	RHTO_01370
r_0256	catalase	0.000431429	0.00315996	0.00618707	0.00441987	0.00344676	0.00430519	0.0133328	0.013434	4.32022e-05	0.000482058	0.00981207	0.011518	0.00161487	0.011609	0.022036	0.0158004	0.0120763	0.0171171	0.0482187	0.0537229	0.000159114	0.00174273	0.035672	0.0421354	2 hydrogen peroxide[p] => 2 H2O[p] + oxygen[p]	1.11.1.6	RHTO_01370 or RHTO_02929
r_0259	ceramide-1 hydroxylase (24C)	0	0	0	0	0	0	0	0	0	0	0	0	0	0	0	0	0	0	0	0	0	0	0	0	ceramide-1 (C24)[er] + H+[er] + NADPH[er] + oxygen[er] => ceramide-2 (C24)[er] + H2O[er] + NADP(+)[er]	1.-.-.-	RHTO_02938
r_0260	ceramide-1 hydroxylase (24C)	0	0	0	0	0	0	0	0	0	0	0	0	0	0	0	0	0	0	0	0	0	0	0	0	ceramide-1 (C24)[er] + H+[er] + NADPH[er] + oxygen[er] => ceramide-2' (C24)[er] + H2O[er] + NADP(+)[er]	1.-.-.-	RHTO_04128
r_0261	ceramide-1 hydroxylase (26C)	0	0	0	0	0	0	0	0	0	0	0	0	0	0	0	0	0	0	0	0	0	0	0	0	ceramide-1 (C26)[er] + H+[er] + NADPH[er] + oxygen[er] => ceramide-2 (C26)[er] + H2O[er] + NADP(+)[er]	1.-.-.-	RHTO_02938
r_0262	ceramide-1 hydroxylase (26C)	0	0	0	0	0	0	0	0	0	0	0	0	0	0	0	0	0	0	0	0	0	0	0	0	ceramide-1 (C26)[er] + H+[er] + NADPH[er] + oxygen[er] => ceramide-2' (C26)[er] + H2O[er] + NADP(+)[er]	1.-.-.-	RHTO_04128
r_0263	ceramide-1 synthase (24C)	0	0	0	0	0	0	0	0	0	0	0	0	0	0	0	0	0	0	0	0	0	0	0	0	sphinganine[er] + tetracosanoyl-CoA[er] => ceramide-1 (C24)[er] + coenzyme A[er] + H+[er]	2.3.1.24	RHTO_01531
r_0264	ceramide-1 synthase (26C)	0	0	0	0	0	0	0	0	0	0	0	0	0	0	0	0	0	0	0	0	0	0	0	0	hexacosanoyl-CoA[er] + sphinganine[er] => ceramide-1 (C26)[er] + coenzyme A[er] + H+[er]	2.3.1.24	RHTO_01531
r_0265	ceramide-2 synthase (24C)	0	0	0	0	0	0	0	0	0	0	0	0	0	0	0	0	0	0	0	0	0	0	0	0	phytosphingosine[er] + tetracosanoyl-CoA[er] => ceramide-2 (C24)[er] + coenzyme A[er] + H+[er]	2.3.1.24	RHTO_01531
r_0266	ceramide-2 synthase (26C)	0	0	0	0	0	0	0	0	0	0	0	0	0	0	0	0	0	0	0	0	0	0	0	0	hexacosanoyl-CoA[er] + phytosphingosine[er] => ceramide-2 (C26)[er] + coenzyme A[er] + H+[er]	2.3.1.24	RHTO_01531
r_0267	ceramide-3 synthase (24C)	0	0	0	0	0	0	0	0	0	0	0	0	0	0	0	0	0	0	0	0	0	0	0	0	ceramide-2 (C24)[er] + H+[er] + NADPH[er] + oxygen[er] => ceramide-3 (C24)[er] + H2O[er] + NADP(+)[er]	1.-.-.-	RHTO_04128
r_0268	ceramide-3 synthase (26C)	0	0	0	0	0	0	0	0	0	0	0	0	0	0	0	0	0	0	0	0	0	0	0	0	ceramide-2 (C26)[er] + H+[er] + NADPH[er] + oxygen[er] => ceramide-3 (C26)[er] + H2O[er] + NADP(+)[er]	1.-.-.-	RHTO_04128
r_0269	ceramide-4 synthase (24C)	0	0	0	0	0	0	0	0	0	0	0	0	0	0	0	0	0	0	0	0	0	0	0	0	ceramide-3 (C24)[er] + H+[er] + NADPH[er] + oxygen[er] => ceramide-4 (C24)[er] + H2O[er] + NADP(+)[er]	1.-.-.-	RHTO_04128
r_0270	ceramide-4 synthase (26C)	0	0	0	0	0	0	0	0	0	0	0	0	0	0	0	0	0	0	0	0	0	0	0	0	ceramide-3 (C26)[er] + H+[er] + NADPH[er] + oxygen[er] => ceramide-4 (C26)[er] + H2O[er] + NADP(+)[er]	1.-.-.-	RHTO_04128
r_0271	chitin deacetylase	0	0	0	0	0	0	0	0	0	0	0	0	0	0	0	0	0	0	0	0	0	0	0	0	chitin[c] + H2O[c] => acetate[c] + chitosan[ce] + H+[c]	3.5.1.41	RHTO_07259
r_0272	chitin synthase	0	0	0	0	0	0	0	0	0	0	0	0	0	0	0	0	0	0	0	0	0	0	0	0	UDP-N-acetyl-alpha-D-glucosamine[c] => chitin[c] + H+[c] + UDP[c]	2.4.1.16	RHTO_00133 or RHTO_00456 or RHTO_02459 or RHTO_03900 or RHTO_03942 or RHTO_06603 or RHTO_07316 or RHTO_07980
r_0273	choline kinase	0.00051102	0.00494305	0.00677135	0.00550873	0.00306914	0.00831969	0.0161193	0.0195553	7.04715e-05	0.000828166	0.00950525	0.011034	0.00320672	0.03137	0.0421883	0.0318352	0.0200643	0.0524678	0.100453	0.132344	0.000427914	0.00502648	0.0663168	0.080357	ATP[c] + choline[c] => ADP[c] + choline phosphate[c] + H+[c]	2.7.1.32	RHTO_05278
r_0274	choline phosphate cytididyltransferase	0.00051102	0.00494305	0.00677135	0.00550873	0.00306914	0.00831969	0.0161193	0.0195553	7.04715e-05	0.000828166	0.00950525	0.011034	0.00320672	0.03137	0.0421883	0.0318352	0.0200643	0.0524678	0.100453	0.132344	0.000427914	0.00502648	0.0663168	0.080357	choline phosphate[c] + CTP[c] + H+[c] => CDP-choline[c] + diphosphate[c]	2.7.7.15	RHTO_03360
r_0278	chorismate mutase	0.000987864	0.00800068	0.0129671	0.0150688	0.00397635	0.0292644	0.0321196	0.0634491	6.31301e-05	0.00126713	0.00930379	0.0148644	8.27955e-05	0.000879185	0.00118026	0.00129575	0.000330109	0.0171649	0.00332528	0.0288614	7.9669e-06	0.000150977	0.000932977	0.0023038	chorismate[c] => prephenate[c]	5.4.99.5	RHTO_03895
r_0279	chorismate synthase	0.00123386	0.00996993	0.016232	0.0189006	0.00499147	0.0367062	0.0403042	0.0804964	7.89907e-05	0.00157533	0.0116119	0.0186901	0.000191772	0.00158003	0.00267345	0.00317884	0.000860214	0.0197987	0.00704358	0.0382072	1.49632e-05	0.000240705	0.00180573	0.00458734	5-O-(1-carboxyvinyl)-3-phosphoshikimic acid[c] => chorismate[c] + phosphate[c]	4.2.3.5	RHTO_05784
r_0280	cis-aconitate(3-) to isocitrate	0.00209762	0.0758419	0.244696	0.054432	0.126362	0.12748	0.189181	0.342025	0.0025601	0.0470413	0.157759	0.206561	0.00776802	0.210653	0.412261	0.184307	0.0608742	0.0746994	0.0999875	0.145096	0.00124446	0.0145247	0.123697	0.143809	cis-aconitate[m] + H2O[m] <=> isocitrate[m]	4.2.1.3	RHTO_00539 or RHTO_08030
r_0281	cis-prenyltransferase step 01	0	0	0	0	0	0	0	0	0	0	0	0	0	0	0	0	0	0	0	0	0	0	0	0
r_0282	cis-prenyltransferase step 02	0	0	0	0	0	0	0	0	0	0	0	0	0	0	0	0	0	0	0	0	0	0	0	0
r_0283	cis-prenyltransferase step 03	0	0	0	0	0	0	0	0	0	0	0	0	0	0	0	0	0	0	0	0	0	0	0	0
r_0284	cis-prenyltransferase step 04	0	0	0	0	0	0	0	0	0	0	0	0	0	0	0	0	0	0	0	0	0	0	0	0
r_0285	cis-prenyltransferase step 05	0	0	0	0	0	0	0	0	0	0	0	0	0	0	0	0	0	0	0	0	0	0	0	0
r_0286	cis-prenyltransferase step 06	0	0	0	0	0	0	0	0	0	0	0	0	0	0	0	0	0	0	0	0	0	0	0	0
r_0287	cis-prenyltransferase step 07	0	0	0	0	0	0	0	0	0	0	0	0	0	0	0	0	0	0	0	0	0	0	0	0
r_0288	cis-prenyltransferase step 08	0	0	0	0	0	0	0	0	0	0	0	0	0	0	0	0	0	0	0	0	0	0	0	0
r_0289	cis-prenyltransferase step 09	0	0	0	0	0	0	0	0	0	0	0	0	0	0	0	0	0	0	0	0	0	0	0	0
r_0290	cis-prenyltransferase step 10	0	0	0	0	0	0	0	0	0	0	0	0	0	0	0	0	0	0	0	0	0	0	0	0
r_0291	cis-prenyltransferase step 11	0	0	0	0	0	0	0	0	0	0	0	0	0	0	0	0	0	0	0	0	0	0	0	0
r_0292	cis-prenyltransferase step 12	0	0	0	0	0	0	0	0	0	0	0	0	0	0	0	0	0	0	0	0	0	0	0	0
r_0293	cis-prenyltransferase step 13	0	0	0	0	0	0	0	0	0	0	0	0	0	0	0	0	0	0	0	0	0	0	0	0
r_0294	cis-prenyltransferase step 14	0	0	0	0	0	0	0	0	0	0	0	0	0	0	0	0	0	0	0	0	0	0	0	0
r_0295	cis-prenyltransferase step 15	0	0	0	0	0	0	0	0	0	0	0	0	0	0	0	0	0	0	0	0	0	0	0	0
r_0296	cis-prenyltransferase step 16	0	0	0	0	0	0	0	0	0	0	0	0	0	0	0	0	0	0	0	0	0	0	0	0
r_0297	cis-prenyltransferase step 17	0	0	0	0	0	0	0	0	0	0	0	0	0	0	0	0	0	0	0	0	0	0	0	0
r_0298	cis-prenyltransferase step 18	0	0	0	0	0	0	0	0	0	0	0	0	0	0	0	0	0	0	0	0	0	0	0	0
r_0299	cis-prenyltransferase step 19	0	0	0	0	0	0	0	0	0	0	0	0	0	0	0	0	0	0	0	0	0	0	0	0
r_0300	citrate synthase	0.305188	1.68612	2.66649	2.15282	0.315312	0.181843	0.308697	0.40639	0.00841646	0.071125	0.616053	0.453557	0.0133186	0.103842	0.139268	0.0930034	0.108596	0.199146	0.383928	0.381368	0.00230691	0.0166081	0.25803	0.309638	acetyl-CoA[m] + H2O[m] + oxaloacetate[m] => citrate[m] + coenzyme A[m] + H+[m]	2.3.3.1	RHTO_06406 or RHTO_06409
r_0301	citrate synthase, peroxisomal	0.000924626	0.00616162	0.0132528	0.00969424	0.00747344	0.00769597	0.0157113	0.0186138	4.72265e-05	0.000398034	0.0219588	0.0250894	0.0036016	0.023252	0.0489867	0.0357372	0.0270834	0.0312672	0.058621	0.0767279	0.000194472	0.00172187	0.0812165	0.094642	acetyl-CoA[p] + H2O[p] + oxaloacetate[p] => citrate[p] + coenzyme A[p] + H+[p]	2.3.3.16	RHTO_06406 or RHTO_06409
r_0302	citrate to cis-aconitate(3-)	0.00209762	0.0758419	0.244696	0.054432	0.126362	0.12748	0.189181	0.342025	0.0025601	0.0470413	0.157759	0.206561	0.00776802	0.210653	0.412261	0.184307	0.0608742	0.0746994	0.0999875	0.145096	0.00124446	0.0145247	0.123697	0.143809	citrate[m] <=> cis-aconitate[m] + H2O[m]	4.2.1.3	RHTO_00539 or RHTO_08030
r_0303	citrate to cis-aconitate(3-), cytoplasmic	0.303657	1.61325	2.42988	2.1054	0.17213	0.0283157	0.0337264	0.014055	0.000336168	0.00349168	0.469151	0.256004	0.0149228	0.264585	0.502267	0.226346	0.0852824	0.0551661	0.128381	0.104085	0.0013672	0.0151875	0.275461	0.352241	citrate[c] <=> cis-aconitate[c] + H2O[c]	4.2.1.3	RHTO_00539 or RHTO_08030
r_0304	coproporphyrinogen oxidase (O2 required)	7.64429e-09	6.06365e-08	8.4129e-08	9.95317e-08	3.03186e-08	1.58457e-07	1.74054e-07	2.27937e-07	7.822e-10	6.84622e-09	5.27099e-08	8.79831e-08	8.81559e-11	7.36594e-10	1.05735e-09	1.21364e-09	3.68925e-10	1.96035e-09	2.05302e-09	2.88052e-09	9.12003e-12	8.34929e-11	6.3202e-10	9.97403e-10	coproporphyrinogen III[c] + 2 H+[c] + oxygen[c] => 2 carbon dioxide[c] + 2 H2O[c] + protoporphyrinogen[c]	1.3.3.3	RHTO_03472
r_0306	CTP synthase (glutamine)	1.70217e-06	2.20611e-05	2.58804e-05	2.9086e-05	7.39031e-06	8.58504e-05	6.27885e-05	0.000154987	4.03553e-07	4.34156e-06	4.83691e-05	5.02192e-05	4.33203e-05	0.000339186	0.000484097	0.000519953	0.000133755	0.00221671	0.00124565	0.00465298	5.16697e-06	4.96371e-05	0.000497073	0.00068564	ATP[c] + H2O[c] + L-glutamine[c] + UTP[c] => ADP[c] + CTP[c] + 2 H+[c] + L-glutamate[c] + phosphate[c]	6.3.4.2	RHTO_01947
r_0307	CTP synthase (NH3)	0.000521	0.00409584	0.00569534	0.0067726	0.0020552	0.0111109	0.0118491	0.0164284	5.26844e-05	0.000461834	0.00354834	0.00601882	8.0665e-05	0.000567349	0.000833314	0.00116579	0.000293061	0.00537228	0.00218318	0.0132365	6.6857e-06	8.4172e-05	0.000685487	0.00173555	ammonium[c] + ATP[c] + UTP[c] => ADP[c] + CTP[c] + 2 H+[c] + phosphate[c]	6.3.4.2	RHTO_01947
r_0308	cystathionine b-lyase	4.51816e-05	0.000656671	0.00180448	0.000570581	0.000696732	0.000706378	0.00424183	0.00376298	1.65225e-05	0.000173106	0.00237681	0.00333461	0.000947711	0.011272	0.0218399	0.010372	0.0148713	0.0204819	0.0830197	0.0925673	0.000295334	0.00315835	0.0488895	0.0644415	H2O[c] + L-cystathionine[c] => ammonium[c] + L-homocysteine[c] + pyruvate[c]	4.4.1.8	RHTO_02122
r_0309	cystathionine beta-synthase	0.000211339	0.00199161	0.0039919	0.0030875	0.00137266	0.00550096	0.00966083	0.0141391	2.70685e-05	0.00037872	0.00392727	0.00581685	0.000945277	0.0112649	0.0218404	0.0103528	0.0148713	0.0205084	0.0830126	0.0922358	0.000295277	0.00315844	0.0488858	0.0644441	L-homocysteine[c] + L-serine[c] => H2O[c] + L-cystathionine[c]	4.2.1.22	RHTO_00024
r_0310	cystathionine g-lyase	0	0	0	0	0	0	0	0	0	0	0	0	0	0	0	0	0	0	0	0	0	0	0	0	H2O[c] + L-cystathionine[c] => 2-oxobutanoate[c] + ammonium[c] + L-cysteine[c]	4.4.1.1	RHTO_01498 or RHTO_02122
r_0311	cystathionine gamma-synthase	9.32542e-06	0.000198112	7.1802e-05	6.22641e-05	5.34802e-05	0.000452341	0.000374717	0.000871318	9.0848e-07	1.62681e-05	6.15218e-05	0.000236962	0.000186562	0.00344295	0.00137486	0.00112007	0.00120311	0.00915952	0.00753892	0.0198792	2.20258e-05	0.000279243	0.00145644	0.00495349	L-cysteine[c] + O-acetyl-L-homoserine[c] => acetate[c] + H+[c] + L-cystathionine[c]	2.5.1.48	RHTO_00815
r_0312	cysteine synthase	9.53144e-06	9.03849e-05	0.000149089	0.000154106	3.22316e-05	0.000725567	0.000254752	0.00224941	7.33854e-07	1.82837e-05	0.000133373	0.000238816	0.000107199	0.000886692	0.00157449	0.00146668	0.00039821	0.0115034	0.00296343	0.0339975	7.2205e-06	0.000139936	0.00116951	0.00245611	hydrogen sulfide[c] + O-acetyl-L-serine[c] => acetate[c] + H+[c] + L-cysteine[c]	2.5.1.47;2.5.1.49	RHTO_02616
r_0313	cysteinyl-tRNA synthetase	0.000171554	0.00138474	0.00224958	0.00261555	0.000690567	0.00479932	0.00556168	0.0106586	1.09136e-05	0.000218887	0.00161186	0.00256804	1.86869e-06	1.59368e-05	2.67341e-05	3.04906e-05	7.28645e-06	5.32463e-05	5.97353e-05	0.00012761	1.27247e-07	2.66943e-06	1.93271e-05	2.91121e-05	ATP[c] + L-cysteine[c] + tRNA(Cys)[c] => AMP[c] + Cys-tRNA(Cys)[c] + diphosphate[c]	6.1.1.16	RHTO_07717
r_0315	cytidine kinase (GTP)	0	0	0	0	0	0	0	0	0	0	0	0	0	0	0	0	0	0	0	0	0	0	0	0	cytidine[c] + GTP[c] => CMP[c] + GDP[c] + H+[c]	2.7.1.48	RHTO_01996
r_0317	cytochrome P450 lanosterol 14-alpha-demethylase (NADP)	0.000574026	0.0034539	0.00451559	0.00382187	0.00190146	0.0117014	0.00965507	0.0119891	6.67674e-05	0.000487004	0.00313487	0.00427387	5.13146e-05	0.000661211	0.000740235	0.000512831	0.000370738	0.00146861	0.00165762	0.00334076	1.09202e-05	8.94823e-05	0.000980933	0.00142104	2 H+[c] + lanosterol[c] + 3 NADPH[c] + 3 oxygen[c] => 4,4-dimethyl-5alpha-cholesta-8,14,24-trien-3beta-ol[c] + formate[c] + 4 H2O[c] + 3 NADP(+)[c]	1.14.13.70;1.6.2.4	RHTO_03865 and RHTO_06309
r_0318	cytosine deaminase	0	0	0	0	0	0	0	0	0	0	0	0	0	0	0	0	0	0	0	0	0	0	0	0	cytosine[c] + H+[c] + H2O[c] => ammonium[c] + uracil[c]	3.5.4.1	RHTO_07998
r_0319	D-arabinono-1,4-lactone oxidase	0	0	0	0	0	0	0	0	0	0	0	0	0	0	0	0	0	0	0	0	0	0	0	0	D-arabinono-1,4-lactone[c] + oxygen[c] <=> dehydro-D-arabinono-1,4-lactone[c] + hydrogen peroxide[c]	1.1.3.37	RHTO_01742
r_0320	D-arabinose 1-dehydrogenase (NAD)	0	0	0	0	0	0	0	0	0	0	0	0	0	0	0	0	0	0	0	0	0	0	0	0	D-arabinose[c] + NAD[c] => D-arabinono-1,4-lactone[c] + H+[c] + NADH[c]	1.1.1.116	RHTO_05579
r_0321	D-arabinose 1-dehydrogenase (NADP)	0	0	0	0	0	0	0	0	0	0	0	0	0	0	0	0	0	0	0	0	0	0	0	0	D-arabinose[c] + NADP(+)[c] => D-arabinono-1,4-lactone[c] + H+[c] + NADPH[c]	1.1.1.117	RHTO_00641 or RHTO_03963 or RHTO_06555
r_0322	D-fructose 1-phosphate D-glyceraldehyde-3-phosphate-lyase	0	0	0	0	0	0	0	0	0	0	0	0	0	0	0	0	0	0	0	0	0	0	0	0	D-fructose 1-phosphate[c] <=> D-glyceraldehyde[c] + dihydroxyacetone phosphate[c]	4.1.2.13	RHTO_03043
r_0323	D-sorbitol dehydrogenase (D-fructose producing)	0	0	0	0	0	0	0	0	0	0	0	0	0	0	0	0	0	0	0	0	0	0	0	0	D-glucitol[c] + NAD[c] => D-fructose[c] + H+[c] + NADH[c]	1.1.1.14	RHTO_01629 or RHTO_01970
r_0326	dCMP deaminase	-8.07836e-05	-0.000249118	-0.000634124	-0.000634407	-0.000492319	0.000143337	-6.8052e-05	-0.00165607	-1.05045e-05	-8.09743e-05	-0.00188149	-0.00220746	0.00202009	0.0123097	0.0209187	0.0189869	0.0119742	0.022495	0.0273227	0.0743205	0.000260176	0.00240763	0.0402887	0.0495656	dCMP[c] + H+[c] + H2O[c] <=> ammonium[c] + dUMP[c]	3.5.4.12	RHTO_00239
r_0327	dCTP deaminase	0.000106607	0.000425651	0.000886965	0.000966534	0.000584197	0.000753659	0.000666489	0.00342353	1.27494e-05	0.000102146	0.00205206	0.00255759	0.00201678	0.0122877	0.0208892	0.0189328	0.0119662	0.0217454	0.0272039	0.0729312	0.000260002	0.00240567	0.0402752	0.0495123	dCTP[c] + H+[c] + H2O[c] => ammonium[c] + dUTP[c]	3.5.4.12	RHTO_00239
r_0328	deoxyadenosine deaminase	0	0	0	0	0	0	0	0	0	0	0	0	0	0	0	0	0	0	0	0	0	0	0	0	2'-deoxyadenosine[c] + H+[c] + H2O[c] => 2'-deoxyinosine[c] + ammonium[c]	3.5.4.2	RHTO_05597
r_0330	deoxyguanylate kinase (dGMP:ATP)	4.15675e-05	0.000402132	0.000370515	-0.000293753	0.000283281	0.00092133	0.00135622	0.00103424	2.44709e-06	4.25021e-05	0.00109106	0.000881423	0.0016451	0.0148256	0.0182187	0.00526901	0.00988414	0.0307404	0.0471079	0.054175	0.000168837	0.00195728	0.0321297	0.0348246	ATP[c] + dGMP[c] <=> ADP[c] + dGDP[c]	2.7.4.8	RHTO_00759
r_0331	deoxyhypusine synthase, cytosolic/mitochondrial	0	0	0	0	0	0	0	0	0	0	0	0	0	0	0	0	0	0	0	0	0	0	0	0	H2O[c] + spermidine[c] + ubiquinone-6[m] => 4-aminobutanal[c] + trimethylenediamine[c] + ubiquinol-6[m]	2.5.1.46	RHTO_06932
r_0332	deoxyribokinase	0	0	0	0	0	0	0	0	0	0	0	0	0	0	0	0	0	0	0	0	0	0	0	0	2-deoxy-D-ribose[c] + ATP[c] => 2-deoxy-D-ribose 5-phosphate[c] + ADP[c] + H+[c]	2.7.1.15	RHTO_07507
r_0334	dephospho-CoA kinase	0	0	0	0	0	0	0	0	0	0	0	0	0	0	0	0	0	0	0	0	0	0	0	0	3'-dephospho-CoA[m] + ATP[m] => ADP[m] + coenzyme A[m] + H+[m]	2.7.1.24	RHTO_04302
r_0344	dihydrofolate reductase	2.6446e-05	0.000187914	0.000263943	0.000342982	9.76755e-05	0.00094922	0.000630483	0.00180405	2.35078e-06	2.1882e-05	0.000184179	0.000386191	8.25512e-05	0.000546453	0.000827259	0.00113066	0.000293224	0.00589147	0.00231366	0.0140121	5.54597e-06	7.52792e-05	0.00065337	0.00183102	dihydrofolic acid[c] + H+[c] + NADPH[c] => NADP(+)[c] + THF[c]	1.5.1.3	RHTO_02268
r_0345	dihydrofolate reductase	0	0	0	0	0	0	0	0	0	0	0	0	0	0	0	0	0	0	0	0	0	0	0	0	dihydrofolic acid[m] + H+[m] + NADPH[m] => NADP(+)[m] + THF[m]	1.5.1.3	RHTO_02268
r_0346	dihydrofolate synthase	0	0	0	0	0	0	0	0	0	0	0	0	0	0	0	0	0	0	0	0	0	0	0	0	7,8-dihydropteroate[c] + ATP[c] + L-glutamate[c] => ADP[c] + dihydrofolic acid[c] + H+[c] + phosphate[c]	6.3.2.12	RHTO_03440
r_0347	dihydroneopterin aldolase	0	0	0	0	0	0	0	0	0	0	0	0	0	0	0	0	0	0	0	0	0	0	0	0	7,8-dihydroneopterin[m] => 2-amino-6-(hydroxymethyl)-7,8-dihydropteridin-4-ol[m] + glycolaldehyde[m]	2.5.1.15;2.7.6.3;4.1.2.25	RHTO_00942
r_0348	dihydroneopterin monophosphate dephosphorylase	0	0	0	0	0	0	0	0	0	0	0	0	0	0	0	0	0	0	0	0	0	0	0	0	7,8-dihydroneopterin 3'-phosphate[c] + H2O[c] => 7,8-dihydroneopterin[c] + phosphate[c]	3.6.-.-	RHTO_08050
r_0349	dihydroorotase	-0.000771	-0.0060939	-0.00845811	-0.0100374	-0.00305071	-0.016383	-0.0175833	-0.0240051	-7.85371e-05	-0.000688704	-0.00531812	-0.00895574	8.27947e-05	0.000549765	0.000831647	0.00113406	0.000294657	0.0058898	0.00231783	0.0140083	5.59889e-06	7.55701e-05	0.000654928	0.00183143	(S)-dihydroorotate[c] + H2O[c] <=> H+[c] + N-carbamoyl-L-aspartate[c]	3.5.2.3	RHTO_04690
r_0350	dihydropteroate synthase	0	0	0	0	0	0	0	0	0	0	0	0	0	0	0	0	0	0	0	0	0	0	0	0	2-amino-6-(hydroxymethyl)-7,8-dihydropteridin-4-ol[m] + 4-aminobenzoate[m] => 7,8-dihydropteroate[m] + H2O[m]	2.5.1.15;2.7.6.3;4.1.2.25	RHTO_00942
r_0351	dihydropteroate synthase	0	0	0	0	0	0	0	0	0	0	0	0	0	0	0	0	0	0	0	0	0	0	0	0	(2-amino-4-hydroxy-7,8-dihydropteridin-6-yl)methyl trihydrogen diphosphate[m] + 4-aminobenzoate[m] => 7,8-dihydropteroate[m] + diphosphate[m]	2.5.1.15;2.7.6.3;4.1.2.25	RHTO_00942
r_0352	dihydroxy-acid dehydratase (2,3-dihydroxy-3-methylbutanoate)	0.00285454	0.0247427	0.0372715	0.0428669	0.0118297	0.0871892	0.0944947	0.199121	0.000220193	0.00390692	0.0280969	0.0443584	0.00074515	0.0134449	0.00878339	0.00759317	0.00481915	0.0499362	0.0347569	0.132793	0.000145237	0.00131706	0.0151355	0.0197587	(R)-2,3-dihydroxy-3-methylbutanoate[m] => 3-methyl-2-oxobutanoate[m] + H2O[m]	4.2.1.9	RHTO_06694 or RHTO_08062
r_0353	dihydroxy-acid dehydratase (2,3-dihydroxy-3-methylpentanoate)	0.000670648	0.0058088	0.00855432	0.0100244	0.00282372	0.021125	0.0222138	0.0468071	4.83841e-05	0.000870453	0.00704056	0.0106255	0.000428348	0.00670486	0.00397199	0.0044303	0.00290996	0.0265615	0.0176562	0.0587003	6.65695e-05	0.000613736	0.0100909	0.0117606	(2R,3R)-2,3-dihydroxy-3-methylpentanoate[m] => (S)-3-methyl-2-oxopentanoate[m] + H2O[m]	4.2.1.9	RHTO_06694 or RHTO_08062
r_0354	dihydroxyacetone kinase	0.0037505	0.0220448	0.027355	0.0252715	1.03172	5.23879	6.47612	13.4733	0.000333405	0.00284565	0.0316207	0.0379434	0.014209	0.0794049	0.103016	0.0973364	0.0365189	0.14806	0.171853	0.278566	0.001051	0.0103152	0.143962	0.171983	ATP[c] + glycerone[c] => ADP[c] + dihydroxyacetone phosphate[c] + H+[c]	2.7.1.28;2.7.1.29	RHTO_04669
r_0355	dimethylallyltranstransferase	0.00115974	0.00707333	0.00913927	0.00774526	0.00386764	0.0240151	0.019763	0.0247976	0.000135543	0.000993855	0.00646993	0.0088291	0.000156022	0.0021724	0.00192495	0.0015319	0.00101311	0.0061221	0.0053904	0.0109673	2.89144e-05	0.00025862	0.00285694	0.00397524	isopentenyl diphosphate[c] + prenyl diphosphate(3-)[c] => diphosphate[c] + geranyl diphosphate[c]	2.5.1.1;2.5.1.10	RHTO_01660
r_0356	diphosphoglyceromutase	0	0	0	0	0	0	0	0	0	0	0	0	0	0	0	0	0	0	0	0	0	0	0	0	1,3-bisphospho-D-glycerate[c] <=> 2,3-bisphospho-D-glyceric acid[c] + H+[c]	5.4.2.11	RHTO_04793 or RHTO_07773
r_0357	diphosphoinositol-1,3,4,6-tetrakisphosphate diphosphohydrolase	0	0	0	0	0	0	0	0	0	0	0	0	0	0	0	0	0	0	0	0	0	0	0	0	5,6-bis(diphospho)-1D-myo-inositol tetrakisphosphate[c] + 3 H2O[c] => 6 H+[c] + myo-inositol 1,3,4,5,6-pentakisphosphate[c] + 3 phosphate[c]	3.6.1.52;3.6.1.60	RHTO_02997
r_0359	diphthine synthase	0	0	0	0	0	0	0	0	0	0	0	0	0	0	0	0	0	0	0	0	0	0	0	0	2-(3-amino-3-carboxypropyl)-L-histidine[c] + S-adenosyl-L-methionine[c] => 2-[3-carboxy-3-(methylammonio)propyl]-L-histidine [cytoplasm][c] + H+[c] + S-adenosyl-L-homocysteine[c]	2.1.1.314	RHTO_02506
r_0360	dolichol kinase	0	0	0	0	0	0	0	0	0	0	0	0	0	0	0	0	0	0	0	0	0	0	0	0	CTP[c] + dolichol[c] => CDP[c] + dolichyl phosphate[c] + H+[c]	2.7.1.108	RHTO_00452
r_0361	dolichyl-phosphate D-mannosyltransferase	0.00251345	0.0352292	0.0458116	0.0749942	0.0167507	0.0364874	0.0773352	0.0361302	0.000275983	0.00107657	0.0189228	0.0476209	2.89858e-05	0.000427953	0.00057577	0.000914444	0.000203827	0.000451404	0.000912193	0.00045659	3.21782e-06	1.31293e-05	0.000226895	0.000539845	dolichyl phosphate[c] + GDP-alpha-D-mannose[c] => dolichyl D-mannosyl phosphate[er] + GDP[c]	2.4.1.83	RHTO_06635
r_0362	dolichyl-phosphate-mannose--protein mannosyltransferase	0.00251345	0.0352292	0.0458116	0.0749942	0.0167507	0.0364874	0.0773352	0.0361302	0.000275983	0.00107657	0.0189228	0.0476209	2.89858e-05	0.000427953	0.00057577	0.000914444	0.000203827	0.000451404	0.000912193	0.00045659	3.21782e-06	1.31293e-05	0.000226895	0.000539845	dolichyl D-mannosyl phosphate[er] => dolichyl phosphate[er] + H+[er] + mannan[er]	2.4.1.109	RHTO_02130 or RHTO_02306 or RHTO_07144
r_0363	dTMP kinase	0.00017158	0.00112777	0.00246926	0.00212588	0.00133151	0.00313419	0.00318845	0.00690185	2.53401e-05	0.000331195	0.00388697	0.00400585	0.00304883	0.023666	0.042086	0.0320014	0.0221985	0.0508741	0.0681913	0.117611	0.000439622	0.00535782	0.0672434	0.0765241	ATP[c] + dTMP[c] => ADP[c] + dTDP[c]	2.7.4.9	RHTO_02875
r_0364	dUTP diphosphatase	0.000184842	0.00149461	0.00237632	0.00187156	0.00166927	0.00256324	0.00536383	0.00784418	2.63288e-05	0.000371998	0.00517326	0.00540989	0.0026575	0.0228846	0.0340751	0.0262635	0.0201833	0.0396794	0.0768093	0.110206	0.000370542	0.00455859	0.0637857	0.0725537	dUTP[c] + H2O[c] => diphosphate[c] + dUMP[c] + H+[c]	3.6.1.23	RHTO_05908 or RHTO_07202
r_0365	endopolygalacturonase	0	0	0	0	0	0	0	0	0	0	0	0	0	0	0	0	0	0	0	0	0	0	0	0	H2O[e] + pectin[e] => D-galacturonate[e]	3.2.1.15	RHTO_03419
r_0366	enolase	-0.0664642	-0.431845	-0.512207	-0.772768	0.825592	4.28403	5.32334	12.312	0.0133575	0.129693	2.16163	2.37437	0.00807817	0.0894471	0.125741	0.0819409	0.0644039	0.193914	0.304353	0.53772	0.00232329	0.0157549	0.286632	0.348116	2-phospho-D-glyceric acid[c] <=> H2O[c] + phosphoenolpyruvate[c]	4.2.1.11	RHTO_00323
r_0368	ethanolamine kinase	0	0	0	0	0	0	0	0	0	0	0	0	0	0	0	0	0	0	0	0	0	0	0	0	ATP[c] + ethanolamine[c] => ADP[c] + H+[c] + O-phosphoethanolamine[c]	2.7.1.32;2.7.1.82	RHTO_05278
r_0369	ethyl acetate-hydrolyzing esterase	0	0	0	0	0	0	0	0	0	0	0	0	0	0	0	0	0	0	0	0	0	0	0	0	ethyl acetate[c] + H2O[c] => acetate[c] + ethanol[c] + H+[c]	3.1.-.-	RHTO_02861
r_0370	exo-1,3-beta-glucan glucohydrase	0	0	0	0	0	0	0	0	0	0	0	0	0	0	0	0	0	0	0	0	0	0	0	0	(1->3)-beta-D-glucan[e] + H2O[e] => D-glucose[e]	3.2.1.58;3.2.1.6	RHTO_01931 or RHTO_02076
r_0373	farnesyltranstransferase	0	0	0	0	0	0	0	0	0	0	0	0	0	0	0	0	0	0	0	0	0	0	0	0	farnesyl diphosphate[c] + isopentenyl diphosphate[c] => geranylgeranyl diphosphate[c] + diphosphate[c]	2.5.1.-;2.5.1.1;2.5.1.10;2.5.1.29	RHTO_01660 or RHTO_02504
r_0436	ferrochelatase	7.64429e-09	6.06365e-08	8.4129e-08	9.95317e-08	3.03186e-08	1.58457e-07	1.74054e-07	2.27937e-07	7.822e-10	6.84622e-09	5.27099e-08	8.79831e-08	8.81559e-11	7.36594e-10	1.05735e-09	1.21364e-09	3.68925e-10	1.96035e-09	2.05302e-09	2.88052e-09	9.12003e-12	8.34929e-11	6.3202e-10	9.97403e-10	iron(2+)[m] + protoporphyrin[m] => ferroheme b[m] + 2 H+[m]	4.99.1.1	RHTO_05995
r_0437	ferrocytochrome-c:hydrogen-peroxide oxidoreductase	0	0	0	0	0	0	0	0	0	0	0	0	0	0	0	0	0	0	0	0	0	0	0	0	2 ferrocytochrome c[m] + hydrogen peroxide[m] => 2 ferricytochrome c[m] + 2 H2O[m]	1.11.1.5	RHTO_05208 and RHTO_06193
r_0438	ferrocytochrome-c:oxygen oxidoreductase	1.35773	8.86316	15.3164	11.1755	5.19697	12.9022	20.7913	38.4442	0.104561	1.17522	14.0288	14.7074	0.0152304	0.0666003	0.143428	0.0927251	0.101145	0.102447	0.27464	0.299562	0.00163296	0.0179208	0.298278	0.321067	ferrocytochrome c[m] + 1.266 H+[m] + 0.25 oxygen[m] => ferricytochrome c[m] + 0.633 H+[c] + 0.5 H2O[m]	1.9.3.1	(COX1 and COX2 and COX3 and RHTO_00755 and RHTO_05208 and RHTO_04577 and RHTO_01605 and RHTO_03666 and RHTO_01854 and RHTO_06415 and RHTO_06298 and RHTO_04910) or (COX1 and COX2 and COX3 and RHTO_00755 and RHTO_05208 and RHTO_04577 and RHTO_01605 and RHTO_03666 and RHTO_06415 and RHTO_06298 and RHTO_04910 and RHTO_01854) or (COX1 and COX2 and COX3 and RHTO_00755 and RHTO_04577 and RHTO_01605 and …
r_0439	ubiquinol:ferricytochrome c reductase	0.678863	4.43158	7.65822	5.58775	2.59848	6.45109	10.3956	19.2221	0.0522803	0.587613	7.01441	7.35372	0.00761521	0.0333001	0.0717138	0.0463626	0.0505727	0.0512235	0.13732	0.149781	0.000816481	0.0089604	0.149139	0.160534	2 ferricytochrome c[m] + 1.266 H+[m] + ubiquinol-6[m] => 2 ferrocytochrome c[m] + 2.532 H+[c] + ubiquinone-6[m]	1.10.2.2
r_0440	FMN adenylyltransferase	0	0	0	0	0	0	0	0	0	0	0	0	0	0	0	0	0	0	0	0	0	0	0	0	ATP[c] + FMN[c] + H+[c] => diphosphate[c] + FAD[c]	2.7.7.2	RHTO_00614
r_0443	formaldehyde dehydrogenase	0	0	0	0	0	0	0	0	0	0	0	0	0	0	0	0	0	0	0	0	0	0	0	0	formaldehyde[c] + glutathione[c] + NAD[c] => H+[c] + NADH[c] + S-formylglutathione[c]	1.1.1.-;1.1.1.1;1.1.1.284	RHTO_03559
r_0445	formate dehydrogenase	1.87066e-05	0.0012978	0.0182853	0.00665167	0.000834991	0.0105173	0.00288841	0.0794764	0.000369029	0.00637492	0.000411923	0.000957986	0.000418399	0.008161	0.0300562	0.017443	0.00482138	0.0476101	0.0230518	0.12822	0.000237361	0.00350552	0.00544192	0.00929028	formate[c] + NAD[c] => carbon dioxide[c] + NADH[c]	1.2.1.2	RHTO_06042
r_0446	formate-tetrahydrofolate ligase	1.9098e-05	0.000129918	0.000316247	0.000178823	0.000136961	0.0017405	0.000231724	0.00304376	2.80963e-06	1.39659e-05	0.000132955	0.000100886	0.000382844	0.00350901	0.00554495	0.00382579	0.00265025	0.0225934	0.00908074	0.0483562	5.05122e-05	0.000386208	0.00430551	0.00437544	ATP[c] + formate[c] + THF[c] => 10-formyl-THF[c] + ADP[c] + phosphate[c]	1.5.1.5;3.5.4.9;6.3.4.3	RHTO_02988
r_0447	formate-tetrahydrofolate ligase	-0.00537626	-0.016443	-0.0163233	-0.00844911	-0.0239821	-0.0241691	-0.190825	-0.148029	-0.000341748	-0.00635926	-0.0550868	-0.0857122	0.00197733	0.0293393	0.0309899	0.0232977	0.00647418	0.0707624	0.0485843	0.202645	0.00020976	0.00317523	0.0219888	0.0313239	ATP[m] + formate[m] + THF[m] <=> 10-formyl-THF[m] + ADP[m] + phosphate[m]	1.5.1.5;3.5.4.9;6.3.4.3	RHTO_02988
r_0448	fructose-2,6-bisphosphate 2-phosphatase	0.00014229	0.000480569	0.000982953	0.000869295	0.00133708	0.00140938	0.0029224	0.0047002	7.12075e-06	9.46197e-05	0.00133968	0.00234686	0.00303059	0.0169856	0.0283618	0.0232189	0.023601	0.037825	0.0730538	0.110696	0.000251681	0.00299094	0.0423473	0.0626848	beta-D-fructose 2,6-bisphosphate[c] + H2O[c] => D-fructose 6-phosphate[c] + phosphate[c]	3.1.3.46	RHTO_00056 or RHTO_02818
r_0449	fructose-bisphosphatase	0.039797	0.21127	0.218833	0.0231783	0.0811861	0.507283	0.393474	0.413228	1.38703e-05	0.000292205	0.00476801	0.00429438	0.0114025	0.0868386	0.127944	0.0965411	0.0640434	0.197334	0.296782	0.456501	0.000392723	0.00524457	0.0793467	0.0841377	D-fructose 1,6-bisphosphate[c] + H2O[c] => D-fructose 6-phosphate[c] + phosphate[c]	3.1.3.11	RHTO_03046
r_0450	fructose-bisphosphate aldolase	-0.0395136	-0.209821	-0.216574	-0.021199	-0.0789377	-0.503033	-0.380624	-0.401097	9.59736e-05	-5.56113e-07	0.0140953	0.0151385	0.0120543	0.0904337	0.129976	0.102859	0.0693051	0.208069	0.310597	0.480342	0.000798571	0.00729722	0.146906	0.157067	D-fructose 1,6-bisphosphate[c] <=> dihydroxyacetone phosphate[c] + glyceraldehyde 3-phosphate[c]	4.1.2.13	RHTO_03043
r_0451	fumarase	0.0362528	0.920003	1.82138	1.00306	0.106597	0.00891957	0.0272109	0.0178668	0.00242029	0.0425913	0.142427	0.168425	0.0143721	0.207846	0.30325	0.190888	0.0621686	0.0521746	0.0944481	0.100017	0.00132756	0.0133822	0.175636	0.182116	fumarate[m] + H2O[m] <=> (S)-malate[m]	4.2.1.2	RHTO_05746
r_0452	fumarase, cytoplasmic	0.267034	0.652691	0.81918	1.11773	0.182842	0.0704894	0.113252	0.147362	0.000350472	0.00449017	0.461868	0.257342	0.0160577	0.176011	0.220605	0.148304	0.0880245	0.0495185	0.172087	0.151104	0.000911496	0.00969609	0.279286	0.328588	fumarate[c] + H2O[c] <=> (S)-malate[c]	4.2.1.2	RHTO_05746
r_0453	dihydoorotic acid dehydrogenase	0.000771	0.0060939	0.00845811	0.0100374	0.00305071	0.016383	0.0175833	0.0240051	7.85371e-05	0.000688704	0.00531812	0.00895574	8.27947e-05	0.000549765	0.000831647	0.00113406	0.000294657	0.0058898	0.00231783	0.0140083	5.59889e-06	7.55701e-05	0.000654928	0.00183143	(S)-dihydroorotate[c] + fumarate[c] => orotate[c] + succinate[c]	1.3.98.1	RHTO_05197
r_0454	fumarate reductase	0.000897048	0.00938464	0.0116839	0.00765644	0.005719	0.00847497	0.0261363	0.0285108	0.000113422	0.00128235	0.0227437	0.024479	0.00433044	0.0436759	0.057649	0.0417429	0.0279479	0.0536621	0.127667	0.161016	0.000567363	0.00633313	0.0992743	0.115825	FADH2[m] + fumarate[m] <=> FAD[m] + succinate[m]	1.3.1.6	RHTO_01560 or RHTO_05714
r_0455	soluble fumarate reductase	0	0	0	0	0	0	0	0	0	0	0	0	0	0	0	0	0	0	0	0	0	0	0	0	FADH2[c] + fumarate[c] <=> FAD[c] + succinate[c]	1.3.1.6	RHTO_01560 or RHTO_05714
r_0457	g-glutamyltransferase	0	0	0	0	0	0	0	0	0	0	0	0	0	0	0	0	0	0	0	0	0	0	0	0	glutathione[c] + L-alanine[c] => L-cysteinylglycine[c] + L-gamma-glutamyl-L-alanine[c]	2.3.2.2;3.4.19.13	RHTO_07703
r_0458	galactokinase	0	0	0	0	0	0	0	0	0	0	0	0	0	0	0	0	0	0	0	0	0	0	0	0	ATP[c] + D-galactose[c] => ADP[c] + alpha-D-galactose 1-phosphate[c] + H+[c]	2.7.1.6	RHTO_05737
r_0459	galactose-1-phosphate uridylyltransferase	0	0	0	0	0	0	0	0	0	0	0	0	0	0	0	0	0	0	0	0	0	0	0	0	alpha-D-galactose 1-phosphate[c] + H+[c] + UTP[c] => diphosphate[c] + UDP-D-galactose[c]	2.7.7.12	RHTO_06405
r_0460	gamma-glutamylcysteine synthetase	0.000153131	0.000900045	0.00106798	0.000683052	0.000208171	0.00115165	0.00194779	0.0045476	8.97399e-06	0.000113018	0.00116351	0.00201159	0.00220992	0.0164096	0.0209197	0.0145481	0.00658047	0.0245287	0.0419218	0.0760637	0.000198345	0.00230471	0.0275061	0.0410162	ATP[c] + L-cysteine[c] + L-glutamate[c] => ADP[c] + H+[c] + L-gamma-glutamyl-L-cysteine[c] + phosphate[c]	6.3.2.2	RHTO_06095
r_0462	geranyltranstransferase	0.00115974	0.00707333	0.00913927	0.00774526	0.00386764	0.0240151	0.019763	0.0247976	0.000135543	0.000993855	0.00646993	0.0088291	0.000156022	0.0021724	0.00192495	0.0015319	0.00101311	0.0061221	0.0053904	0.0109673	2.89144e-05	0.00025862	0.00285694	0.00397524	geranyl diphosphate[c] + isopentenyl diphosphate[c] => farnesyl diphosphate[c] + diphosphate[c]	2.5.1.1;2.5.1.10	RHTO_01660
r_0463	glucan 1,4-alpha-glucosidase	6.16375e-05	0.000360424	0.000394332	0.00014699	0.000350981	0.000498257	0.00133348	0.00250035	6.31415e-06	7.74992e-05	0.00241141	0.00217135	0.00154012	0.011393	0.0139376	0.00734939	0.00937474	0.0176127	0.038475	0.0624656	0.000182289	0.00207177	0.0439644	0.0463099	glycogen[c] + H2O[c] => D-glucose[c]	2.4.1.25;3.2.1.33	RHTO_05039
r_0466	glucose 6-phosphate dehydrogenase	0.0942002	0.274658	0.170202	0.375993	0.0129065	0.0192102	0.015452	0.0543004	0.0219265	0.193772	2.13734	2.80776	0.0205662	0.206473	0.329033	0.192301	0.0773204	0.0803177	0.136984	0.26239	0.00246475	0.0257497	0.340324	0.311562	D-glucose 6-phosphate[c] + NADP(+)[c] => 6-O-phosphono-D-glucono-1,5-lactone[c] + H+[c] + NADPH[c]	1.1.1.49	RHTO_07853
r_0467	glucose-6-phosphate isomerase	-0.0997281	-0.351463	-0.270008	-0.538798	-0.049454	-0.100501	-0.184475	-0.134938	-0.0225339	-0.196183	-2.17877	-2.91153	0.0205713	0.206732	0.329614	0.192294	0.0773099	0.0810247	0.137167	0.263452	0.00246546	0.0257506	0.340426	0.311574	D-glucose 6-phosphate[c] <=> D-fructose 6-phosphate[c]	5.3.1.9	RHTO_04058
r_0468	glutamate 5-kinase	3.41835e-05	0.000404475	0.000890808	0.000750942	0.000271388	0.0235052	0.0019479	0.0756403	1.18301e-05	0.000278298	0.000874095	0.00141332	0.000211805	0.00203876	0.00383841	0.00372081	0.00120226	0.0185073	0.00888697	0.0532612	2.95308e-05	0.000628317	0.00318854	0.00521597	ATP[c] + L-glutamate[c] => ADP[c] + L-gamma-glutamyl phosphate[c]	2.7.2.11	RHTO_02811
r_0469	glutamate decarboxylase	0.00139581	0.0162372	0.00990754	0.00956833	0.00119017	0.000594542	0.00191357	0.00139105	7.35841e-05	0.000617155	0.0043443	0.00530561	0.0112428	0.102901	0.0973158	0.0871332	0.0157037	0.0132434	0.0321506	0.0326232	0.000676899	0.00645316	0.0572854	0.0685964	H+[c] + L-glutamate[c] => carbon dioxide[c] + gamma-aminobutyrate[c]	4.1.1.15	RHTO_01440 or RHTO_03701
r_0470	glutamate dehydrogenase (NAD)	0.000434166	0.00356555	0.00403381	0.00309137	0.0245826	0.00482131	0.257526	0.34263	0.00011354	0.00144415	0.0157541	0.0163082	0.00608591	0.0572933	0.0719991	0.0546028	0.0987104	0.0743415	0.68385	1.01138	0.00163704	0.0187695	0.214659	0.223243	H2O[c] + L-glutamate[c] + NAD[c] => 2-oxoglutarate[c] + ammonium[c] + H+[c] + NADH[c]	1.4.1.2	RHTO_07718
r_0471	glutamate dehydrogenase (NADP)	0.0250576	0.205502	0.32993	0.371258	0.13063	0.872267	1.06697	5.84828	0.00208863	0.0352425	0.249925	0.387568	0.0088765	0.0790148	0.104455	0.0850673	0.105394	0.112368	0.702583	1.03226	0.00182728	0.0216082	0.254512	0.276801	2-oxoglutarate[c] + ammonium[c] + H+[c] + NADPH[c] => H2O[c] + L-glutamate[c] + NADP(+)[c]	1.4.1.4	RHTO_04650
r_0472	glutamate synthase (NADH2)	0.00131025	0.00781042	0.00687893	0.00973043	0.000409801	0.00260046	0.00224628	0.00162599	9.29489e-05	0.00147872	0.0135367	0.0211209	0.00584948	0.0405855	0.0444048	0.0541615	0.0120515	0.0466487	0.0549536	0.0640845	0.000514446	0.00736073	0.0564572	0.0986496	2-oxoglutarate[c] + H+[c] + L-glutamine[c] + NADH[c] => 2 L-glutamate[c] + NAD[c]	1.4.1.14	RHTO_00025
r_0473	glutamate-5-semialdehyde dehydrogenase	3.41835e-05	0.000404475	0.000890808	0.000750942	0.000271388	0.0235052	0.0019479	0.0756403	1.18301e-05	0.000278298	0.000874095	0.00141332	0.000211805	0.00203876	0.00383841	0.00372081	0.00120226	0.0185073	0.00888697	0.0532612	2.95308e-05	0.000628317	0.00318854	0.00521597	H+[c] + L-gamma-glutamyl phosphate[c] + NADPH[c] => L-glutamic 5-semialdehyde[c] + NADP(+)[c] + phosphate[c]	1.2.1.41	RHTO_05993
r_0475	glutaminase	6.04443e-05	0.000806335	0.00180195	0.00102866	0.000581384	0.00113926	0.00391136	0.00469714	1.36182e-05	0.000173642	0.000724206	0.00417986	0.00191768	0.021587	0.037067	0.023195	0.0155292	0.0333051	0.0839447	0.110624	0.000341305	0.00391567	0.0296489	0.080826	H2O[c] + L-glutamine[c] => ammonium[c] + L-glutamate[c]		RHTO_04320
r_0476	glutamine synthetase	0.00717375	0.0549059	0.0781612	0.0918252	0.024703	0.145639	0.167409	0.282351	0.000580727	0.0080132	0.0639117	0.109573	0.00654532	0.0497942	0.064004	0.06458	0.0232269	0.067952	0.115551	0.155677	0.000656485	0.00888665	0.074118	0.135897	ammonium[c] + ATP[c] + L-glutamate[c] => ADP[c] + H+[c] + L-glutamine[c] + phosphate[c]	6.3.1.2	RHTO_00673
r_0477	glutamine-fructose-6-phosphate transaminase	6.22702e-07	2.7331e-05	5.08887e-05	5.45229e-05	7.44741e-06	0.000259417	7.51358e-05	0.000604508	1.57804e-07	5.57467e-06	3.29228e-05	8.22566e-05	3.1132e-05	0.000582116	0.000996812	0.00111172	0.000214881	0.00637423	0.00187708	0.0161482	4.21497e-06	0.000101637	0.000671294	0.00175196	D-fructose 6-phosphate[c] + L-glutamine[c] => alpha-D-glucosamine 6-phosphate[c] + L-glutamate[c]	2.6.1.16	RHTO_02328 or RHTO_02329
r_0478	glutaminyl-tRNA synthetase	0.000634196	0.00511905	0.00831617	0.0096691	0.00255287	0.017742	0.0205602	0.0394022	4.03451e-05	0.000809174	0.00595869	0.00949345	6.9081e-06	5.89147e-05	9.88297e-05	0.000112717	2.69363e-05	0.000196839	0.000220828	0.000471743	4.70402e-07	9.86825e-06	7.14478e-05	0.000107621	ATP[c] + L-glutamine[c] + tRNA(Gln)[c] => AMP[c] + diphosphate[c] + Gln-tRNA(Gln)[c]	6.1.1.18	RHTO_04465
r_0479	glutamyl-tRNA synthetase	0.00112173	0.00905431	0.0147092	0.0171022	0.00451538	0.0313811	0.0363659	0.0696927	7.13604e-05	0.00143122	0.0105394	0.0167915	1.22187e-05	0.000104205	0.000174805	0.000199368	4.76436e-05	0.000348159	0.000390589	0.000834396	8.32024e-07	1.74545e-05	0.000126373	0.000190354	ATP[c] + L-glutamate[c] + tRNA(Glu)[c] => AMP[c] + diphosphate[c] + Glu-tRNA(Glu)[c]	6.1.1.17	RHTO_03621 or RHTO_04465 or RHTO_08040
r_0480	glutamyl-tRNA synthetase	0	0	0	0	0	0	0	0	0	0	0	0	0	0	0	0	0	0	0	0	0	0	0	0	ATP[m] + L-glutamate[m] + tRNA(Glu)[m] => AMP[m] + diphosphate[m] + Glu-tRNA(Glu)[m]	6.1.1.17	RHTO_08004
r_0481	glutathione oxidoreductase	7.09292e-06	9.38711e-05	0.000134591	3.86649e-05	6.06361e-05	0.000103084	0.000498741	0.000968043	2.52722e-06	2.97393e-05	0.000495576	0.000307424	0.000258598	0.00296739	0.00425445	0.00193313	0.0021531	0.00420756	0.0133214	0.0215081	6.24792e-05	0.000700468	0.00993452	0.00901989	glutathione disulfide[c] + H+[c] + NADPH[c] => 2 glutathione[c] + NADP(+)[c]	1.8.1.7	(RHTO_04201 and RHTO_03104) or (RHTO_05219 and RHTO_03104)
r_0482	glutathione oxidoreductase	0	0	0	0	0	0	0	0	0	0	0	0	0	0	0	0	0	0	0	0	0	0	0	0	glutathione disulfide[m] + H+[m] + NADPH[m] => 2 glutathione[m] + NADP(+)[m]	1.8.1.7	RHTO_04201 and RHTO_03104
r_0483	glutathione peridoxase	7.09292e-06	9.38711e-05	0.000134591	3.86649e-05	6.06361e-05	0.000103084	0.000498741	0.000968043	2.52722e-06	2.97393e-05	0.000495576	0.000307424	0.000258598	0.00296739	0.00425445	0.00193313	0.0021531	0.00420756	0.0133214	0.0215081	6.24792e-05	0.000700468	0.00993452	0.00901989	2 glutathione[c] + hydrogen peroxide[c] <=> glutathione disulfide[c] + 2 H2O[c]	1.11.1.15;1.11.1.9	RHTO_00225 or RHTO_07569
r_0484	glutathione peroxidase, mitochondria	0	0	0	0	0	0	0	0	0	0	0	0	0	0	0	0	0	0	0	0	0	0	0	0	2 glutathione[m] + hydrogen peroxide[m] <=> glutathione disulfide[m] + 2 H2O[m]		RHTO_04201
r_0485	glutathione synthetase	0.000153131	0.000900045	0.00106798	0.000683052	0.000208171	0.00115165	0.00194779	0.0045476	8.97399e-06	0.000113018	0.00116351	0.00201159	0.00220992	0.0164096	0.0209197	0.0145481	0.00658047	0.0245287	0.0419218	0.0760637	0.000198345	0.00230471	0.0275061	0.0410162	ATP[c] + L-gamma-glutamyl-L-cysteine[c] + L-glycine[c] => ADP[c] + glutathione[c] + H+[c] + phosphate[c]	6.3.2.3	RHTO_07794
r_0486	glyceraldehyde-3-phosphate dehydrogenase	-0.0551981	-0.371937	-0.429966	-0.689876	0.874323	4.43471	5.67996	12.6925	0.0140219	0.139515	2.27003	2.54495	0.00693344	0.0706127	0.1129	0.0653858	0.0573251	0.166544	0.261603	0.409014	0.00229127	0.0148109	0.264056	0.314722	glyceraldehyde 3-phosphate[c] + NAD[c] + phosphate[c] <=> 1,3-bisphospho-D-glycerate[c] + H+[c] + NADH[c]	1.2.1.12	RHTO0S_19e00408g or RHTO_01292 or RHTO_03746
r_0487	glycerol dehydrogenase (NADP-dependent)	0.0037505	0.0220448	0.027355	0.0252715	1.03172	5.23879	6.47612	13.4733	0.000333405	0.00284565	0.0316207	0.0379434	0.014209	0.0794049	0.103016	0.0973364	0.0365189	0.14806	0.171853	0.278566	0.001051	0.0103152	0.143962	0.171983	glycerol[c] + NADP(+)[c] => glycerone[c] + H+[c] + NADPH[c]	1.1.1.156	RHTO_00641 or RHTO_03032 or RHTO_03963 or RHTO_06555 or RHTO_07387
r_0488	glycerol kinase	9.26905e-05	0.000814382	0.00119856	0.000811652	0.00852832	0.00334822	0.0199769	0.0260843	2.40347e-05	0.000203246	0.00203476	0.00295679	0.00186797	0.0171592	0.0263653	0.0185723	0.0270298	0.0440673	0.0990214	0.154404	0.000310866	0.00332283	0.0466558	0.0630916	ATP[c] + glycerol[c] => ADP[c] + glycerol 3-phosphate[c] + H+[c]	2.7.1.30	RHTO_07649
r_0489	glycerol-3-phosphatase	0.00169573	0.00719037	0.00877857	0.0103287	0.00325887	0.00790871	0.0139652	0.0192486	9.39544e-05	0.000912011	0.0141484	0.0168297	0.0140087	0.0745295	0.0988656	0.0951509	0.036759	0.0886648	0.159636	0.222958	0.00100565	0.00987328	0.138725	0.168394	glycerol 3-phosphate[c] + H2O[c] => glycerol[c] + phosphate[c]	3.1.3.21	RHTO_04434
r_0490	glycerol-3-phosphate dehydrogenase (fad)	0.000117439	0.00160677	0.00146595	0.00149327	0.000599859	0.00174403	0.00388736	0.00469242	2.56879e-05	0.000329762	0.00438233	0.00522061	0.00230846	0.0260122	0.0298964	0.0261501	0.0127931	0.036811	0.0733688	0.0956789	0.000378791	0.00459832	0.0579089	0.0720473	FAD[m] + glycerol 3-phosphate[m] => dihydroxyacetone phosphate[m] + FADH2[m]	1.1.5.3	RHTO_07665
r_0491	glycerol-3-phosphate dehydrogenase (NAD)	0.00344413	0.020291	0.0268433	0.0255183	0.00240554	0.0603824	0.0214329	0.0242529	0.000395625	0.00334158	0.0313985	0.0390262	0.00834125	0.0416786	0.0589444	0.0623346	0.0214447	0.0828964	0.139581	0.167031	0.000855264	0.00884581	0.125577	0.141625	dihydroxyacetone phosphate[c] + H+[c] + NADH[c] => glycerol 3-phosphate[c] + NAD[c]	1.1.1.8	RHTO_02273 or RHTO_08013
r_0492	glycerol-3-phosphate dehydrogenase (NAD)	0.0028788	0.0172455	0.0197859	0.0175549	0.00375476	0.0303193	0.0121001	0.0191096	0.000213918	0.00168119	0.0133069	0.0171636	0.0119927	0.0716577	0.0863577	0.0756538	0.0255368	0.0776962	0.0920726	0.151117	0.000813164	0.00749355	0.0885092	0.118541	dihydroxyacetone phosphate[m] + H+[m] + NADH[m] => glycerol 3-phosphate[m] + NAD[m]	1.1.1.8	RHTO_02273 or RHTO_08013
r_0499	glycinamide ribotide transformylase	0.000710702	0.00560016	0.007607	0.0090678	0.00276211	0.000504378	0.0145227	0.00177637	5.86372e-05	0.000506544	0.0047356	0.00797868	8.45296e-05	0.000740045	0.00133535	0.00141079	0.000526478	0.00342334	0.00520876	0.00892157	2.88328e-05	0.000260952	0.00110995	0.00188594	10-formyl-THF[c] + 5-phospho-ribosyl-glycineamide[c] => 5'-phosphoribosyl-N-formylglycineamide[c] + H+[c] + THF[c]	2.1.2.2	RHTO_01888
r_0501	glycine cleavage system	2.96242e-05	0.000258756	0.000466025	3.20029e-05	0.000729302	0.0147885	0.000428661	0.0399067	2.83854e-06	4.83624e-05	0.000433625	0.000217771	0.000878521	0.00772086	0.012508	0.00226295	0.00916623	0.0355671	0.0125453	0.0837991	9.569e-05	0.00136523	0.013707	0.00999308	L-glycine[m] + NAD[m] + THF[m] => 5,10-methylenetetrahydrofolate[m] + ammonium[m] + carbon dioxide[m] + NADH[m]	1.4.4.2;1.8.1.4;2.1.2.10	RHTO_02808 and RHTO_01709 and RHTO_07893 and RHTO_06925
r_0502	glycine hydroxymethyltransferase	0.00334113	0.0246172	0.0349579	0.0388129	0.0125485	0.0657437	0.0765288	0.112105	0.000309104	0.00316066	0.0235143	0.0389695	0.00100383	0.00842739	0.0131824	0.0142695	0.00482716	0.0531665	0.0299243	0.125966	8.79405e-05	0.00123769	0.00959883	0.0225464	L-serine[c] + THF[c] <=> 5,10-methylenetetrahydrofolate[c] + H2O[c] + L-glycine[c]	2.1.2.1	RHTO_04131
r_0503	glycine hydroxymethyltransferase	0.00494467	0.0120101	0.0103898	0.00549938	0.0226443	0.00733189	0.185569	0.102445	8.72697e-05	0.00280943	0.0519974	0.0816665	0.00356859	0.0365055	0.0444139	0.0300083	0.0156181	0.0649563	0.0716529	0.213451	0.000312739	0.00383601	0.0418608	0.0538889	L-serine[m] + THF[m] <=> 5,10-methylenetetrahydrofolate[m] + H2O[m] + L-glycine[m]	2.1.2.1	RHTO_04131
r_0504	glycine-cleavage complex (lipoamide)	0.000322149	0.00359708	0.00477497	0.00281025	0.0002092	0.000594191	0.000822436	0.000889706	7.63541e-06	6.62794e-05	0.000798866	0.000949596	0.00198706	0.0181431	0.0288346	0.0208065	0.00530956	0.0132693	0.0201884	0.0234978	0.000157648	0.00148204	0.0176439	0.0203219	H+[m] + L-glycine[m] + lipoamide[m] => carbon dioxide[m] + S(8)-aminomethyldihydrolipoamide[m]	1.4.4.2;1.8.1.4;2.1.2.10	RHTO_02808 and RHTO_01709 and RHTO_07893 and RHTO_06925
r_0505	glycine-cleavage complex (lipoamide)	0.0364545	0.920419	1.82338	1.00386	0.105442	0.0092014	0.0260529	0.0168996	0.00240956	0.0424918	0.122504	0.143758	0.0144659	0.209598	0.304764	0.191869	0.0603757	0.0534025	0.0903789	0.0948461	0.00131351	0.0132674	0.136054	0.147176	dihydrolipoamide[m] + NAD[m] => H+[m] + lipoamide[m] + NADH[m]	1.2.4.2;1.4.4.2;1.8.1.4;2.1.2.10;2.3.1.61	(RHTO_02312 and RHTO_07893 and RHTO_04225) or (RHTO_02312 and RHTO_07893 and RHTO_07860) or (RHTO_02808 and RHTO_01709 and RHTO_07893 and RHTO_06925) or RHTO_07860
r_0506	glycine-cleavage complex (lipoylprotein)	9.6463e-05	0.000747772	0.000892123	0.000352934	0.00046013	0.00220843	0.00456724	0.00656012	0.00024531	0.00345489	0.00201764	0.00331534	0.0015731	0.0129604	0.0166737	0.00951975	0.00839057	0.0212999	0.0415216	0.0589849	0.000276025	0.00330198	0.0266319	0.0357211	H+[m] + L-glycine[m] + lipoylprotein[m] => carbon dioxide[m] + S(8)-aminomethyldihydrolipoylprotein[m]	1.4.4.2;1.8.1.4;2.1.2.10	RHTO_02808 and RHTO_01709 and RHTO_07893 and RHTO_06925
r_0507	glycine-cleavage complex (lipoylprotein)	9.6463e-05	0.000747772	0.000892123	0.000352934	0.00046013	0.00220843	0.00456724	0.00656012	0.00024531	0.00345489	0.00201764	0.00331534	0.0015731	0.0129604	0.0166737	0.00951975	0.00839057	0.0212999	0.0415216	0.0589849	0.000276025	0.00330198	0.0266319	0.0357211	S(8)-aminomethyldihydrolipoylprotein[m] + THF[m] => 5,10-methylenetetrahydrofolate[m] + ammonium[m] + dihydrolipoylprotein[m]	1.4.4.2;1.8.1.4;2.1.2.10	RHTO_02808 and RHTO_01709 and RHTO_07893 and RHTO_06925
r_0508	glycine-cleavage complex (lipoylprotein)	9.6463e-05	0.000747772	0.000892123	0.000352934	0.00046013	0.00220843	0.00456724	0.00656012	0.00024531	0.00345489	0.00201764	0.00331534	0.0015731	0.0129604	0.0166737	0.00951975	0.00839057	0.0212999	0.0415216	0.0589849	0.000276025	0.00330198	0.0266319	0.0357211	dihydrolipoylprotein[m] + NAD[m] => H+[m] + lipoylprotein[m] + NADH[m]	1.4.4.2;1.8.1.4;2.1.2.10	RHTO_02808 and RHTO_01709 and RHTO_07893 and RHTO_06925
r_0509	glycine-cleavage system (lipoamide)	0.000322149	0.00359708	0.00477497	0.00281025	0.0002092	0.000594191	0.000822436	0.000889706	7.63541e-06	6.62794e-05	0.000798866	0.000949596	0.00198706	0.0181431	0.0288346	0.0208065	0.00530956	0.0132693	0.0201884	0.0234978	0.000157648	0.00148204	0.0176439	0.0203219	S(8)-aminomethyldihydrolipoamide[m] + THF[m] => 5,10-methylenetetrahydrofolate[m] + ammonium[m] + dihydrolipoamide[m]	1.4.4.2;1.8.1.4;2.1.2.10	RHTO_02808 and RHTO_01709 and RHTO_07893 and RHTO_06925
r_0510	glycogen (starch) synthase	0.00165061	0.0206728	0.0246225	0.0362965	0.0118844	0.0218277	0.0491213	0.0314857	0.000183914	0.00156474	0.0171543	0.0365162	0.00722846	0.0704323	0.0789351	0.0659204	0.0521985	0.0965439	0.204463	0.22411	0.000871235	0.0118412	0.120295	0.188273	H2O[c] + UDP-D-glucose[c] => glycogen[c] + H+[c] + UDP[c]	2.4.1.11;2.4.1.186	RHTO_04065 and RHTO_05749
r_0511	glycogen phosphorylase	0.000533225	0.00551478	0.00498551	0.00464891	0.00449744	0.00600324	0.015304	0.0138092	6.1676e-05	0.00103504	0.00679455	0.0143422	0.00706737	0.069537	0.0777243	0.0655259	0.0513825	0.0949584	0.200919	0.215392	0.000852434	0.0116656	0.112122	0.182664	glycogen[c] + phosphate[c] => D-glucose 1-phosphate[c]	2.4.1.1	RHTO_01053
r_0512	glycyl-tRNA synthetase	0.00125329	0.0101162	0.0164343	0.0191079	0.00504492	0.0350613	0.0406308	0.077866	7.97292e-05	0.00159907	0.0117754	0.0187608	1.36517e-05	0.000116426	0.000195305	0.000222749	5.32311e-05	0.00038899	0.000436395	0.00093225	9.296e-07	1.95014e-05	0.000141194	0.000212678	ATP[c] + L-glycine[c] + tRNA(Gly)[c] => AMP[c] + diphosphate[c] + Gly-tRNA(Gly)[c]	6.1.1.14	RHTO_03126
r_0514	GMP synthase	0.000498422	0.00379184	0.00518894	0.0060041	0.00200344	0.0100192	0.0114869	0.01499	5.13311e-05	0.000426699	0.00365292	0.00596673	0.000942453	0.0067061	0.00847388	0.00670836	0.00507257	0.0139921	0.0255947	0.0317716	0.000114987	0.000865707	0.0138026	0.0182168	ATP[c] + H2O[c] + L-glutamine[c] + xanthosine-5-phosphate[c] => AMP[c] + diphosphate[c] + GMP[c] + 2 H+[c] + L-glutamate[c]	6.3.5.2	RHTO_00066
r_0518	GPI-anchor assembly, step 2	0	0	0	0	0	0	0	0	0	0	0	0	0	0	0	0	0	0	0	0	0	0	0	0
r_0520	GPI-anchor assembly, step 6	0	0	0	0	0	0	0	0	0	0	0	0	0	0	0	0	0	0	0	0	0	0	0	0	6-O-[alpha-D-mannosyl-(1->4)-alpha-D-glucosaminyl]-O-acyl-1-phosphatidyl-1D-myo-inositol [endoplasmic reticulum][er] + phosphatidylethanolamine backbone[er] <=> 6-O-{2-O-[(2-aminoethyl)phosphoryl]-alpha-D-mannosyl-(1->4)-alpha-D-glucosaminyl}-O-acyl-1-phosphatidyl-1D-myo-inositol [endoplasmic reticulum][er]	2.-.-.-	RHTO_04504
r_0521	GPI-anchor assembly, step 7	0	0	0	0	0	0	0	0	0	0	0	0	0	0	0	0	0	0	0	0	0	0	0	0
r_0523	GPI-anchor assembly, step 9	0	0	0	0	0	0	0	0	0	0	0	0	0	0	0	0	0	0	0	0	0	0	0	0
r_0524	GTP cyclohydrolase I	0	0	0	0	0	0	0	0	0	0	0	0	0	0	0	0	0	0	0	0	0	0	0	0	GTP[c] + H2O[c] => 7,8-dihydroneopterin 3'-triphosphate[c] + formate[c] + H+[c]	3.5.4.16	RHTO_06809
r_0525	GTP cyclohydrolase II	7.56785e-06	6.00301e-05	8.32877e-05	9.85364e-05	3.00154e-05	0.000156873	0.000172313	0.000225657	7.74378e-07	6.77776e-06	5.21828e-05	8.71033e-05	8.72743e-08	7.29228e-07	1.04678e-06	1.20151e-06	3.65236e-07	1.94075e-06	2.03249e-06	2.85172e-06	9.02883e-09	8.2658e-08	6.257e-07	9.87429e-07	GTP[c] + 3 H2O[c] => 2,5-diamino-4-hydroxy-6-(5-phosphoribosylamino)pyrimidine[c] + diphosphate[c] + formate[c] + 2 H+[c]	3.5.4.25	RHTO_04953
r_0526	guanine deaminase	6.23386e-05	0.000333686	0.000392854	0.000324929	0.000274036	0.000961651	0.00155925	0.00175348	6.73995e-06	3.6161e-05	0.000642413	0.000929518	0.000942478	0.00670616	0.00847411	0.00670698	0.00507271	0.0139593	0.0255952	0.0311597	0.000114992	0.00086568	0.0138026	0.018129	guanine[c] + H+[c] + H2O[c] => 9H-xanthine[c] + ammonium[c]	3.5.4.3	RHTO_00312
r_0527	guanine phosphoribosyltransferase	0.000108657	0.00105948	0.00177378	0.00102338	0.00109989	0.00224625	0.00310241	0.00466544	2.2854e-05	0.000278741	0.0027007	0.00281579	0.00205075	0.0193721	0.0295127	0.0193577	0.016547	0.0373819	0.0585553	0.0850719	0.000346347	0.00393922	0.0453831	0.0531443	guanine[c] + PRPP[c] => diphosphate[c] + GMP[c]	2.4.2.8	RHTO_04846
r_0528	guanylate kinase	0	0	0	0	0	0	0	0	0	0	0	0	0	0	0	0	0	0	0	0	0	0	0	0	ATP[c] + GMP[c] => ADP[c] + GDP[c]	2.7.4.8	RHTO_00759
r_0529	guanylate kinase (GMP:dATP)	0.000199122	0.00185752	0.00250366	0.00247611	0.00129068	0.00347609	0.00453468	0.00720024	2.29684e-05	0.000194653	0.00295258	0.00340499	0.00273619	0.025442	0.0358019	0.0304779	0.0181365	0.0465425	0.0735937	0.10557	0.000335687	0.00327662	0.0457211	0.05852	dATP[c] + GMP[c] <=> dADP[c] + GDP[c]	2.7.4.8	RHTO_00759
r_0530	heme O monooxygenase	7.64429e-09	6.06365e-08	8.4129e-08	9.95317e-08	3.03186e-08	1.58457e-07	1.74054e-07	2.27937e-07	7.822e-10	6.84622e-09	5.27099e-08	8.79831e-08	8.81559e-11	7.36594e-10	1.05735e-09	1.21364e-09	3.68925e-10	1.96035e-09	2.05302e-09	2.88052e-09	9.12003e-12	8.34929e-11	6.3202e-10	9.97403e-10	heme o[m] + NADH[m] + oxygen[m] => H2O[m] + heme a[m] + NAD[m]	1.18.1.6	(RHTO_04491 and RHTO_03202) or RHTO_06903
r_0531	Heme O synthase	7.64429e-09	6.06365e-08	8.4129e-08	9.95317e-08	3.03186e-08	1.58457e-07	1.74054e-07	2.27937e-07	7.822e-10	6.84622e-09	5.27099e-08	8.79831e-08	8.81559e-11	7.36594e-10	1.05735e-09	1.21364e-09	3.68925e-10	1.96035e-09	2.05302e-09	2.88052e-09	9.12003e-12	8.34929e-11	6.3202e-10	9.97403e-10	farnesyl diphosphate[m] + ferroheme b[m] + H2O[m] => diphosphate[m] + heme o[m]	2.5.1.-	RHTO_04291
r_0532	hexaprenyldihydroxybenzoate methyltransferase	0	0	0	0	0	0	0	0	0	0	0	0	0	0	0	0	0	0	0	0	0	0	0	0	2-hexaprenyl-5-hydroxy-6-methoxy-3-methyl-1,4-benzoquinone[m] + H+[m] + S-adenosyl-L-methionine[m] => S-adenosyl-L-homocysteine[m] + ubiquinol-6[m]	1.14.13.-;2.1.1.114;2.1.1.201;2.1.1.64;2.7.-.-	RHTO_06687 and RHTO_03730 and RHTO_05146 and RHTO_00339 and RHTO_06918 and RHTO_00813 and RHTO_01107
r_0533	hexokinase (D-fructose:ATP)	0	0	0	0	0	0	0	0	0	0	0	0	0	0	0	0	0	0	0	0	0	0	0	0	ATP[c] + D-fructose[c] => ADP[c] + D-fructose 6-phosphate[c] + H+[c]	2.7.1.1	RHTO_06072 or RHTO_06870
r_0534	hexokinase (D-glucose:ATP)	0.000312155	0.00384271	0.0034104	0.00331024	0.00203294	0.00505032	0.0101875	0.0141396	5.01537e-05	0.000432167	0.00848144	0.0109697	0.0037891	0.0408954	0.0448859	0.0389217	0.0244886	0.0621153	0.116755	0.162225	0.000567571	0.00541059	0.0890667	0.114411	ATP[c] + D-glucose[c] => ADP[c] + D-glucose 6-phosphate[c] + H+[c]	2.7.1.1;2.7.1.2	RHTO_06072 or RHTO_06870
r_0535	hexokinase (D-mannose:ATP)	0	0	0	0	0	0	0	0	0	0	0	0	0	0	0	0	0	0	0	0	0	0	0	0	ATP[c] + D-mannose[c] => ADP[c] + D-mannose 6-phosphate[c] + H+[c]	2.7.1.1	RHTO_06072 or RHTO_06870
r_0536	histidinol dehydrogenase	0.000392433	0.00315406	0.00511597	0.00594981	0.00157254	0.0112367	0.0126642	0.025293	2.49083e-05	0.000497697	0.00366322	0.00589318	5.24067e-05	0.000351125	0.000514494	0.000600921	0.000172426	0.00544522	0.00134603	0.0168538	3.26294e-06	4.89008e-05	0.000349215	0.00110112	H2O[c] + L-histidinol[c] + 2 NAD[c] => 3 H+[c] + L-histidine[c] + 2 NADH[c]	1.1.1.23;3.5.4.19;3.6.1.31	RHTO_00514 or RHTO_00518
r_0537	histidinol-phosphatase	0.000392433	0.00315406	0.00511597	0.00594981	0.00157254	0.0112367	0.0126642	0.025293	2.49083e-05	0.000497697	0.00366322	0.00589318	5.24067e-05	0.000351125	0.000514494	0.000600921	0.000172426	0.00544522	0.00134603	0.0168538	3.26294e-06	4.89008e-05	0.000349215	0.00110112	H2O[c] + L-histidinol phosphate[c] => L-histidinol[c] + phosphate[c]	3.1.3.15	RHTO_06924
r_0538	histidinol-phosphate transaminase	0.000392433	0.00315406	0.00511597	0.00594981	0.00157254	0.0112367	0.0126642	0.025293	2.49083e-05	0.000497697	0.00366322	0.00589318	5.24067e-05	0.000351125	0.000514494	0.000600921	0.000172426	0.00544522	0.00134603	0.0168538	3.26294e-06	4.89008e-05	0.000349215	0.00110112	3-(imidazol-4-yl)-2-oxopropyl dihydrogen phosphate[c] + L-glutamate[c] => 2-oxoglutarate[c] + L-histidinol phosphate[c]	2.6.1.9	RHTO_06254
r_0539	histidyl-tRNA synthetase	0.000387062	0.00312425	0.00507551	0.00590123	0.00155806	0.0108282	0.0125483	0.0240479	2.46234e-05	0.000493854	0.0036367	0.00579403	4.21614e-06	3.59567e-05	6.03176e-05	6.87931e-05	1.64397e-05	0.000120135	0.000134775	0.000287914	2.87095e-07	6.02278e-06	4.36059e-05	6.56829e-05	ATP[c] + L-histidine[c] + tRNA(His)[c] => AMP[c] + diphosphate[c] + His-tRNA(His)[c]	6.1.1.21	RHTO_00221
r_0540	histidyl-tRNA synthetase	0	0	0	0	0	0	0	0	0	0	0	0	0	0	0	0	0	0	0	0	0	0	0	0	ATP[m] + L-histidine[m] + tRNA(His)[m] => AMP[m] + diphosphate[m] + His-tRNA(His)[m]	6.1.1.21	RHTO_00221
r_0541	hnRNP arginine N-methyltransferase	0	0	0	0	0	0	0	0	0	0	0	0	0	0	0	0	0	0	0	0	0	0	0	0	L-histidine[c] + S-adenosyl-L-methionine[c] => H+[c] + N(pros)-methyl-L-histidine[c] + S-adenosyl-L-homocysteine[c]	2.1.1.-	RHTO_05715 or RHTO_07869
r_0542	homoacontinate hydratase	0.000921722	0.00744576	0.0125832	0.0130549	0.00367393	0.0225817	0.0263334	0.0514598	6.93229e-05	0.00116074	0.00877489	0.0148261	0.00171783	0.0158189	0.0274909	0.0173699	0.00767134	0.012116	0.0196515	0.0392735	0.000243882	0.00213741	0.0217069	0.0356739	but-1-ene-1,2,4-tricarboxylic acid[m] + H2O[m] <=> homoisocitrate[m]	4.2.1.36	RHTO_00539 or RHTO_05318 or RHTO_08030
r_0543	homocitrate synthase	0	0	0	0	0	0	0	0	0	0	0	0	0	0	0	0	0	0	0	0	0	0	0	0	2-oxoglutarate[n] + acetyl-CoA[n] + H2O[n] => coenzyme A[n] + H+[n] + homocitrate[n]	2.3.3.14	RHTO_06979
r_0544	homocysteine S-methyltransferase	7.13384e-05	0.000946107	0.0011413	0.000706189	0.000552903	0.0013903	0.002481	0.00442781	1.07122e-05	0.000204166	0.001992	0.00282512	0.00119056	0.0137449	0.0174118	0.0116511	0.00890605	0.0204574	0.0376492	0.0565552	0.000175144	0.00251346	0.0294903	0.0405332	L-homocysteine[c] + S-adenosyl-L-methionine[c] => H+[c] + L-methionine[c] + S-adenosyl-L-homocysteine[c]	2.1.1.10	RHTO_00071
r_0545	homoisocitrate dehydrogenase	0.000921722	0.00744576	0.0125832	0.0130549	0.00367393	0.0225817	0.0263334	0.0514598	6.93229e-05	0.00116074	0.00877489	0.0148261	0.00171783	0.0158189	0.0274909	0.0173699	0.00767134	0.012116	0.0196515	0.0392735	0.000243882	0.00213741	0.0217069	0.0356739	homoisocitrate[m] + NAD[m] => 2-oxoadipic acid[m] + carbon dioxide[m] + H+[m] + NADH[m]	1.1.1.87	RHTO_01289 or RHTO_01290 or RHTO_04315 or RHTO_06717
r_0546	homoserine dehydrogenase (NADH)	0.00201806	0.0165745	0.0257252	0.030086	0.00385016	0.058395	0.0182939	0.0347486	0.000132568	0.00246505	0.0230185	0.037954	0.0013719	0.0129757	0.0143212	0.0129096	0.0191498	0.0531079	0.0475979	0.082006	0.000173964	0.00176501	0.0576032	0.0770453	H+[c] + L-aspartate 4-semialdehyde[c] + NADH[c] => L-homoserine[c] + NAD[c]	1.1.1.3	RHTO_05602 or RHTO_05802
r_0547	homoserine dehydrogenase (NADP)	5.46628e-05	0.000554845	0.000845164	0.00064032	0.00659905	0.00501667	0.0564898	0.112215	1.0925e-05	0.000178505	0.00421549	0.00356078	0.000510251	0.005361	0.00824089	0.00574432	0.0109518	0.0163294	0.0815713	0.143632	9.57152e-05	0.00119297	0.0344177	0.0379599	H+[c] + L-aspartate 4-semialdehyde[c] + NADPH[c] => L-homoserine[c] + NADP(+)[c]	1.1.1.3	RHTO_05602 or RHTO_05802
r_0548	homoserine kinase	0.00159931	0.0131952	0.0204376	0.0236176	0.00852204	0.0495988	0.0593971	0.116158	0.000112735	0.00203922	0.022817	0.034305	0.00138774	0.013136	0.0151778	0.012905	0.0215119	0.0487339	0.0830544	0.136422	0.000186625	0.00187561	0.065733	0.0843458	ATP[c] + L-homoserine[c] => ADP[c] + H+[c] + O-phospho-L-homoserine[c]	2.7.1.39	RHTO_02013
r_0549	homoserine O-trans-acetylase	0.000471889	0.00392163	0.00612494	0.00708606	0.00191972	0.0136802	0.0153396	0.0298539	3.02894e-05	0.000599511	0.00440059	0.00715185	0.000191726	0.00340765	0.00151395	0.00159999	0.00120814	0.0105325	0.00757594	0.0212558	2.22165e-05	0.000284227	0.00166729	0.00506202	acetyl-CoA[c] + L-homoserine[c] => coenzyme A[c] + O-acetyl-L-homoserine[c]	2.3.1.31	RHTO_02871 or RHTO_04917
r_0550	hydrogen peroxide reductase (thioredoxin)	1.2193e-05	3.7746e-05	0.000127068	5.85301e-05	8.03747e-05	0.000136937	0.000498758	0.000398519	5.30093e-07	2.32458e-05	9.88326e-05	0.000135344	0.000351806	0.00188711	0.0040449	0.002389	0.00254065	0.00484015	0.0133219	0.0140863	2.67513e-05	0.000620897	0.00494114	0.00616664	hydrogen peroxide[c] + TRX1[c] => 2 H2O[c] + TRX1 disulphide[c]	1.11.1.15	RHTO_05117 and RHTO_03771
r_0551	hydrogen peroxide reductase (thioredoxin)	0	0	0	0	0	0	0	0	0	0	0	0	0	0	0	0	0	0	0	0	0	0	0	0	hydrogen peroxide[m] + TRX1[m] => 2 H2O[m] + TRX1 disulphide[m]	1.11.1.15	RHTO_06930 and RHTO_05321
r_0552	hydrogen peroxide reductase (thioredoxin)	1.33966e-05	0.000165838	0.000309809	0.000211989	0.00015686	8.86646e-05	0.000957986	0.000816639	2.56176e-06	3.20402e-05	0.000534769	0.000773375	0.00033479	0.00354548	0.00584952	0.00410999	0.00308756	0.00328737	0.0159662	0.017334	5.23797e-05	0.00060722	0.0100946	0.0129549	hydrogen peroxide[p] + TRX1[p] => 2 H2O[p] + TRX1 disulphide[p]	1.11.1.15	RHTO_03771 and RHTO_06286
r_0553	hydroxyacylglutathione hydrolase	0	0	0	0	0	0	0	0	0	0	0	0	0	0	0	0	0	0	0	0	0	0	0	0	(R)-S-lactoylglutathione[c] + H2O[c] => (R)-lactate[c] + glutathione[c] + H+[c]	3.1.2.6	RHTO_00838
r_0554	hydroxyacylglutathione hydrolase	0	0	0	0	0	0	0	0	0	0	0	0	0	0	0	0	0	0	0	0	0	0	0	0	(R)-S-lactoylglutathione[m] + H2O[m] => (R)-lactate[m] + glutathione[m] + H+[m]	3.1.2.6	RHTO_00838
r_0555	hydroxybenzoate octaprenyltransferase	0	0	0	0	0	0	0	0	0	0	0	0	0	0	0	0	0	0	0	0	0	0	0	0	4-hydroxybenzoate[m] + hexaprenyl diphosphate[m] => 3-hexaprenyl-4-hydroxybenzoic acid[m] + diphosphate[m]	2.5.1.39	RHTO_02858 or RHTO_04291
r_0556	hydroxyethylthiazole kinase	0	0	0	0	0	0	0	0	0	0	0	0	0	0	0	0	0	0	0	0	0	0	0	0	5-(2-hydroxyethyl)-4-methylthiazole[c] + ATP[c] => 4-methyl-5-(2-phosphonooxyethyl)thiazole[c] + ADP[c] + H+[c]	2.5.1.3;2.7.1.50	RHTO_05129
r_0557	hydroxymethylbilane synthase	7.64429e-09	6.06365e-08	8.4129e-08	9.95317e-08	3.03186e-08	1.58457e-07	1.74054e-07	2.27937e-07	7.822e-10	6.84622e-09	5.27099e-08	8.79831e-08	8.81559e-11	7.36594e-10	1.05735e-09	1.21364e-09	3.68925e-10	1.96035e-09	2.05302e-09	2.88052e-09	9.12003e-12	8.34929e-11	6.3202e-10	9.97403e-10	H2O[c] + 4 porphobilinogen[c] => 4 ammonium[c] + preuroporphyrinogen[c]	2.5.1.61	RHTO_08149
r_0558	hydroxymethylglutaryl CoA reductase	0.00349483	0.0222828	0.0276661	0.0234865	0.0117283	0.0731671	0.0599814	0.077511	0.000410596	0.00301122	0.0198211	0.0272379	0.000545873	0.00927737	0.00669361	0.00564345	0.00356351	0.0236422	0.0197288	0.0468509	9.60869e-05	0.000850594	0.0104893	0.0150255	3-hydroxy-3-methylglutaryl-CoA[c] + 2 H+[c] + 2 NADPH[c] => (R)-mevalonate[c] + coenzyme A[c] + 2 NADP(+)[c]	1.1.1.34	RHTO_04045
r_0559	hydroxymethylglutaryl CoA synthase	0.00344148	0.0218664	0.0271927	0.0230903	0.000291614	0.0013425	0.00103337	0.00231124	7.59661e-06	7.03314e-05	0.00255177	0.00340631	0.000643599	0.0094069	0.00732915	0.00604483	0.00225399	0.0139072	0.00890377	0.0227304	5.80079e-05	0.00049237	0.00764337	0.0113764	acetoacetyl-CoA[c] + acetyl-CoA[c] + H2O[c] => 3-hydroxy-3-methylglutaryl-CoA[c] + coenzyme A[c] + H+[c]	2.3.3.10	RHTO_02305
r_0560	hydroxymethylglutaryl CoA synthase	0.000158223	0.00222535	0.00301922	0.0023706	0.0119957	0.0728715	0.0619148	0.078066	0.000421282	0.00307613	0.0193751	0.0263435	0.00242941	0.0320449	0.0459012	0.0356481	0.0125856	0.0331334	0.0561968	0.0756949	0.000332964	0.00326402	0.0423613	0.0515402	acetoacetyl-CoA[m] + acetyl-CoA[m] + H2O[m] => 3-hydroxy-3-methylglutaryl-CoA[m] + coenzyme A[m] + H+[m]	2.3.3.10	RHTO_02305
r_0561	hydroxymethylpyrimidine kinase (ATP)	0	0	0	0	0	0	0	0	0	0	0	0	0	0	0	0	0	0	0	0	0	0	0	0	4-amino-5-hydroxymethyl-2-methylpyrimidine[c] + ATP[c] => 4-amino-2-methyl-5-phosphomethylpyrimidine[c] + ADP[c] + H+[c]	2.7.1.49;2.7.4.7	RHTO_03810
r_0562	hypoxanthine phosphoribosyltransferase (Hypoxanthine)	2.85144e-05	0.000202522	0.000391174	0.000311192	0.000129763	0.000663878	0.00117959	0.000545221	3.86649e-06	6.35855e-05	0.000665263	0.000511512	0.000584737	0.00470747	0.00799993	0.00586161	0.00341728	0.0117663	0.0222762	0.0159369	8.47896e-05	0.00110331	0.0136209	0.0132675	hypoxanthine[c] + PRPP[c] => diphosphate[c] + IMP[c]	2.4.2.8	RHTO_04846
r_0563	Imidazole-glycerol-3-phosphate synthase	0.000392433	0.00315406	0.00511597	0.00594981	0.00157254	0.0112367	0.0126642	0.025293	2.49083e-05	0.000497697	0.00366322	0.00589318	5.24067e-05	0.000351125	0.000514494	0.000600921	0.000172426	0.00544522	0.00134603	0.0168538	3.26294e-06	4.89008e-05	0.000349215	0.00110112	5-[(5-phospho-1-deoxy-D-ribulos-1-ylamino)methylideneamino]-1-(5-phospho-D-ribosyl)imidazole-4-carboxamide [cytoplasm][c] + L-glutamine[c] => AICAR[c] + D-erythro-1-(imidazol-4-yl)glycerol 3-phosphate[c] + H+[c] + L-glutamate[c]	2.4.2.-;4.1.3.-	RHTO_00280
r_0564	imidazoleglycerol-phosphate dehydratase	0.000392433	0.00315406	0.00511597	0.00594981	0.00157254	0.0112367	0.0126642	0.025293	2.49083e-05	0.000497697	0.00366322	0.00589318	5.24067e-05	0.000351125	0.000514494	0.000600921	0.000172426	0.00544522	0.00134603	0.0168538	3.26294e-06	4.89008e-05	0.000349215	0.00110112	D-erythro-1-(imidazol-4-yl)glycerol 3-phosphate[c] => 3-(imidazol-4-yl)-2-oxopropyl dihydrogen phosphate[c] + H2O[c]	4.2.1.19	RHTO_02077
r_0565	IMP dehydrogenase	0.000438725	0.00346312	0.00480977	0.00568938	0.00173471	0.0092012	0.00994879	0.0133881	4.46697e-05	0.000392064	0.00303518	0.00508723	3.4197e-05	0.000152069	0.000275633	0.000303208	0.000101794	0.00260587	0.000577273	0.00798703	1.65716e-06	2.91664e-05	0.000319834	0.000705023	H2O[c] + IMP[c] + NAD[c] => H+[c] + NADH[c] + xanthosine-5-phosphate[c]	1.1.1.205	RHTO_05912
r_0566	indole-3-glycerol-phosphate synthase	0.00023758	0.00192454	0.00312752	0.00364098	0.000975412	0.00724078	0.00778597	0.0163844	1.55004e-05	0.000300766	0.00225055	0.00362838	0.000131627	0.001096	0.00178702	0.00206988	0.000629837	0.00875405	0.00457957	0.0211168	1.10842e-05	0.000148796	0.00128356	0.00295194	1-(2-carboxyphenylamino)-1-deoxy-D-ribulose 5-phosphate[c] + H+[c] => 1-C-(indol-3-yl)glycerol 3-phosphate[c] + carbon dioxide[c] + H2O[c]	4.1.1.48;4.1.3.27	RHTO_02564
r_0567	indole-3-pyruvate decarboxylase	1.09957e-05	9.44391e-05	0.000164505	0.00019137	6.33503e-05	0.000412171	0.000441662	0.0016437	1.08057e-06	1.15312e-05	0.000115237	0.00022721	0.000129853	0.00107912	0.00178752	0.0020584	0.000624117	0.00578886	0.00453439	0.0173428	1.09766e-05	0.000145975	0.00125217	0.00289419	H+[c] + indole-3-pyruvate[c] => carbon dioxide[c] + indol-3-ylacetaldehyde[c]	4.1.1.-;4.1.1.1;4.1.1.43;4.1.1.74	RHTO_00098
r_0568	inorganic diphosphatase	0.00449117	0.0781772	0.0656359	0.0304953	0.0152647	0.0585331	0.0578273	0.0396009	0.000405876	0.00419117	0.0434244	0.0592242	0.0233419	0.274751	0.312153	0.189337	0.0754147	0.319284	0.352146	0.37129	0.00131975	0.0136795	0.129614	0.19551	diphosphate[c] + H2O[c] => H+[c] + 2 phosphate[c]	3.6.1.1	RHTO_00177
r_0569	inorganic diphosphatase	0.56213	3.45517	4.91736	4.71726	0.534143	2.63242	2.91037	3.94673	0.00593734	0.0672113	0.868693	1.24445	0.0307235	0.331173	0.379196	0.251726	0.195891	0.571274	0.863515	1.07173	0.00324494	0.0339437	0.561842	0.712498	diphosphate[m] + H2O[m] => H+[m] + 2 phosphate[m]	3.6.1.1	RHTO_00177
r_0570	inosine monophosphate cyclohydrolase	0.00111189	0.00885437	0.0130309	0.0153165	0.00442709	0.0264117	0.0290481	0.0484843	9.83062e-05	0.00114229	0.00864122	0.014247	6.76233e-05	0.000471275	0.000713837	0.000840637	0.000246357	0.00689743	0.00175996	0.0243502	4.34008e-06	6.69721e-05	0.00053724	0.0014858	phosphoribosyl-formamido-carboxamide[c] <=> H2O[c] + IMP[c]	2.1.2.3;3.5.4.10	RHTO_04819
r_0572	inositol-1,3,4,5-triphosphate 6-kinase, nucleus	0	0	0	0	0	0	0	0	0	0	0	0	0	0	0	0	0	0	0	0	0	0	0	0	1D-myo-inositol 1,3,4,5-tetrakisphosphate[n] + ATP[n] + H+[n] => ADP[n] + myo-inositol 1,3,4,5,6-pentakisphosphate[n]	2.7.1.151	RHTO_06284
r_0573	inositol-1,4,5,6- tetrakisphosphate 3-kinase, nucleus	0	0	0	0	0	0	0	0	0	0	0	0	0	0	0	0	0	0	0	0	0	0	0	0	1D-myo-inositol 1,4,5,6-tetrakisphosphate[n] + ATP[n] + H+[n] => ADP[n] + myo-inositol 1,3,4,5,6-pentakisphosphate[n]	2.7.1.151	RHTO_06284
r_0574	inositol-1,4,5-triphosphate 6-kinase, nucleus	0	0	0	0	0	0	0	0	0	0	0	0	0	0	0	0	0	0	0	0	0	0	0	0	1D-myo-inositol 1,4,5-trisphosphate[n] + ATP[n] + H+[n] => 1D-myo-inositol 1,4,5,6-tetrakisphosphate[n] + ADP[n]	2.7.1.151	RHTO_06284
r_0575	inositol-1,4,5-trisphosphate 3-kinase, nucleus	0	0	0	0	0	0	0	0	0	0	0	0	0	0	0	0	0	0	0	0	0	0	0	0	1D-myo-inositol 1,4,5-trisphosphate[n] + ATP[n] + H+[n] => 1D-myo-inositol 1,3,4,5-tetrakisphosphate[n] + ADP[n]	2.7.1.151	RHTO_06284
r_0596	IPS phospholipase C	0	0	0	0	0	0	0	0	0	0	0	0	0	0	0	0	0	0	0	0	0	0	0	0	H2O[er] + mannosylinositol phosphorylceramide A (C24)[er] => ceramide-1 (C24)[er] + mannose-1D-myo-inositol 1-phosphate[er]	3.1.4.-	RHTO_00160
r_0597	IPS phospholipase C	0	0	0	0	0	0	0	0	0	0	0	0	0	0	0	0	0	0	0	0	0	0	0	0	H2O[er] + mannosylinositol phosphorylceramide A (C26)[er] => ceramide-1 (C26)[er] + mannose-1D-myo-inositol 1-phosphate[er]	3.1.4.-	RHTO_00160
r_0598	IPS phospholipase C	0	0	0	0	0	0	0	0	0	0	0	0	0	0	0	0	0	0	0	0	0	0	0	0	H2O[er] + mannosylinositol phosphorylceramide B' (C24)[er] => ceramide-2' (C24)[er] + mannose-1D-myo-inositol 1-phosphate[er]	3.1.4.-	RHTO_00160
r_0599	IPS phospholipase C	0	0	0	0	0	0	0	0	0	0	0	0	0	0	0	0	0	0	0	0	0	0	0	0	H2O[er] + mannosylinositol phosphorylceramide B' (C26)[er] => ceramide-2' (C26)[er] + mannose-1D-myo-inositol 1-phosphate[er]	3.1.4.-	RHTO_00160
r_0600	IPS phospholipase C	0	0	0	0	0	0	0	0	0	0	0	0	0	0	0	0	0	0	0	0	0	0	0	0	H2O[er] + mannosylinositol phosphorylceramide B (C24)[er] => ceramide-2 (C24)[er] + mannose-1D-myo-inositol 1-phosphate[er]	3.1.4.-	RHTO_00160
r_0601	IPS phospholipase C	0	0	0	0	0	0	0	0	0	0	0	0	0	0	0	0	0	0	0	0	0	0	0	0	H2O[er] + mannosylinositol phosphorylceramide B (C26)[er] => ceramide-2 (C26)[er] + mannose-1D-myo-inositol 1-phosphate[er]	3.1.4.-	RHTO_00160
r_0602	IPS phospholipase C	0	0	0	0	0	0	0	0	0	0	0	0	0	0	0	0	0	0	0	0	0	0	0	0	H2O[er] + mannosylinositol phosphorylceramide C (C24)[er] => ceramide-3 (C24)[er] + mannose-1D-myo-inositol 1-phosphate[er]	3.1.4.-	RHTO_00160
r_0603	IPS phospholipase C	0	0	0	0	0	0	0	0	0	0	0	0	0	0	0	0	0	0	0	0	0	0	0	0	H2O[er] + mannosylinositol phosphorylceramide C (C26)[er] => ceramide-3 (C26)[er] + mannose-1D-myo-inositol 1-phosphate[er]	3.1.4.-	RHTO_00160
r_0604	IPS phospholipase C	0	0	0	0	0	0	0	0	0	0	0	0	0	0	0	0	0	0	0	0	0	0	0	0	H2O[er] + mannosylinositol phosphorylceramide D (C24)[er] => ceramide-4 (C24)[er] + mannose-1D-myo-inositol 1-phosphate[er]	3.1.4.-	RHTO_00160
r_0605	IPS phospholipase C	0	0	0	0	0	0	0	0	0	0	0	0	0	0	0	0	0	0	0	0	0	0	0	0	H2O[er] + mannosylinositol phosphorylceramide D (C26)[er] => ceramide-4 (C26)[er] + mannose-1D-myo-inositol 1-phosphate[er]	3.1.4.-	RHTO_00160
r_0606	IPS phospholipase C	0	0	0	0	0	0	0	0	0	0	0	0	0	0	0	0	0	0	0	0	0	0	0	0	H2O[er] + inositol phosphomannosylinositol phosphoceramide A (C24)[er] => ceramide-1 (C24)[er] + mannose-(1D-myo-inositol 1-phosphate)2[er]	3.1.4.-	RHTO_00160
r_0607	IPS phospholipase C	0	0	0	0	0	0	0	0	0	0	0	0	0	0	0	0	0	0	0	0	0	0	0	0	H2O[er] + inositol phosphomannosylinositol phosphoceramide A (C26)[er] => ceramide-1 (C26)[er] + mannose-(1D-myo-inositol 1-phosphate)2[er]	3.1.4.-	RHTO_00160
r_0608	IPS phospholipase C	0	0	0	0	0	0	0	0	0	0	0	0	0	0	0	0	0	0	0	0	0	0	0	0	H2O[er] + inositol phosphomannosylinositol phosphoceramide B' (C24)[er] => ceramide-2' (C24)[er] + mannose-(1D-myo-inositol 1-phosphate)2[er]	3.1.4.-	RHTO_00160
r_0609	IPS phospholipase C	0	0	0	0	0	0	0	0	0	0	0	0	0	0	0	0	0	0	0	0	0	0	0	0	H2O[er] + inositol phosphomannosylinositol phosphoceramide B' (C26)[er] => ceramide-2' (C26)[er] + mannose-(1D-myo-inositol 1-phosphate)2[er]	3.1.4.-	RHTO_00160
r_0610	IPS phospholipase C	0	0	0	0	0	0	0	0	0	0	0	0	0	0	0	0	0	0	0	0	0	0	0	0	H2O[er] + inositol phosphomannosylinositol phosphoceramide B (C24)[er] => ceramide-2 (C24)[er] + mannose-(1D-myo-inositol 1-phosphate)2[er]	3.1.4.-	RHTO_00160
r_0611	IPS phospholipase C	0	0	0	0	0	0	0	0	0	0	0	0	0	0	0	0	0	0	0	0	0	0	0	0	H2O[er] + inositol phosphomannosylinositol phosphoceramide B (C26)[er] => ceramide-2 (C26)[er] + mannose-(1D-myo-inositol 1-phosphate)2[er]	3.1.4.-	RHTO_00160
r_0612	IPS phospholipase C	0	0	0	0	0	0	0	0	0	0	0	0	0	0	0	0	0	0	0	0	0	0	0	0	H2O[er] + inositol phosphomannosylinositol phosphoceramide C (C24)[er] => ceramide-3 (C24)[er] + mannose-(1D-myo-inositol 1-phosphate)2[er]	3.1.4.-	RHTO_00160
r_0613	IPS phospholipase C	0	0	0	0	0	0	0	0	0	0	0	0	0	0	0	0	0	0	0	0	0	0	0	0	H2O[er] + inositol phosphomannosylinositol phosphoceramide C (C26)[er] => ceramide-3 (C26)[er] + mannose-(1D-myo-inositol 1-phosphate)2[er]	3.1.4.-	RHTO_00160
r_0614	IPS phospholipase C	0	0	0	0	0	0	0	0	0	0	0	0	0	0	0	0	0	0	0	0	0	0	0	0	H2O[er] + inositol phosphomannosylinositol phosphoceramide D (C24)[er] => ceramide-4 (C24)[er] + mannose-(1D-myo-inositol 1-phosphate)2[er]	3.1.4.-	RHTO_00160
r_0615	IPS phospholipase C	0	0	0	0	0	0	0	0	0	0	0	0	0	0	0	0	0	0	0	0	0	0	0	0	H2O[er] + inositol phosphomannosylinositol phosphoceramide D (C26)[er] => ceramide-4 (C26)[er] + mannose-(1D-myo-inositol 1-phosphate)2[er]	3.1.4.-	RHTO_00160
r_0616	IPS phospholipase C	0	0	0	0	0	0	0	0	0	0	0	0	0	0	0	0	0	0	0	0	0	0	0	0	H2O[m] + inositol-P-ceramide A (C24)[m] => 1D-myo-inositol 3-phosphate[m] + ceramide-1 (C24)[m]	3.1.4.-	RHTO_00160
r_0617	IPS phospholipase C	0	0	0	0	0	0	0	0	0	0	0	0	0	0	0	0	0	0	0	0	0	0	0	0	H2O[m] + inositol-P-ceramide A (C26)[m] => 1D-myo-inositol 3-phosphate[m] + ceramide-1 (C26)[m]	3.1.4.-	RHTO_00160
r_0618	IPS phospholipase C	0	0	0	0	0	0	0	0	0	0	0	0	0	0	0	0	0	0	0	0	0	0	0	0	H2O[m] + inositol-P-ceramide B' (C24)[m] => 1D-myo-inositol 3-phosphate[m] + ceramide-2' (C24)[m]	3.1.4.-	RHTO_00160
r_0619	IPS phospholipase C	0	0	0	0	0	0	0	0	0	0	0	0	0	0	0	0	0	0	0	0	0	0	0	0	H2O[m] + inositol-P-ceramide B' (C26)[m] => 1D-myo-inositol 3-phosphate[m] + ceramide-2' (C26)[m]	3.1.4.-	RHTO_00160
r_0620	IPS phospholipase C	0	0	0	0	0	0	0	0	0	0	0	0	0	0	0	0	0	0	0	0	0	0	0	0	H2O[m] + inositol-P-ceramide B (C24)[m] => 1D-myo-inositol 3-phosphate[m] + ceramide-2 (C24)[m]	3.1.4.-	RHTO_00160
r_0621	IPS phospholipase C	0	0	0	0	0	0	0	0	0	0	0	0	0	0	0	0	0	0	0	0	0	0	0	0	H2O[m] + inositol-P-ceramide B (C26)[m] => 1D-myo-inositol 3-phosphate[m] + ceramide-2 (C26)[m]	3.1.4.-	RHTO_00160
r_0622	IPS phospholipase C	0	0	0	0	0	0	0	0	0	0	0	0	0	0	0	0	0	0	0	0	0	0	0	0	H2O[m] + inositol-P-ceramide C (C24)[m] => 1D-myo-inositol 3-phosphate[m] + ceramide-3 (C24)[m]	3.1.4.-	RHTO_00160
r_0623	IPS phospholipase C	0	0	0	0	0	0	0	0	0	0	0	0	0	0	0	0	0	0	0	0	0	0	0	0	H2O[m] + inositol-P-ceramide C (C26)[m] => 1D-myo-inositol 3-phosphate[m] + ceramide-3 (C26)[m]	3.1.4.-	RHTO_00160
r_0624	IPS phospholipase C	0	0	0	0	0	0	0	0	0	0	0	0	0	0	0	0	0	0	0	0	0	0	0	0	H2O[m] + inositol-P-ceramide D (C24)[m] => 1D-myo-inositol 3-phosphate[m] + ceramide-4 (C24)[m]	3.1.4.-	RHTO_00160
r_0625	IPS phospholipase C	0	0	0	0	0	0	0	0	0	0	0	0	0	0	0	0	0	0	0	0	0	0	0	0	H2O[m] + inositol-P-ceramide D (C26)[m] => 1D-myo-inositol 3-phosphate[m] + ceramide-4 (C26)[m]	3.1.4.-	RHTO_00160
r_0626	IPS phospholipase C	0	0	0	0	0	0	0	0	0	0	0	0	0	0	0	0	0	0	0	0	0	0	0	0	H2O[m] + mannosylinositol phosphorylceramide A (C24)[m] => ceramide-1 (C24)[m] + mannose-1D-myo-inositol 1-phosphate[m]	3.1.4.-	RHTO_00160
r_0627	IPS phospholipase C	0	0	0	0	0	0	0	0	0	0	0	0	0	0	0	0	0	0	0	0	0	0	0	0	H2O[m] + mannosylinositol phosphorylceramide A (C26)[m] => ceramide-1 (C26)[m] + mannose-1D-myo-inositol 1-phosphate[m]	3.1.4.-	RHTO_00160
r_0628	IPS phospholipase C	0	0	0	0	0	0	0	0	0	0	0	0	0	0	0	0	0	0	0	0	0	0	0	0	H2O[m] + mannosylinositol phosphorylceramide B' (C24)[m] => ceramide-2' (C24)[m] + mannose-1D-myo-inositol 1-phosphate[m]	3.1.4.-	RHTO_00160
r_0629	IPS phospholipase C	0	0	0	0	0	0	0	0	0	0	0	0	0	0	0	0	0	0	0	0	0	0	0	0	H2O[m] + mannosylinositol phosphorylceramide B' (C26)[m] => ceramide-2' (C26)[m] + mannose-1D-myo-inositol 1-phosphate[m]	3.1.4.-	RHTO_00160
r_0630	IPS phospholipase C	0	0	0	0	0	0	0	0	0	0	0	0	0	0	0	0	0	0	0	0	0	0	0	0	H2O[m] + mannosylinositol phosphorylceramide B (C24)[m] => ceramide-2 (C24)[m] + mannose-1D-myo-inositol 1-phosphate[m]	3.1.4.-	RHTO_00160
r_0631	IPS phospholipase C	0	0	0	0	0	0	0	0	0	0	0	0	0	0	0	0	0	0	0	0	0	0	0	0	H2O[m] + mannosylinositol phosphorylceramide B (C26)[m] => ceramide-2 (C26)[m] + mannose-1D-myo-inositol 1-phosphate[m]	3.1.4.-	RHTO_00160
r_0632	IPS phospholipase C	0	0	0	0	0	0	0	0	0	0	0	0	0	0	0	0	0	0	0	0	0	0	0	0	H2O[m] + mannosylinositol phosphorylceramide C (C24)[m] => ceramide-3 (C24)[m] + mannose-1D-myo-inositol 1-phosphate[m]	3.1.4.-	RHTO_00160
r_0633	IPS phospholipase C	0	0	0	0	0	0	0	0	0	0	0	0	0	0	0	0	0	0	0	0	0	0	0	0	H2O[m] + mannosylinositol phosphorylceramide C (C26)[m] => ceramide-3 (C26)[m] + mannose-1D-myo-inositol 1-phosphate[m]	3.1.4.-	RHTO_00160
r_0634	IPS phospholipase C	0	0	0	0	0	0	0	0	0	0	0	0	0	0	0	0	0	0	0	0	0	0	0	0	H2O[m] + mannosylinositol phosphorylceramide D (C24)[m] => ceramide-4 (C24)[m] + mannose-1D-myo-inositol 1-phosphate[m]	3.1.4.-	RHTO_00160
r_0635	IPS phospholipase C	0	0	0	0	0	0	0	0	0	0	0	0	0	0	0	0	0	0	0	0	0	0	0	0	H2O[m] + mannosylinositol phosphorylceramide D (C26)[m] => ceramide-4 (C26)[m] + mannose-1D-myo-inositol 1-phosphate[m]	3.1.4.-	RHTO_00160
r_0636	IPS phospholipase C	0	0	0	0	0	0	0	0	0	0	0	0	0	0	0	0	0	0	0	0	0	0	0	0	H2O[m] + inositol phosphomannosylinositol phosphoceramide A (C24)[m] => ceramide-1 (C24)[m] + mannose-(1D-myo-inositol 1-phosphate)2[m]	3.1.4.-	RHTO_00160
r_0637	IPS phospholipase C	0	0	0	0	0	0	0	0	0	0	0	0	0	0	0	0	0	0	0	0	0	0	0	0	H2O[m] + inositol phosphomannosylinositol phosphoceramide A (C26)[m] => ceramide-1 (C26)[m] + mannose-(1D-myo-inositol 1-phosphate)2[m]	3.1.4.-	RHTO_00160
r_0638	IPS phospholipase C	0	0	0	0	0	0	0	0	0	0	0	0	0	0	0	0	0	0	0	0	0	0	0	0	H2O[m] + inositol phosphomannosylinositol phosphoceramide B' (C24)[m] => ceramide-2' (C24)[m] + mannose-(1D-myo-inositol 1-phosphate)2[m]	3.1.4.-	RHTO_00160
r_0639	IPS phospholipase C	0	0	0	0	0	0	0	0	0	0	0	0	0	0	0	0	0	0	0	0	0	0	0	0	H2O[m] + inositol phosphomannosylinositol phosphoceramide B' (C26)[m] => ceramide-2' (C26)[m] + mannose-(1D-myo-inositol 1-phosphate)2[m]	3.1.4.-	RHTO_00160
r_0640	IPS phospholipase C	0	0	0	0	0	0	0	0	0	0	0	0	0	0	0	0	0	0	0	0	0	0	0	0	H2O[m] + inositol phosphomannosylinositol phosphoceramide B (C24)[m] => ceramide-2 (C24)[m] + mannose-(1D-myo-inositol 1-phosphate)2[m]	3.1.4.-	RHTO_00160
r_0641	IPS phospholipase C	0	0	0	0	0	0	0	0	0	0	0	0	0	0	0	0	0	0	0	0	0	0	0	0	H2O[m] + inositol phosphomannosylinositol phosphoceramide B (C26)[m] => ceramide-2 (C26)[m] + mannose-(1D-myo-inositol 1-phosphate)2[m]	3.1.4.-	RHTO_00160
r_0642	IPS phospholipase C	0	0	0	0	0	0	0	0	0	0	0	0	0	0	0	0	0	0	0	0	0	0	0	0	H2O[m] + inositol phosphomannosylinositol phosphoceramide C (C24)[m] => ceramide-3 (C24)[m] + mannose-(1D-myo-inositol 1-phosphate)2[m]	3.1.4.-	RHTO_00160
r_0643	IPS phospholipase C	0	0	0	0	0	0	0	0	0	0	0	0	0	0	0	0	0	0	0	0	0	0	0	0	H2O[m] + inositol phosphomannosylinositol phosphoceramide C (C26)[m] => ceramide-3 (C26)[m] + mannose-(1D-myo-inositol 1-phosphate)2[m]	3.1.4.-	RHTO_00160
r_0644	IPS phospholipase C	0	0	0	0	0	0	0	0	0	0	0	0	0	0	0	0	0	0	0	0	0	0	0	0	H2O[m] + inositol phosphomannosylinositol phosphoceramide D (C24)[m] => ceramide-4 (C24)[m] + mannose-(1D-myo-inositol 1-phosphate)2[m]	3.1.4.-	RHTO_00160
r_0645	IPS phospholipase C	0	0	0	0	0	0	0	0	0	0	0	0	0	0	0	0	0	0	0	0	0	0	0	0	H2O[m] + inositol phosphomannosylinositol phosphoceramide D (C26)[m] => ceramide-4 (C26)[m] + mannose-(1D-myo-inositol 1-phosphate)2[m]	3.1.4.-	RHTO_00160
r_0646	IPS phospholipase C	0.000278907	0.00253905	0.00315037	0.00196687	0.00357057	0.00871892	0.0219012	0.0229017	4.84916e-05	0.000639252	0.014203	0.0142135	0.00256441	0.0236041	0.0310746	0.0212308	0.0296536	0.0732659	0.153134	0.186948	0.000406542	0.00484739	0.104815	0.118299	H2O[er] + inositol-P-ceramide A (C24)[er] => 1D-myo-inositol 1-phosphate[er] + ceramide-1 (C24)[er]	3.1.4.-	RHTO_00160
r_0647	IPS phospholipase C	0.000459251	0.00455932	0.0067931	0.00470699	0.00443534	0.0132162	0.0139343	0.0278354	7.24904e-05	0.000530645	0.0131858	0.0162344	0.00328888	0.031701	0.0450045	0.0326149	0.0328969	0.0901573	0.12274	0.205407	0.000497178	0.00443236	0.101056	0.125253	H2O[er] + inositol-P-ceramide A (C26)[er] => 1D-myo-inositol 1-phosphate[er] + ceramide-1 (C26)[er]	3.1.4.-	RHTO_00160
r_0648	IPS phospholipase C	0	0	0	0	0	0	0	0	0	0	0	0	0	0	0	0	0	0	0	0	0	0	0	0	H2O[er] + inositol-P-ceramide B' (C24)[er] => 1D-myo-inositol 1-phosphate[er] + ceramide-2' (C24)[er]	3.1.4.-	RHTO_00160
r_0649	IPS phospholipase C	0	0	0	0	0	0	0	0	0	0	0	0	0	0	0	0	0	0	0	0	0	0	0	0	H2O[er] + inositol-P-ceramide B' (C26)[er] => 1D-myo-inositol 1-phosphate[er] + ceramide-2' (C26)[er]	3.1.4.-	RHTO_00160
r_0650	IPS phospholipase C	0	0	0	0	0	0	0	0	0	0	0	0	0	0	0	0	0	0	0	0	0	0	0	0	H2O[er] + inositol-P-ceramide B (C24)[er] => 1D-myo-inositol 1-phosphate[er] + ceramide-2 (C24)[er]	3.1.4.-	RHTO_00160
r_0651	IPS phospholipase C	0	0	0	0	0	0	0	0	0	0	0	0	0	0	0	0	0	0	0	0	0	0	0	0	H2O[er] + inositol-P-ceramide B (C26)[er] => 1D-myo-inositol 1-phosphate[er] + ceramide-2 (C26)[er]	3.1.4.-	RHTO_00160
r_0652	IPS phospholipase C	0	0	0	0	0	0	0	0	0	0	0	0	0	0	0	0	0	0	0	0	0	0	0	0	H2O[er] + inositol-P-ceramide C (C24)[er] => 1D-myo-inositol 1-phosphate[er] + ceramide-3 (C24)[er]	3.1.4.-	RHTO_00160
r_0653	IPS phospholipase C	0	0	0	0	0	0	0	0	0	0	0	0	0	0	0	0	0	0	0	0	0	0	0	0	H2O[er] + inositol-P-ceramide C (C26)[er] => 1D-myo-inositol 1-phosphate[er] + ceramide-3 (C26)[er]	3.1.4.-	RHTO_00160
r_0654	IPS phospholipase C	0	0	0	0	0	0	0	0	0	0	0	0	0	0	0	0	0	0	0	0	0	0	0	0	H2O[er] + inositol-P-ceramide D (C24)[er] => 1D-myo-inositol 1-phosphate[er] + ceramide-4 (C24)[er]	3.1.4.-	RHTO_00160
r_0655	IPS phospholipase C	0	0	0	0	0	0	0	0	0	0	0	0	0	0	0	0	0	0	0	0	0	0	0	0	H2O[er] + inositol-P-ceramide D (C26)[er] => 1D-myo-inositol 1-phosphate[er] + ceramide-4 (C26)[er]	3.1.4.-	RHTO_00160
r_0656	isoamyl acetate-hydrolyzing esterase	0	0	0	0	0	0	0	0	0	0	0	0	0	0	0	0	0	0	0	0	0	0	0	0	H2O[c] + isoamyl acetate[c] => acetate[c] + H+[c] + isoamylol[c]	3.1.-.-	RHTO_02861
r_0657	isobutyl acetate-hydrolyzing esterase	0	0	0	0	0	0	0	0	0	0	0	0	0	0	0	0	0	0	0	0	0	0	0	0	H2O[c] + isobutyl acetate[c] => acetate[c] + H+[c] + isobutanol[c]	3.1.-.-	RHTO_02861
r_0658	isocitrate dehydrogenase (NAD+)	0.00199005	0.0743215	0.227827	0.0517811	0.126137	0.054272	0.186793	0.231274	0.00253096	0.0465873	0.156885	0.204726	0.00762331	0.208963	0.409566	0.179789	0.0611751	0.0792387	0.0998546	0.172839	0.00124308	0.0146409	0.123809	0.144743	isocitrate[m] + NAD[m] => 2-oxoglutarate[m] + carbon dioxide[m] + NADH[m]	1.1.1.41	RHTO_01289 or RHTO_01290 or RHTO_06717
r_0659	isocitrate dehydrogenase (NADP)	0.0406091	0.900574	1.65203	1.03394	0.000893224	0.0260219	0.00285156	0.00288367	0.000256508	0.0025861	0.0175377	0.0209387	0.0174457	0.341295	0.631147	0.302706	0.0111915	0.0454251	0.0306792	0.0307606	0.00123782	0.0135224	0.105734	0.113654	isocitrate[c] + NADP(+)[c] => 2-oxoglutarate[c] + carbon dioxide[c] + NADPH[c]	1.1.1.42	RHTO_04315
r_0661	isocitrate dehydrogenase (NADP+), peroxisomal	0	0	0	0	0	0	0	0	0	0	0	0	0	0	0	0	0	0	0	0	0	0	0	0	isocitrate[p] + NADP(+)[p] => 2-oxoglutarate[p] + carbon dioxide[p] + NADPH[p]	1.1.1.42	RHTO_04315
r_0662	isocitrate lyase	0.263048	0.712672	0.777856	1.07146	0.171237	0.00229377	0.0308748	0.0111714	7.96601e-05	0.000905578	0.451613	0.235066	0.0139756	0.134825	0.197019	0.126573	0.0849274	0.0249951	0.122491	0.0960629	0.000563991	0.00630411	0.269398	0.334044	isocitrate[c] => glyoxylate[c] + succinate[c]	4.1.3.1;4.1.3.30	RHTO_03507 or RHTO_05768
r_0663	isoleucine transaminase	0.000851421	0.0180048	0.0239132	0.0158669	0.016077	-0.00281578	0.0102594	-0.0253644	0.000547285	0.00676265	0.0557721	0.0381285	0.00379357	0.0831639	0.112594	0.074692	0.08672	0.107169	0.187601	0.194771	0.00239972	0.0251983	0.211667	0.187521	2-oxoglutarate[c] + L-isoleucine[c] <=> (S)-3-methyl-2-oxopentanoate[c] + L-glutamate[c]	2.6.1.42	RHTO_05760 or RHTO_08045
r_0664	isoleucine transaminase	-0.00147549	-0.023047	-0.0320879	-0.0254215	-0.018589	-0.0158466	-0.0304878	-0.0184033	-0.000587046	-0.00755841	-0.0616347	-0.0475293	0.0037928	0.0831586	0.112587	0.0746639	0.0867241	0.106811	0.187606	0.188204	0.00239977	0.0252028	0.211704	0.187573	2-oxoglutarate[m] + L-isoleucine[m] <=> (S)-3-methyl-2-oxopentanoate[m] + L-glutamate[m]	2.6.1.42	RHTO_05760 or RHTO_08045
r_0665	isoleucyl-tRNA synthetase	0.000622513	0.00502474	0.00816297	0.00949097	0.00250584	0.0174151	0.0201815	0.0386764	3.96019e-05	0.000794267	0.00584891	0.00931856	6.78084e-06	5.78294e-05	9.7009e-05	0.00011064	2.64401e-05	0.000193213	0.00021676	0.000463053	4.61737e-07	9.68646e-06	7.01315e-05	0.000105638	ATP[c] + L-isoleucine[c] + tRNA(Ile)[c] => AMP[c] + diphosphate[c] + Ile-tRNA(Ile)[c]	6.1.1.5	RHTO_04405
r_0666	isoleucyl-tRNA synthetase	0	0	0	0	0	0	0	0	0	0	0	0	0	0	0	0	0	0	0	0	0	0	0	0	ATP[m] + L-isoleucine[m] + tRNA(Ile)[m] => AMP[m] + diphosphate[m] + Ile-tRNA(Ile)[m]	6.1.1.5	RHTO_03176
r_0667	isopentenyl-diphosphate D-isomerase	0.00115974	0.00707333	0.00913927	0.00774526	0.00386764	0.0240151	0.019763	0.0247976	0.000135543	0.000993855	0.00646993	0.0088291	0.000156022	0.0021724	0.00192495	0.0015319	0.00101311	0.0061221	0.0053904	0.0109673	2.89144e-05	0.00025862	0.00285694	0.00397524	isopentenyl diphosphate[c] <=> prenyl diphosphate(3-)[c]	5.3.3.2	RHTO_05138
r_0668	itaconate-CoA ligase (ADP-forming)	0	0	0	0	0	0	0	0	0	0	0	0	0	0	0	0	0	0	0	0	0	0	0	0	ATP[m] + coenzyme A[m] + itaconate[m] <=> ADP[m] + itaconyl-CoA[m] + phosphate[m]	6.2.1.5	RHTO_05264 and RHTO_01205
r_0669	ketol-acid reductoisomerase (2-aceto-2-hydroxybutanoate)	0.000670648	0.0058088	0.00855432	0.0100244	0.00282372	0.021125	0.0222138	0.0468071	4.83841e-05	0.000870453	0.00704056	0.0106255	0.000428348	0.00670486	0.00397199	0.0044303	0.00290996	0.0265615	0.0176562	0.0587003	6.65695e-05	0.000613736	0.0100909	0.0117606	(S)-2-acetyl-2-hydroxybutanoate[m] + H+[m] + NADPH[m] => (2R,3R)-2,3-dihydroxy-3-methylpentanoate[m] + NADP(+)[m]	1.1.1.86	RHTO_04566
r_0670	kynureninase	0	0	0	0	0	0	0	0	0	0	0	0	0	0	0	0	0	0	0	0	0	0	0	0	H2O[c] + L-kynurenine[c] => anthranilate[c] + H+[c] + L-alanine[c]	3.7.1.3	RHTO_02095
r_0671	kynurenine 3-monooxygenase	0	0	0	0	0	0	0	0	0	0	0	0	0	0	0	0	0	0	0	0	0	0	0	0	H+[c] + L-kynurenine[c] + NADPH[c] + oxygen[c] => 3-hydroxy-L-kynurenine[c] + H2O[c] + NADP(+)[c]	1.14.13.9	RHTO_04218
r_0672	L-1-pyrroline-3-hydroxy-5-carboxylate dehydrogenase	0	0	0	0	0	0	0	0	0	0	0	0	0	0	0	0	0	0	0	0	0	0	0	0	1-pyrroline-3-hydroxy-5-carboxylic acid[m] + 2 H2O[m] + NAD[m] <=> erythro-4-hydroxy-L-glutamic acid[m] + H+[m] + NADH[m]	1.2.1.88	RHTO_07378
r_0673	L-4-hydroxyglutamate semialdehyde dehydrogenase	0	0	0	0	0	0	0	0	0	0	0	0	0	0	0	0	0	0	0	0	0	0	0	0	H2O[m] + L-4-hydroxyglutamic semialdehyde[m] + NAD[m] <=> erythro-4-hydroxy-L-glutamic acid[m] + 2 H+[m] + NADH[m]	1.2.1.88	RHTO_07378
r_0674	L-alanine transaminase	-0.000664474	-0.0061229	-0.0110584	-0.0047958	-0.00322133	-0.00628775	-0.0154386	-0.0161879	-7.08844e-05	-0.000725439	-0.00853281	-0.0185733	0.00734452	0.0650142	0.0737449	0.0572237	0.0400661	0.0907505	0.194614	0.234304	0.000818942	0.00879656	0.110518	0.186039	2-oxoglutarate[m] + L-alanine[m] <=> L-glutamate[m] + pyruvate[m]	2.6.1.2	RHTO_04103
r_0675	L-allo-threonine aldolase	0	0	0	0	0	0	0	0	0	0	0	0	0	0	0	0	0	0	0	0	0	0	0	0	L-allothreonine[c] => acetaldehyde[c] + L-glycine[c]	4.1.2.48	RHTO_04175 or RHTO_05159
r_0676	L-allo-threonine dehydrogenase	0	0	0	0	0	0	0	0	0	0	0	0	0	0	0	0	0	0	0	0	0	0	0	0	L-allothreonine[c] + NADP(+)[c] <=> H+[c] + L-2-amino-3-oxobutanoate[c] + NADPH[c]	1.1.1.381	RHTO_03444 or RHTO_06919
r_0678	L-aminoadipate-semialdehyde dehydrogenase (NADPH)	0.000771622	0.00622801	0.0101147	0.0117488	0.00310283	0.0221154	0.0249995	0.0499536	4.91359e-05	0.00098446	0.00725365	0.0115848	4.8501e-05	0.000387371	0.000596729	0.000592528	0.000166664	0.0079615	0.00138929	0.0288241	3.67666e-06	5.96695e-05	0.000470677	0.00121404	ATP[c] + H+[c] + L-2-aminoadipate[c] + NADPH[c] => AMP[c] + diphosphate[c] + L-allysine[c] + NADP(+)[c]	1.2.1.31;1.2.1.95;2.7.8.7	RHTO_01494 and RHTO_06911
r_0679	L-asparaginase	3.39555e-05	0.000315334	0.000308052	0.000139715	0.000156462	0.00092819	0.00110415	0.00155743	2.00332e-06	6.34704e-05	0.000392346	0.000846251	0.000906954	0.00842259	0.00973755	0.00570271	0.00494582	0.0189373	0.0275883	0.0389132	8.1769e-05	0.00149504	0.0138797	0.0226817	H2O[c] + L-asparagine[c] => ammonium[c] + L-aspartate[c]	3.5.1.1	RHTO_01855 or RHTO_07901
r_0680	L-asparaginase	8.50679e-05	0.000652611	0.000735719	0.00101095	0.000500714	0.000536284	0.00147919	0.00114893	5.2805e-06	9.21242e-05	0.00127653	0.00112756	0.0014196	0.0119412	0.0150033	0.015217	0.00883822	0.0143398	0.0316164	0.033193	0.00013196	0.00180454	0.0250858	0.0265559	H2O[e] + L-asparagine[e] => ammonium[e] + L-aspartate[e]	3.5.1.1	RHTO_01855 or RHTO_07901
r_0681	L-erythro-4-hydroxyglutamate:2-oxoglutarate aminotransferase	0	0	0	0	0	0	0	0	0	0	0	0	0	0	0	0	0	0	0	0	0	0	0	0	2-oxoglutarate[c] + erythro-4-hydroxy-L-glutamic acid[c] => 4-hydroxy-2-oxoglutarate[c] + L-glutamate[c]	2.6.1.1	RHTO_00425 or RHTO_01027
r_0682	L-erythro-4-hydroxyglutamate:2-oxoglutarate aminotransferase	0	0	0	0	0	0	0	0	0	0	0	0	0	0	0	0	0	0	0	0	0	0	0	0	2-oxoglutarate[m] + erythro-4-hydroxy-L-glutamic acid[m] => 4-hydroxy-2-oxoglutarate[m] + L-glutamate[m]	2.6.1.1	RHTO_01027
r_0683	L-erythro-4-hydroxyglutamate:2-oxoglutarate aminotransferase	0	0	0	0	0	0	0	0	0	0	0	0	0	0	0	0	0	0	0	0	0	0	0	0	2-oxoglutarate[p] + erythro-4-hydroxy-L-glutamic acid[p] => 4-hydroxy-2-oxoglutarate[p] + L-glutamate[p]	2.6.1.1	RHTO_00425 or RHTO_01027
r_0687	L-hydroxyproline reductase (NADP)	0	0	0	0	0	0	0	0	0	0	0	0	0	0	0	0	0	0	0	0	0	0	0	0	1-pyrroline-3-hydroxy-5-carboxylic acid[c] + 2 H+[c] + NADPH[c] => L-proline[c] + NADP(+)[c]	1.5.1.2	RHTO_04419
r_0688	L-lactaldehyde:NADP+ 1-oxidoreductase	0	0	0	0	0	0	0	0	0	0	0	0	0	0	0	0	0	0	0	0	0	0	0	0	H+[c] + methylglyoxal[c] + NADPH[c] => (S)-lactaldehyde[c] + NADP(+)[c]	1.1.1.-;1.1.1.21;1.1.1.265;1.1.1.283	RHTO_00641 or RHTO_03406 or RHTO_03963
r_0689	L-serine deaminase	0.000195452	0.0018864	0.00265047	0.0019418	0.00227408	0.00150857	0.0116889	0.00475563	4.05529e-05	0.000457581	0.00743192	0.00974884	0.00194195	0.0177989	0.0257378	0.0195204	0.0251609	0.0284746	0.135274	0.0964351	0.000427281	0.00487156	0.0827661	0.106509	L-serine[c] => ammonium[c] + pyruvate[c]	4.3.1.17;4.3.1.19	RHTO_04169
r_0690	L-serine dehydrogenase	0	0	0	0	0	0	0	0	0	0	0	0	0	0	0	0	0	0	0	0	0	0	0	0	L-serine[c] + NADP(+)[c] => H+[c] + L-alpha-formylglycine[c] + NADPH[c]	1.1.1.381	RHTO_03444 or RHTO_06919
r_0691	L-sorbitol dehydrogenase (L-sorbose-producing)	0	0	0	0	0	0	0	0	0	0	0	0	0	0	0	0	0	0	0	0	0	0	0	0	L-glucitol[c] + NAD[c] => H+[c] + L-sorbose[c] + NADH[c]	1.1.1.14	RHTO_01629 or RHTO_01970
r_0692	L-threonine deaminase	0.000446306	0.00380346	0.00561878	0.00682706	0.000217608	0.00186673	0.00116243	0.00467248	5.11508e-07	7.19777e-06	6.98398e-05	0.000199417	0.000372039	0.0051359	0.0035263	0.00413445	0.00153588	0.0136141	0.00907597	0.0346423	1.72698e-05	0.000212428	0.00254767	0.00510384	L-threonine[c] => 2-oxobutanoate[c] + ammonium[c]	4.3.1.17;4.3.1.19	RHTO_04169
r_0693	L-threonine deaminase	4.88588e-05	0.000472285	0.000676311	0.000618176	0.00187671	0.0140114	0.0152577	0.0308872	3.64182e-05	0.000641372	0.00535874	0.00770686	0.000275416	0.00376014	0.00338628	0.00367775	0.0024666	0.0230083	0.0153865	0.0489057	6.23842e-05	0.000562748	0.00982615	0.00991504	L-threonine[m] => 2-oxobutanoate[m] + ammonium[m]	4.3.1.19	RHTO_06004
r_0694	L-tryptophan:oxygen 2,3-oxidoreductase (decyclizing)	0	0	0	0	0	0	0	0	0	0	0	0	0	0	0	0	0	0	0	0	0	0	0	0	L-tryptophan[c] + oxygen[c] => N-formyl-L-kynurenine[c]	1.13.11.52	RHTO_07381
r_0696	lactaldehyde dehydrogenase	0	0	0	0	0	0	0	0	0	0	0	0	0	0	0	0	0	0	0	0	0	0	0	0	(S)-lactaldehyde[c] + H2O[c] + NAD[c] => (S)-lactate[c] + 2 H+[c] + NADH[c]		RHTO_03406
r_0697	lactoylglutathione lyase	0	0	0	0	0	0	0	0	0	0	0	0	0	0	0	0	0	0	0	0	0	0	0	0	glutathione[c] + methylglyoxal[c] => (R)-S-lactoylglutathione[c]	4.4.1.5	RHTO_02522
r_0698	lanosterol synthase	0.000579866	0.00353664	0.00456959	0.00387258	0.00193381	0.0120075	0.00988139	0.0123987	6.77714e-05	0.000496924	0.00323494	0.00441451	7.80108e-05	0.0010862	0.000962477	0.000765951	0.000506558	0.00306105	0.0026952	0.00548367	1.44572e-05	0.00012931	0.00142847	0.00198762	(S)-2,3-epoxysqualene[c] => lanosterol[c]	5.4.99.7	RHTO_04192
r_0699	leucine transaminase	-0.00163409	-0.0131975	-0.0214058	-0.0248564	-0.00657023	-0.046919	-0.0529771	-0.106138	-0.000104702	-0.00209522	-0.0153511	-0.0245483	8.65085e-05	0.000755898	0.000907909	0.000625748	0.000271341	0.0140336	0.00270366	0.0466283	1.07347e-05	0.000173124	0.000761243	0.00242683	2-oxoglutarate[c] + L-leucine[c] <=> 4-methyl-2-oxopentanoate[c] + L-glutamate[c]	2.6.1.42	RHTO_05760 or RHTO_08045
r_0700	leucine transaminase	0	0	0	0	0	0	0	0	0	0	0	0	0	0	0	0	0	0	0	0	0	0	0	0	2-oxoglutarate[m] + L-leucine[m] <=> 4-methyl-2-oxopentanoate[m] + L-glutamate[m]	2.6.1.42	RHTO_05760 or RHTO_08045
r_0701	leucyl-tRNA synthetase	0.00162944	0.0131523	0.0213667	0.0248428	0.00655906	0.0455843	0.0528253	0.101236	0.000103658	0.00207901	0.0153096	0.0243915	1.77489e-05	0.000151369	0.000253922	0.000289602	6.92073e-05	0.000505738	0.000567371	0.00121205	1.2086e-06	2.53544e-05	0.00018357	0.000276509	ATP[c] + L-leucine[c] + tRNA(Leu)[c] => AMP[c] + diphosphate[c] + Leu-tRNA(Leu)[c]	6.1.1.4	RHTO_06477
r_0703	leukotriene A4 hydrolase	0	0	0	0	0	0	0	0	0	0	0	0	0	0	0	0	0	0	0	0	0	0	0	0	H2O[c] + leukotriene A4[c] <=> (5S,6S)-di-HETE[c]	3.3.2.6	RHTO_07641
r_0704	leukotriene A4 hydrolase	0	0	0	0	0	0	0	0	0	0	0	0	0	0	0	0	0	0	0	0	0	0	0	0	H2O[n] + leukotriene A4[n] <=> (5S,6S)-di-HETE[n]	3.3.2.6	RHTO_07641
r_0705	leukotriene A4 hydrolase	0	0	0	0	0	0	0	0	0	0	0	0	0	0	0	0	0	0	0	0	0	0	0	0	H2O[c] + leukotriene A4[c] <=> Delta(6)-trans,Delta(8)-cis-leukotriene B4[c]	3.3.2.6	RHTO_07641
r_0706	leukotriene A4 hydrolase	0	0	0	0	0	0	0	0	0	0	0	0	0	0	0	0	0	0	0	0	0	0	0	0	H2O[n] + leukotriene A4[n] <=> Delta(6)-trans,Delta(8)-cis-leukotriene B4[n]	3.3.2.6	RHTO_07641
r_0707	leukotriene A4 hydrolase	0	0	0	0	0	0	0	0	0	0	0	0	0	0	0	0	0	0	0	0	0	0	0	0	H2O[c] + leukotriene A4[c] <=> leukotriene B4[c]	3.3.2.6	RHTO_07641
r_0708	leukotriene A4 hydrolase	0	0	0	0	0	0	0	0	0	0	0	0	0	0	0	0	0	0	0	0	0	0	0	0	H2O[n] + leukotriene A4[n] <=> leukotriene B4[n]	3.3.2.6	RHTO_07641
r_0711	lysyl-tRNA synthetase	0.000768664	0.00620443	0.0100794	0.0117192	0.00309415	0.0215038	0.0249196	0.0477567	4.88994e-05	0.000980742	0.0072221	0.0115063	8.37282e-06	7.14063e-05	0.000119784	0.000136616	3.26476e-05	0.000238575	0.00026765	0.000571767	5.70141e-07	1.19606e-05	8.65968e-05	0.000130439	ATP[c] + L-lysine[c] + tRNA(Lys)[c] => AMP[c] + diphosphate[c] + Lys-tRNA(Lys)[c]	6.1.1.6	RHTO_06035
r_0712	lysyl-tRNA synthetase	0	0	0	0	0	0	0	0	0	0	0	0	0	0	0	0	0	0	0	0	0	0	0	0	ATP[m] + L-lysine[m] + tRNA(Lys)[m] => AMP[m] + diphosphate[m] + Lys-tRNA(Lys)[m]	6.1.1.6	RHTO_06035
r_0713	malate dehydrogenase	0.332919	1.82035	2.88984	2.39159	1.66687	5.82636	9.21589	17.8296	0.0333244	0.35112	5.2018	5.85307	0.0138516	0.113276	0.17515	0.112521	0.231759	0.39062	0.918959	1.01782	0.00486595	0.0525254	0.69716	0.72764	(S)-malate[m] + NAD[m] <=> H+[m] + NADH[m] + oxaloacetate[m]	1.1.1.37	RHTO_03745 or RHTO_04363
r_0714	malate dehydrogenase, cytoplasmic	0.0576868	0.383696	0.419828	0.681042	-1.40894	-5.85013	-9.21709	-17.8527	-0.0314884	-0.316487	-4.71503	-5.57299	0.0154148	0.136245	0.191851	0.125968	0.232375	0.379972	0.917621	1.00765	0.00418039	0.0453057	0.624654	0.700738	(S)-malate[c] + NAD[c] <=> H+[c] + NADH[c] + oxaloacetate[c]	1.1.1.37	RHTO_03745 or RHTO_04363
r_0715	malate dehydrogenase, peroxisomal	-0.000907273	-0.00683279	-0.0131295	-0.00942438	-0.00730281	-0.00922252	-0.0286176	-0.028956	-9.2731e-05	-0.00104522	-0.020907	-0.024739	0.00334687	0.0243862	0.0457898	0.0330193	0.0250885	0.0359302	0.100704	0.112688	0.000332454	0.00367284	0.0742783	0.0880747	(S)-malate[p] + NAD[p] <=> H+[p] + NADH[p] + oxaloacetate[p]	1.1.1.37	RHTO_03745 or RHTO_04363
r_0716	malate synthase	0.0968783	0.720869	0.792693	1.08448	0.000781696	0.000666356	0.00128801	0.00404858	2.54713e-05	0.000404128	0.00265853	0.00162064	0.0168609	0.139181	0.199734	0.1307	0.0112339	0.0131505	0.0263313	0.0481454	0.000213741	0.0026717	0.0352222	0.0289669	acetyl-CoA[c] + glyoxylate[c] + H2O[c] => (S)-malate[c] + coenzyme A[c] + H+[c]	2.3.3.9	RHTO_01459
r_0717	malate synthase	4.28303e-05	0.000363509	0.000447848	0.000212049	0.000234926	0.00039816	0.000662595	0.00147851	4.51985e-05	0.000657439	0.000647513	0.00107177	0.000808377	0.00702007	0.00944867	0.0053918	0.0047906	0.00841098	0.014893	0.0242121	0.000175007	0.00244432	0.0133304	0.0192805	acetyl-CoA[p] + glyoxylate[p] + H2O[p] => (S)-malate[p] + coenzyme A[p] + H+[p]	2.3.3.9	RHTO_01459
r_0718	malic enzyme (NAD)	0.00693127	0.043855	0.0702232	0.032332	0.0389016	0.0534717	0.167541	0.142977	0.00104361	0.0134076	0.134523	0.161378	0.00854133	0.116074	0.147481	0.104955	0.106392	0.171038	0.299911	0.382586	0.0028911	0.0283532	0.302187	0.34772	(S)-malate[m] + NAD[m] => carbon dioxide[m] + NADH[m] + pyruvate[m]	1.1.1.38	RHTO_07218
r_0719	malic enzyme (NADP)	0.000481019	0.0321514	0.0439444	0.0785477	0.00015946	0.0588282	0.00156122	0.0751648	4.15413e-05	0.000814844	0.00156661	0.00308601	0.0015718	0.0218915	0.0386833	0.0278333	0.00200582	0.0515519	0.0137903	0.109675	0.000122125	0.00213075	0.00868854	0.0156947	(S)-malate[m] + NADP(+)[m] => carbon dioxide[m] + NADPH[m] + pyruvate[m]	1.1.1.38	RHTO_07218
r_0722	mannose-1-phosphate guanylyltransferase	0.00251345	0.0352292	0.0458116	0.0749942	0.0167507	0.0364874	0.0773352	0.0361302	0.000275983	0.00107657	0.0189228	0.0476209	2.89858e-05	0.000427953	0.00057577	0.000914444	0.000203827	0.000451404	0.000912193	0.00045659	3.21782e-06	1.31293e-05	0.000226895	0.000539845	D-mannose 1-phosphate[c] + GTP[c] + H+[c] => diphosphate[c] + GDP-alpha-D-mannose[c]	2.7.7.13	RHTO0S_05e02982g or RHTO_02463
r_0723	mannose-6-phosphate isomerase	-0.00251345	-0.0352292	-0.0458116	-0.0749942	-0.0167507	-0.0364874	-0.0773352	-0.0361302	-0.000275983	-0.00107657	-0.0189228	-0.0476209	2.89858e-05	0.000427953	0.00057577	0.000914444	0.000203827	0.000451404	0.000912193	0.00045659	3.21782e-06	1.31293e-05	0.000226895	0.000539845	D-mannose 6-phosphate[c] <=> D-fructose 6-phosphate[c]	5.3.1.8	RHTO_04622
r_0724	methenyltetrahydrifikate cyclohydrolase	0.00537626	0.016443	0.0163233	0.00844911	0.0239821	0.0241691	0.190825	0.148029	0.000341748	0.00635926	0.0550868	0.0857122	0.00197733	0.0293393	0.0309899	0.0232977	0.00647418	0.0707624	0.0485843	0.202645	0.00020976	0.00317523	0.0219888	0.0313239	5,10-methenyl-THF[m] + H2O[m] <=> 10-formyl-THF[m] + H+[m]	1.5.1.5;3.5.4.9;6.3.4.3	RHTO_02988
r_0725	methenyltetrahydrofolate cyclohydrolase	0.0018035	0.0143246	0.0203217	0.0242055	0.00705224	0.0251756	0.0433391	0.0472169	0.000154134	0.00163487	0.0132439	0.0221248	0.00040202	0.00370051	0.00586183	0.00427583	0.00281331	0.0239007	0.0108037	0.05562	5.9437e-05	0.00048495	0.00464397	0.00529975	5,10-methenyl-THF[c] + H2O[c] <=> 10-formyl-THF[c] + H+[c]	1.5.1.5;3.5.4.9;6.3.4.3	RHTO_02988
r_0726	methionine adenosyltransferase	0.00129841	0.00876596	0.0117909	0.0106183	0.0048078	0.0333768	0.0257774	0.0499604	0.000145416	0.00134488	0.00938151	0.015146	0.00149574	0.0156002	0.0209247	0.0178436	0.00967347	0.0512612	0.0467461	0.125417	0.00018806	0.00275761	0.0305528	0.0459282	ATP[c] + H2O[c] + L-methionine[c] => diphosphate[c] + phosphate[c] + S-adenosyl-L-methionine[c]	2.5.1.6	RHTO_07080
r_0727	methionine synthase	0.00151119	0.0101046	0.0143723	0.0142644	0.00539863	0.0396189	0.0325592	0.0630842	0.000152619	0.00150391	0.0100862	0.0164586	0.000916391	0.00755196	0.0118004	0.0136179	0.00388873	0.0471283	0.0281271	0.112723	7.08022e-05	0.00117954	0.00843159	0.0221074	5-methyltetrahydrofolate[c] + L-homocysteine[c] => H+[c] + L-methionine[c] + THF[c]	2.1.1.14	RHTO_07691
r_0729	methionyl-tRNA synthetase	0.000292981	0.00236486	0.00384184	0.00446686	0.00117935	0.0081963	0.00949827	0.0182028	1.86383e-05	0.000373816	0.00275275	0.00438571	3.19135e-06	2.7217e-05	4.56566e-05	5.20721e-05	1.24438e-05	9.09343e-05	0.000102016	0.000217933	2.17313e-07	4.55886e-06	3.30069e-05	4.97178e-05	ATP[c] + L-methionine[c] + tRNA(Met)[c] => AMP[c] + diphosphate[c] + Met-tRNA(Met)[c]	6.1.1.10	RHTO_06168
r_0730	methionyl-tRNA synthetase	0	0	0	0	0	0	0	0	0	0	0	0	0	0	0	0	0	0	0	0	0	0	0	0	ATP[m] + L-methionine[m] + tRNA(Met)[m] => AMP[m] + diphosphate[m] + Met-tRNA(Met)[m]	6.1.1.10	RHTO_03139
r_0731	methylenetetrahydrofolate dehydrogenase (NAD)	0.000672684	0.00696464	0.00842532	0.00117076	0.173607	0.0249946	0.0753574	2.49086	0.000104805	0.000609262	0.00421425	0.00762595	0.00714369	0.074868	0.09226	0.0340608	0.177523	0.155098	0.39927	1.3791	0.00166438	0.0139191	0.120223	0.15968	5,10-methylenetetrahydrofolate[c] + NAD[c] => 5,10-methenyl-THF[c] + NADH[c]	1.5.1.15	RHTO_05024
r_0732	methylenetetrahydrofolate dehydrogenase (NADP)	0.00113081	0.00735998	0.0118963	0.0230347	-0.166555	0.000180969	-0.0320183	-2.44365	4.9329e-05	0.0010256	0.00902961	0.0144988	0.00718448	0.0749426	0.0924172	0.0343202	0.177503	0.157017	0.399586	1.38041	0.00166697	0.0139366	0.120329	0.15977	5,10-methylenetetrahydrofolate[c] + NADP(+)[c] <=> 5,10-methenyl-THF[c] + NADPH[c]	1.5.1.5;3.5.4.9;6.3.4.3	RHTO_02988
r_0733	methylenetetrahydrofolate dehydrogenase (NADP)	0.00537626	0.016443	0.0163233	0.00844911	0.0239821	0.0241691	0.190825	0.148029	0.000341748	0.00635926	0.0550868	0.0857122	0.00197733	0.0293393	0.0309899	0.0232977	0.00647418	0.0707624	0.0485843	0.202645	0.00020976	0.00317523	0.0219888	0.0313239	5,10-methylenetetrahydrofolate[m] + NADP(+)[m] <=> 5,10-methenyl-THF[m] + NADPH[m]	1.5.1.5;3.5.4.9;6.3.4.3	RHTO_02988
r_0734	methylisocitrate lyase	0	0	0	0	0	0	0	0	0	0	0	0	0	0	0	0	0	0	0	0	0	0	0	0	(2S,3R)-3-hydroxybutane-1,2,3-tricarboxylic acid[m] => pyruvate[m] + succinate[m]	4.1.3.30	RHTO_03507 or RHTO_05768
r_0735	mevalonate kinase (atp)	0.00229782	0.013807	0.0181729	0.0151276	0.00825936	0.0578595	0.0454204	0.0597068	0.000274482	0.00215554	0.0140253	0.0189283	0.00172	0.0117119	0.014291	0.0116318	0.00595104	0.0329548	0.0291255	0.0425715	0.000208255	0.00151075	0.0119311	0.0161831	(R)-mevalonate[c] + ATP[c] => (R)-5-phosphomevalonic acid[c] + ADP[c] + H+[c]	2.7.1.36	RHTO_02122
r_0736	mevalonate kinase (ctp)	0.000888056	0.00535158	0.00658937	0.00592226	0.00224678	0.0098506	0.00845619	0.0091834	8.57961e-05	0.000534857	0.00349626	0.00481501	0.00150332	0.0091656	0.0115408	0.00982537	0.00465114	0.0252037	0.0207829	0.0262621	0.000164967	0.00115205	0.0073654	0.010482	(R)-mevalonate[c] + CTP[c] => (R)-5-phosphomevalonic acid[c] + CDP[c] + H+[c]	2.7.1.36	RHTO_02122
r_0737	mevalonate kinase (gtp)	0.000107176	0.000690997	0.00102354	0.000629896	0.00034408	0.00178674	0.00205112	0.00201106	1.25372e-05	0.000123907	0.000744192	0.00100039	0.000607248	0.00425011	0.00525196	0.00407407	0.00205545	0.0125276	0.0122165	0.0133342	7.28185e-05	0.000641158	0.00423416	0.0058858	(R)-mevalonate[c] + GTP[c] => (R)-5-phosphomevalonic acid[c] + GDP[c] + H+[c]	2.7.1.36	RHTO_02122
r_0738	mevalonate kinase (UTP)	0.000186165	0.00137049	0.00163204	0.00155606	0.000752699	0.00254848	0.00336113	0.00349168	3.38155e-05	0.000167263	0.00114402	0.00174359	0.000787806	0.00564576	0.00652318	0.00590995	0.00293736	0.0139466	0.0139974	0.01649	0.000113979	0.000704313	0.00498266	0.00713968	(R)-mevalonate[c] + UTP[c] => (R)-5-phosphomevalonic acid[c] + H+[c] + UDP[c]	2.7.1.36	RHTO_02122
r_0739	mevalonate pyrophoshate decarboxylase	0.00347922	0.02122	0.0274178	0.0232358	0.0116029	0.0720454	0.0592889	0.0743929	0.000406631	0.00298156	0.0194098	0.0264873	0.000468065	0.0065172	0.00577486	0.00459571	0.00303935	0.0183663	0.0161712	0.032902	8.67432e-05	0.00077586	0.00857082	0.0119257	(R)-5-diphosphomevalonic acid[c] + ATP[c] => ADP[c] + carbon dioxide[c] + isopentenyl diphosphate[c] + phosphate[c]	4.1.1.33	RHTO_06005
r_0757	myo-inositol 1-phosphatase	0.000827917	0.00762222	0.0106297	0.00725873	0.00829456	0.0237528	0.0373019	0.0525283	0.000131133	0.0012439	0.0278663	0.0310848	0.00416359	0.039333	0.0544765	0.0387689	0.0440746	0.115781	0.195428	0.275953	0.000638377	0.00652107	0.144484	0.171157	1D-myo-inositol 1-phosphate[c] + H2O[c] => myo-inositol[c] + phosphate[c]	3.1.3.25	RHTO_05640
r_0758	myo-inositol-1-phosphate synthase	8.97585e-05	0.000523856	0.000686261	0.000584867	0.000288651	0.00181773	0.00146637	0.00179118	1.01512e-05	7.39981e-05	0.000477551	0.000636848	1.28669e-06	1.03624e-05	1.29366e-05	1.22102e-05	5.71842e-06	3.54682e-05	2.83518e-05	3.60924e-05	2.08019e-07	1.50711e-06	7.60427e-06	1.2283e-05	D-glucose 6-phosphate[c] => 1D-myo-inositol 1-phosphate[c]	5.5.1.4	RHTO_06468
r_0759	N-acetyl-g-glutamyl-phosphate reductase	0.00245364	0.0196576	0.0315688	0.0370219	0.00973252	0.0483727	0.078353	0.0885495	0.000146141	0.0028857	0.0224823	0.0359641	0.000269813	0.00237841	0.00398596	0.00414915	0.00130705	0.028188	0.00928678	0.0792497	2.95115e-05	0.000615355	0.00339621	0.00627934	H+[m] + N-acetyl-L-gamma-glutamyl phosphate[m] + NADPH[m] => 2-acetamido-5-oxopentanoate[m] + NADP(+)[m] + phosphate[m]	1.2.1.38;2.7.2.8	RHTO_01392
r_0760	N-acetylglucosamine-6-phosphate synthase	0	0	0	0	0	0	0	0	0	0	0	0	0	0	0	0	0	0	0	0	0	0	0	0	acetyl-CoA[c] + alpha-D-glucosamine 6-phosphate[c] <=> coenzyme A[c] + H+[c] + N-acetyl-D-glucosamine 6-phosphate[c]	2.3.1.4	RHTO_04876
r_0761	N-acteylglutamate synthase	0	0	0	0	0	0	0	0	0	0	0	0	0	0	0	0	0	0	0	0	0	0	0	0	acetyl-CoA[m] + L-glutamate[m] => coenzyme A[m] + H+[m] + N-acetyl-L-glutamate[m]	2.3.1.1;2.3.1.35	RHTO_05134
r_0764	NAD diphosphatase	0	0	0	0	0	0	0	0	0	0	0	0	0	0	0	0	0	0	0	0	0	0	0	0	H2O[p] + NAD[p] => AMP[p] + 2 H+[p] + NMN[p]	3.6.1.22	RHTO_04835
r_0765	NAD kinase	0	0	0	0	1.51434e-16	0	0	0	0	0	0	0	0	0	0	0	1.0708e-14	0	0	0	0	0	0	0	ATP[c] + NAD[c] => ADP[c] + H+[c] + NADP(+)[c]	2.7.1.23;2.7.1.86	RHTO_06947
r_0766	NAD kinase	0	0	0	0	0	0	0	0	0	0	0	0	0	0	0	0	0	0	0	0	0	0	0	0	ATP[m] + NAD[m] => ADP[m] + H+[m] + NADP(+)[m]	2.7.1.23;2.7.1.86	RHTO_06947
r_0767	NAD nucleosidase nuclear	0	0	0	0	0	0	0	0	0	0	0	0	0	0	0	0	0	0	0	0	0	0	0	0	H2O[n] + NAD[n] => ADP-ribose[n] + H+[n] + nicotinamide[n]	3.5.1.-	RHTO_00803 or RHTO_05957
r_0768	NAD synthase	0	0	0	0	0	0	0	0	0	0	0	0	0	0	0	0	0	0	0	0	0	0	0	0	ATP[c] + deamido-NAD(+)[c] + H2O[c] + L-glutamine[c] => AMP[c] + diphosphate[c] + H+[c] + L-glutamate[c] + NAD[c]	6.3.5.1	RHTO_04235
r_0769	NAD synthase	0	0	0	0	0	0	0	0	0	0	0	0	0	0	0	0	0	0	0	0	0	0	0	0	ATP[n] + deamido-NAD(+)[n] + H2O[n] + L-glutamine[n] <=> AMP[n] + diphosphate[n] + H+[n] + L-glutamate[n] + NAD[n]	6.3.5.1	RHTO_04235
r_0770	NADH dehydrogenase, cytosolic/mitochondrial	3.88063e-05	0.000462962	0.000150819	0.000293063	0.000258583	0.00141199	0.000832594	0.00156673	1.30823e-05	0.000105273	0.00300563	0.00405672	0.0013716	0.0142641	0.00877416	0.0114457	0.00887655	0.0332543	0.0339838	0.0553758	0.000233853	0.00184581	0.0437966	0.0530714	H+[c] + NADH[c] + ubiquinone-6[m] => NAD[c] + ubiquinol-6[m]	1.6.5.9	RHTO_00388 or RHTO_07075
r_0771	NADH kinase	0	0	0	0	0	0	2.20275e-17	0	0	0	0	0	0	0	0	0	0	0	1.13523e-14	0	0	0	0	0	ATP[c] + NADH[c] => ADP[c] + H+[c] + NADPH[c]	2.7.1.23;2.7.1.86	RHTO_06947
r_0772	NADH kinase mitochondrial	0	0	0	0	0	0	0	0	0	0	0	0	0	0	0	0	0	0	0	0	0	0	0	0	ATP[m] + NADH[m] => ADP[m] + H+[m] + NADPH[m]	2.7.1.23;2.7.1.86	RHTO_06947
r_0773	NADH:ubiquinone oxidoreductase	5.82094e-05	0.000405499	0.00109914	0.00049821	0.00044916	0.000471132	0.000555616	0.00466098	5.87926e-06	8.51402e-05	0.0014298	0.00124467	0.00167952	0.0129418	0.0251161	0.0146008	0.0117414	0.01923	0.027778	0.0950623	0.000182673	0.00245656	0.0333634	0.0393522	H+[m] + NADH[m] + ubiquinone-6[m] => NAD[m] + ubiquinol-6[m]	1.6.5.9	RHTO_00388 or RHTO_07075
r_0774	NAPRtase	0	0	0	0	0	0	0	0	0	0	0	0	0	0	0	0	0	0	0	0	0	0	0	0	H+[c] + nicotinate[c] + PRPP[c] => diphosphate[c] + nicotinic acid D-ribonucleotide[c]	6.3.4.21	RHTO_06843
r_0775	NAPRtase	0	0	0	0	0	0	0	0	0	0	0	0	0	0	0	0	0	0	0	0	0	0	0	0	H+[m] + nicotinate[m] + PRPP[m] => diphosphate[m] + nicotinic acid D-ribonucleotide[m]	6.3.4.21	RHTO_06843
r_0781	nicotinamidase	0	0	0	0	0	0	0	0	0	0	0	0	0	0	0	0	0	0	0	0	0	0	0	0	H2O[c] + nicotinamide[c] => ammonium[c] + nicotinate[c]	3.5.1.19	RHTO_01315
r_0782	nicotinamide N-methyltransferase	0	0	0	0	0	0	0	0	0	0	0	0	0	0	0	0	0	0	0	0	0	0	0	0	nicotinamide[c] + S-adenosyl-L-methionine[c] => 1-methylnicotinamide[c] + S-adenosyl-L-homocysteine[c]	2.1.1.-	RHTO_06308
r_0783	nicotinamide-nucleotide adenylyltransferase	0	0	0	0	0	0	0	0	0	0	0	0	0	0	0	0	0	0	0	0	0	0	0	0	ATP[c] + H+[c] + NMN[c] => diphosphate[c] + NAD[c]	2.7.7.1;2.7.7.18	RHTO_06715
r_0784	nicotinamide-nucleotide adenylyltransferase	0	0	0	0	0	0	0	0	0	0	0	0	0	0	0	0	0	0	0	0	0	0	0	0	ATP[n] + H+[n] + NMN[n] => diphosphate[n] + NAD[n]	2.7.7.1;2.7.7.18	RHTO_06715
r_0785	nicotinate-nucleotide adenylyltransferase	0	0	0	0	0	0	0	0	0	0	0	0	0	0	0	0	0	0	0	0	0	0	0	0	ATP[c] + H+[c] + nicotinic acid D-ribonucleotide[c] => deamido-NAD(+)[c] + diphosphate[c]	2.7.7.1;2.7.7.18	RHTO_06715
r_0786	nicotinate-nucleotide diphosphorylase (carboxylating)	0	0	0	0	0	0	0	0	0	0	0	0	0	0	0	0	0	0	0	0	0	0	0	0	2 H+[c] + PRPP[c] + quinolinate[c] => carbon dioxide[c] + diphosphate[c] + nicotinic acid D-ribonucleotide[c]	2.4.2.19	RHTO_06810
r_0787	nicotinate-nucleotide diphosphorylase (carboxylating)	0	0	0	0	0	0	0	0	0	0	0	0	0	0	0	0	0	0	0	0	0	0	0	0	2 H+[m] + PRPP[m] + quinolinate[m] => carbon dioxide[m] + diphosphate[m] + nicotinic acid D-ribonucleotide[m]	2.4.2.19	RHTO_06810
r_0788	nucleoside diphosphatase	0.000155042	0.00132001	0.00143699	0.00148572	0.000647623	0.00224614	0.0030609	0.0069713	1.15344e-05	0.000143392	0.00168758	0.00384448	0.00316131	0.0281146	0.0339115	0.0302939	0.0159333	0.0448383	0.0723181	0.132185	0.000301156	0.00323113	0.0419714	0.0734985	ADP[c] + H2O[c] => AMP[c] + H+[c] + phosphate[c]	3.6.1.5	RHTO_00390
r_0789	nucleoside diphosphatase	5.17417e-05	0.000360426	0.000852653	0.000745148	0.000416354	0.00147942	0.00222219	0.00261111	5.34114e-06	7.56972e-05	0.000535368	0.00134107	0.0018288	0.0147114	0.0259863	0.0214998	0.0131613	0.0391615	0.064117	0.0825375	0.000218007	0.0026755	0.0267657	0.0473997	GDP[c] + H2O[c] => GMP[c] + H+[c] + phosphate[c]	3.6.1.5	RHTO_00390
r_0790	nucleoside diphosphatase	0.00020688	0.00108128	0.000985808	0.00136385	0.00100189	0.00208945	0.00259287	0.00626694	1.42306e-05	0.00026464	0.00211003	0.0043537	0.00365167	0.0254656	0.0284436	0.0290486	0.0204285	0.0466804	0.0692559	0.127782	0.000355518	0.00499476	0.0527602	0.0852811	H2O[c] + UDP[c] => H+[c] + phosphate[c] + UMP[c]	3.6.1.5	RHTO_00390
r_0791	nucleoside diphosphatase	0	0	0	0	0	0	0	0	0	0	0	0	0	0	0	0	0	0	0	0	0	0	0	0	H2O[g] + UDP[g] => H+[g] + phosphate[g] + UMP[g]	3.6.1.42	RHTO_03994
r_0792	nucleoside diphosphatase	0.000166938	0.00131963	0.00276793	0.00202004	0.000414509	0.00118494	0.00397252	0.00455448	2.28155e-05	0.00013167	0.00292011	0.00329382	0.00327021	0.0281064	0.0474182	0.0327463	0.0131044	0.034346	0.0846329	0.10728	0.000447459	0.003517	0.062198	0.0735887	CDP[c] + H2O[c] => CMP[c] + H+[c] + phosphate[c]	3.6.1.5	RHTO_00390
r_0793	nucleoside diphosphatase	0	0	0	0	0	0	0	0	0	0	0	0	0	0	0	0	0	0	0	0	0	0	0	0	H2O[c] + IDP[c] => H+[c] + IMP[c] + phosphate[c]	3.6.1.5	RHTO_00390
r_0795	nucleoside diphosphate kinase	0.00642631	0.0548442	0.0692754	0.0526861	0.0416849	0.112249	0.175322	0.252995	0.00084784	0.0081487	0.12755	0.153252	0.015106	0.140814	0.185151	0.140314	0.117716	0.288451	0.508407	0.72659	0.00209579	0.0217181	0.376437	0.463006	ATP[c] + CDP[c] => ADP[c] + CTP[c]	2.7.4.6	RHTO_03292
r_0796	nucleoside diphosphate kinase	0	0	0	0	0	0	0	0	0	0	0	0	0	0	0	0	0	0	0	0	0	0	0	0	ATP[c] + dADP[c] => ADP[c] + dATP[c]	2.7.4.6	RHTO_03292
r_0797	nucleoside diphosphate kinase	0	0	0	0	0	0	0	0	0	0	0	0	0	0	0	0	0	0	0	0	0	0	0	0	ATP[c] + dCDP[c] => ADP[c] + dCTP[c]	2.7.4.6	RHTO_03292
r_0798	nucleoside diphosphate kinase	0	0	0	0	0	0	0	0	0	0	0	0	0	0	0	0	0	0	0	0	0	0	0	0	ATP[c] + dGDP[c] => ADP[c] + dGTP[c]	2.7.4.6	RHTO_03292
r_0799	nucleoside diphosphate kinase	0	0	0	0	0	0	0	0	0	0	0	0	0	0	0	0	0	0	0	0	0	0	0	0	ATP[c] + dTDP[c] => ADP[c] + dTTP[c]	2.7.4.6	RHTO_03292
r_0800	nucleoside diphosphate kinase	0.00366001	0.044698	0.0599345	0.0891674	0.0225614	0.0614001	0.111796	0.0902004	0.0003938	0.00230485	0.0349279	0.0645796	0.00400492	0.0374256	0.0516303	0.0407374	0.0288472	0.0645	0.144008	0.187987	0.000558578	0.00448369	0.0967488	0.0890677	ATP[c] + GDP[c] => ADP[c] + GTP[c]	2.7.4.6	RHTO_03292
r_0801	nucleoside diphosphate kinase	0	0	0	0	0	0	0	0	0	0	0	0	0	0	0	0	0	0	0	0	0	0	0	0	ATP[c] + IDP[c] => ADP[c] + ITP[c]	2.7.4.6	RHTO_03292
r_0802	nucleoside diphosphate kinase	0	0	0	0	0	0	0	0	0	0	0	0	0	0	0	0	0	0	0	0	0	0	0	0	ATP[c] + dIDP[c] <=> ADP[c] + dITP[c]	2.7.4.6	RHTO_03292
r_0803	nucleoside diphosphate kinase	0.00710119	0.0912882	0.114539	0.17107	0.0468137	0.10679	0.215556	0.14092	0.000834576	0.00517256	0.0703335	0.142584	0.00980657	0.0964201	0.115064	0.0952599	0.0691008	0.147007	0.292383	0.349951	0.00127584	0.0156124	0.187237	0.26242	ATP[c] + dUDP[c] <=> ADP[c] + dUTP[c]	2.7.4.6	RHTO_03292
r_0804	nucleoside triphosphatase	7.72433e-05	0.000720847	0.000821503	0.000991383	0.000167137	0.00146573	0.00222246	0.00365571	7.12293e-06	3.78486e-05	0.00107173	0.00123336	0.00222879	0.0207986	0.0259678	0.0247676	0.00835599	0.0391498	0.0641249	0.0976444	0.000251758	0.00189224	0.0378798	0.0440891	GTP[c] + H2O[c] => GDP[c] + H+[c] + phosphate[c]	3.6.1.5	RHTO_00390 or RHTO_00975 or RHTO_01584 or RHTO_02880 or RHTO_05705
r_0805	nucleoside triphosphatase	5.17413e-05	0.00104413	0.000492916	0.000620957	0.000250705	0.000828023	0.00333368	0.00208888	8.61111e-06	9.46215e-05	0.00153388	0.00167633	0.00182878	0.0247151	0.0201192	0.0196285	0.0102329	0.0292721	0.0785127	0.0738309	0.000272827	0.002991	0.0445123	0.0529891	H2O[c] + UTP[c] => H+[c] + phosphate[c] + UDP[c]	3.6.1.5	RHTO_00390
r_0806	nucleoside triphosphatase	0.000184896	0.00120081	0.00113944	0.00124272	0.000417841	0.000418784	0.00106011	0.00411782	1.77532e-05	0.000113495	0.00107174	0.0010064	0.00340192	0.0268268	0.0304351	0.027745	0.013208	0.0209371	0.0433708	0.10295	0.000396627	0.00327467	0.0378803	0.0410481	CTP[c] + H2O[c] => CDP[c] + H+[c] + phosphate[c]	3.6.1.5	RHTO_00390
r_0807	nucleoside triphosphatase	3.1596e-05	0.000600712	0.000492916	0.000745148	0.000417777	0.00120128	0.00185202	0.00208898	5.98602e-06	7.56972e-05	0.00214348	0.00234687	0.00135518	0.0189886	0.0201192	0.0214998	0.013206	0.0348424	0.0585425	0.0738344	0.000222737	0.0026755	0.0535495	0.062685	H2O[c] + ITP[c] => H+[c] + IDP[c] + phosphate[c]	3.6.1.5	RHTO_00390
r_0810	nucleoside-diphosphatase (GDP), Golgi	0	0	0	0	0	0	0	0	0	0	0	0	0	0	0	0	0	0	0	0	0	0	0	0	GDP[g] + H2O[g] => GMP[g] + H+[g] + phosphate[g]	3.6.1.42	RHTO_03994
r_0811	nucleoside-diphosphate kinase (ATP:UDP)	0	0	0	0	0	0	0	0	0	0	0	0	0	0	0	0	0	0	0	0	0	0	0	0	ATP[c] + UDP[c] => ADP[c] + UTP[c]	2.7.4.6	RHTO_03292
r_0812	O-acetylhomoserine (thiol)-lyase	0	0	0	0	0	0	0	0	0	0	0	0	0	0	0	0	0	0	0	0	0	0	0	0	methanethiol[c] + O-acetyl-L-homoserine[c] => acetate[c] + H+[c] + L-methionine[c]	2.5.1.47;2.5.1.49	RHTO_02616
r_0813	O-acetylhomoserine (thiol)-lyase	0.000462564	0.00372351	0.00605314	0.0070238	0.00186624	0.0132278	0.0149649	0.0289826	2.93809e-05	0.000583243	0.00433907	0.00691488	7.87369e-05	0.000700049	0.000866304	0.00124924	0.000302183	0.00576711	0.00200423	0.00927235	5.59901e-06	0.000111472	0.000839406	0.00151428	hydrogen sulfide[c] + O-acetyl-L-homoserine[c] => acetate[c] + H+[c] + L-homocysteine[c]	2.5.1.47;2.5.1.49	RHTO_02616
r_0815	O-succinylhomoserine lyase (L-cysteine)	-0.000175483	-0.00153305	-0.00225923	-0.00257918	-0.000729406	-0.00524692	-0.00579372	-0.0112474	-1.14544e-05	-0.000221883	-0.00161198	-0.00271919	0.000187686	0.00337295	0.00148702	0.00135264	0.00119424	0.00897879	0.00735728	0.0211806	2.18443e-05	0.000281407	0.001572	0.00493818	L-cysteine[c] + O-succinyl-L-homoserine[c] <=> H+[c] + L-cystathionine[c] + succinate[c]	4.4.1.1	RHTO_00815 or RHTO_01498 or RHTO_02122
r_0816	ornithine carbamoyltransferase	0.00125735	0.0101566	0.0163644	0.0188377	0.00534943	0.0343738	0.0409014	0.0767172	8.02675e-05	0.00160891	0.0128712	0.0246497	0.000687653	0.00660006	0.00893857	0.0071185	0.00524205	0.0115642	0.0250629	0.0329577	7.56897e-05	0.00110899	0.0178493	0.0186775	carbamoyl phosphate[c] + ornithine[c] => H+[c] + L-citrulline[c] + phosphate[c]	2.1.3.3	RHTO_06326
r_0817	ornithine decarboxylase	2.87949e-06	2.06958e-05	4.40397e-05	2.91965e-05	7.13986e-06	0.000649713	7.45789e-05	0.00197332	2.60658e-07	3.18917e-06	2.53775e-05	6.33061e-05	4.35862e-05	0.000321338	0.000605345	0.000474533	0.000130905	0.00661908	0.00123983	0.0263174	3.17321e-06	4.67142e-05	0.000377995	0.000916913	H+[c] + ornithine[c] => carbon dioxide[c] + putrescine[c]	4.1.1.17	RHTO_05034
r_0818	ornithine transacetylase	0.00245364	0.0196576	0.0315688	0.0370219	0.00973252	0.0483727	0.078353	0.0885495	0.000146141	0.0028857	0.0224823	0.0359641	0.000269813	0.00237841	0.00398596	0.00414915	0.00130705	0.028188	0.00928678	0.0792497	2.95115e-05	0.000615355	0.00339621	0.00627934	L-glutamate[m] + N(2)-acetyl-L-ornithine[m] => N-acetyl-L-glutamate[m] + ornithine[m]	2.3.1.1;2.3.1.35	RHTO_05134
r_0819	ornithine transaminase	0.00125042	0.00994193	0.0157871	0.0186804	0.00489392	0.01397	0.0393145	0.00627127	6.94711e-05	0.00135097	0.0111754	0.0179263	0.000265685	0.00234169	0.00391137	0.00410812	0.00129911	0.0270112	0.00918614	0.0260234	2.956e-05	0.000623064	0.00341183	0.00621655	2-oxoglutarate[c] + ornithine[c] => L-glutamate[c] + L-glutamic 5-semialdehyde[c]	2.6.1.13	RHTO_02358
r_0820	orotate phosphoribosyltransferase	-0.000771	-0.0060939	-0.00845811	-0.0100374	-0.00305071	-0.016383	-0.0175833	-0.0240051	-7.85371e-05	-0.000688704	-0.00531812	-0.00895574	8.27947e-05	0.000549765	0.000831647	0.00113406	0.000294657	0.0058898	0.00231783	0.0140083	5.59889e-06	7.55701e-05	0.000654928	0.00183143	diphosphate[c] + orotidine 5'-(dihydrogen phosphate)[c] <=> orotate[c] + PRPP[c]	2.4.2.10	RHTO_03695
r_0821	orotidine-5'-phosphate decarboxylase	0.000771	0.0060939	0.00845811	0.0100374	0.00305071	0.016383	0.0175833	0.0240051	7.85371e-05	0.000688704	0.00531812	0.00895574	8.27947e-05	0.000549765	0.000831647	0.00113406	0.000294657	0.0058898	0.00231783	0.0140083	5.59889e-06	7.55701e-05	0.000654928	0.00183143	H+[c] + orotidine 5'-(dihydrogen phosphate)[c] => carbon dioxide[c] + UMP[c]	4.1.1.23	RHTO_02309
r_0831	oxoglutarate dehydrogenase (dihydrolipoamide S-succinyltransferase)	0.0361324	0.916822	1.81861	1.00105	0.105233	0.00860721	0.0252305	0.0160099	0.00240193	0.0424255	0.121705	0.142809	0.0144492	0.21196	0.305254	0.193542	0.0602982	0.0513103	0.0877435	0.0896825	0.00131672	0.0133426	0.135391	0.146312	coenzyme A[m] + S(8)-succinyldihydrolipoamide[m] => dihydrolipoamide[m] + succinyl-CoA[m]	1.2.4.2;1.8.1.4;2.3.1.61	(RHTO_02312 and RHTO_07893 and RHTO_04225) or (RHTO_02312 and RHTO_07893 and RHTO_07860) or RHTO_07860
r_0832	oxoglutarate dehydrogenase (lipoamide)	0.0361324	0.916822	1.81861	1.00105	0.105233	0.00860721	0.0252305	0.0160099	0.00240193	0.0424255	0.121705	0.142809	0.0144492	0.21196	0.305254	0.193542	0.0602982	0.0513103	0.0877435	0.0896825	0.00131672	0.0133426	0.135391	0.146312	2-oxoglutarate[m] + H+[m] + lipoamide[m] => carbon dioxide[m] + S(8)-succinyldihydrolipoamide[m]	1.2.4.2;1.8.1.4;2.3.1.61	(RHTO_02312 and RHTO_07893 and RHTO_04225) or (RHTO_02312 and RHTO_07893 and RHTO_07860) or RHTO_07860
r_0841	pantetheine-phosphate adenylyltransferase	0	0	0	0	0	0	0	0	0	0	0	0	0	0	0	0	0	0	0	0	0	0	0	0	ATP[c] + H+[c] + pantetheine 4'-phosphate[c] => 3'-dephospho-CoA[c] + diphosphate[c]	2.7.7.3	RHTO_06489
r_0842	pantothenate kinase	0	0	0	0	0	0	0	0	0	0	0	0	0	0	0	0	0	0	0	0	0	0	0	0	(R)-pantothenate[c] + ATP[c] => (R)-4'-phosphopantothenic acid[c] + ADP[c] + H+[c]	2.7.1.33	RHTO_03483
r_0843	pantothenate synthase	1.66408e-05	0.000170676	0.00019965	0.000245454	6.08272e-05	0.000753885	0.000562753	0.001772	1.30557e-06	1.97009e-05	0.000160793	0.000436991	0.000159657	0.0014406	0.00196692	0.00231616	0.000611491	0.010421	0.0051071	0.0260122	1.20527e-05	0.000190354	0.00147335	0.00400544	(R)-pantoate[c] + ATP[c] + beta-alanine[c] => (R)-pantothenate[c] + AMP[c] + diphosphate[c] + H+[c]	6.3.2.1	RHTO_03426
r_0844	peroxisomal acyl-CoA thioesterase	2.34756e-06	0.000595789	3.61746e-05	3.14555e-05	2.24319e-05	0.000924194	0.000104629	0.00179384	6.52623e-06	5.87325e-05	8.93152e-06	9.22047e-05	5.70709e-05	0.0030368	0.000805871	0.000682903	0.000440495	0.00522413	0.00209159	0.00976399	3.39182e-05	0.000302913	0.000453433	0.00174036	decanoyl-CoA[p] + H2O[p] => coenzyme A[p] + decanoate[p] + H+[p]	3.1.2.2	RHTO_01116
r_0851	phenylalanine transaminase	0.00414687	0.00307915	-0.00559199	-0.0193268	0.021487	-0.198647	0.144386	-3.93543	-8.8826e-05	-0.00218754	0.0483123	0.0815643	0.00959098	0.0856094	0.107434	0.0787241	0.053822	0.119932	0.217662	0.522389	0.00100184	0.0110294	0.146017	0.217923	2-oxoglutarate[c] + L-phenylalanine[c] <=> keto-phenylpyruvate[c] + L-glutamate[c]	2.6.1.39;2.6.1.57	RHTO_00143 or RHTO_01136 or RHTO_07034
r_0852	phenylalanyl-tRNA synthetase	0.000589135	0.00475533	0.00772529	0.00898209	0.00237148	0.0164814	0.0190994	0.0366026	3.74785e-05	0.00075168	0.00553531	0.00881892	6.41727e-06	5.47287e-05	9.18076e-05	0.000104708	2.50224e-05	0.000182853	0.000205137	0.000438225	4.36979e-07	9.16709e-06	6.63713e-05	9.9974e-05	ATP[c] + L-phenylalanine[c] + tRNA(Phe)[c] => AMP[c] + diphosphate[c] + Phe-tRNA(Phe)[c]	6.1.1.20	RHTO_04871 and RHTO_06273
r_0853	phenylalanyl-tRNA synthetase	0	0	0	0	0	0	0	0	0	0	0	0	0	0	0	0	0	0	0	0	0	0	0	0	ATP[m] + L-phenylalanine[m] + tRNA(Phe)[m] => AMP[m] + diphosphate[m] + Phe-tRNA(Phe)[m]	6.1.1.20	RHTO_04447
r_0855	phopshoribosylaminoimidazole synthetase	0.00071946	0.00570032	0.00791493	0.00936671	0.00285455	0.015175	0.0163839	0.0231912	7.33978e-05	0.00064459	0.00497799	0.00835378	4.2818e-05	0.000312004	0.000490565	0.000583811	0.000175507	0.00426933	0.00113055	0.0176665	2.82992e-06	4.54304e-05	0.000407496	0.00100826	5'-phosphoribosyl-N-formylglycineamidine[c] + ATP[c] => 5'-phosphoribosyl-5-aminoimidazole[c] + ADP[c] + 2 H+[c] + phosphate[c]	6.3.3.1;6.3.4.13	RHTO_01050
r_0882	phosphoacetylglucosamine mutase	0	0	0	0	0	0	0	0	0	0	0	0	0	0	0	0	0	0	0	0	0	0	0	0	N-acetyl-D-glucosamine 6-phosphate[c] <=> N-acetyl-alpha-D-glucosamine 1-phosphate[c]	5.4.2.3	RHTO_01639
r_0883	phosphoadenylyl-sulfate reductase (thioredoxin)	0.000585095	0.00522155	0.00795306	0.00856327	0.00268479	0.0178693	0.0186268	0.0387321	5.28619e-05	0.000909759	0.00647507	0.0100389	0.00127954	0.0158299	0.0192909	0.0152822	0.00878427	0.0434032	0.0401164	0.0965215	0.000262723	0.00310288	0.0246137	0.03356	3'-phospho-5'-adenylyl sulfate[c] + TRX1[c] => adenosine 3',5'-bismonophosphate[c] + 2 H+[c] + sulphite[c] + TRX1 disulphide[c]	1.8.4.8	RHTO_03771 and RHTO_06542
r_0884	phosphoenolpyruvate carboxykinase	0.0690233	0.45338	0.545639	0.811685	0.00116658	0.00202239	0.00405545	0.00467351	1.28006e-05	0.000151722	0.00384575	0.00512758	0.00845748	0.0950843	0.129837	0.0874176	0.0220177	0.0418394	0.0863764	0.110071	0.000323166	0.00362451	0.0711034	0.0918823	ATP[c] + oxaloacetate[c] => ADP[c] + carbon dioxide[c] + phosphoenolpyruvate[c]	4.1.1.49	RHTO_07480
r_0885	phosphoethanolamine cytidyltransferase	0	0	0	0	0	0	0	0	0	0	0	0	0	0	0	0	0	0	0	0	0	0	0	0	CTP[c] + H+[c] + O-phosphoethanolamine[c] => CDP-ethanolamine[c] + diphosphate[c]	2.7.7.14	RHTO_03360
r_0886	phosphofructokinase	0.000283443	0.00144897	0.00225937	0.00197939	0.00224844	0.00425049	0.0128502	0.0121308	0.000109844	0.000291649	0.0188633	0.0194329	0.00414586	0.0278169	0.0407614	0.0341756	0.0299328	0.0607287	0.153107	0.168372	0.000774997	0.00505701	0.122905	0.132	ATP[c] + D-fructose 6-phosphate[c] => ADP[c] + D-fructose 1,6-bisphosphate[c] + H+[c]	2.7.1.11	RHTO_00494
r_0887	phosphofructokinase (s7p)	0.000233578	0.00193997	0.00379722	0.00196836	0.00161727	0.00255087	0.00629677	0.00756159	3.35476e-05	0.00169935	0.384017	0.321152	0.00371708	0.0326785	0.0512053	0.0316262	0.0257755	0.0503646	0.107816	0.138219	0.000394398	0.00927921	0.276867	0.300303	ATP[c] + sedoheptulose 7-phosphate[c] => ADP[c] + H+[c] + sedoheptulose 1,7-bisphosphate[c]	2.7.1.11	RHTO_00494
r_0888	phosphoglucomutase	0.0051989	0.0723807	0.0932549	0.151254	0.0346027	0.0757972	0.16009	0.0807039	0.000578629	0.00240561	0.0431875	0.101579	0.00231526	0.0227177	0.0254807	0.0205151	0.0146868	0.035035	0.0672781	0.0979003	0.000324512	0.00324529	0.0585271	0.0698133	D-glucose 6-phosphate[c] <=> D-glucose 1-phosphate[c]	5.4.2.2	RHTO_07820
r_0889	phosphogluconate dehydrogenase	0.0942002	0.274658	0.170202	0.375993	0.0129065	0.0192102	0.015452	0.0543004	0.0219265	0.193772	2.13734	2.80776	0.0205662	0.206473	0.329033	0.192301	0.0773204	0.0803177	0.136984	0.26239	0.00246475	0.0257497	0.340324	0.311562	6-phospho-D-gluconate[c] + NADP(+)[c] => carbon dioxide[c] + D-ribulose 5-phosphate[c] + NADPH[c]	1.1.1.44	RHTO_02788
r_0890	phosphoglucosamine mutase	0	0	0	0	0	0	0	0	0	0	0	0	0	0	0	0	0	0	0	0	0	0	0	0	alpha-D-glucosamine 1-phosphate[c] <=> alpha-D-glucosamine 6-phosphate[c]	5.4.2.3	RHTO_01639
r_0891	phosphoglycerate dehydrogenase	0.0112661	0.0599083	0.0822406	0.0828917	0.0487305	0.15068	0.356621	0.380512	0.00066435	0.00982269	0.108397	0.170577	0.00343997	0.0398752	0.0476752	0.0413329	0.0291866	0.0795017	0.175716	0.298374	0.000540619	0.0064259	0.0958408	0.130837	3-phosphonato-D-glycerate(3-)[c] + NAD[c] => 3-phospho-hydroxypyruvate[c] + H+[c] + NADH[c]	1.1.1.399;1.1.1.95	RHTO_00279 or RHTO_07093
r_0892	phosphoglycerate kinase	-0.0551981	-0.371937	-0.429966	-0.689876	0.874323	4.43471	5.67996	12.6925	0.0140219	0.139515	2.27003	2.54495	0.00693344	0.0706127	0.1129	0.0653858	0.0573251	0.166544	0.261603	0.409014	0.00229127	0.0148109	0.264056	0.314722	1,3-bisphospho-D-glycerate[c] + ADP[c] <=> 3-phosphonato-D-glycerate(3-)[c] + ATP[c]	2.7.2.3	RHTO0S_30e00254g or RHTO_00033
r_0893	phosphoglycerate mutase	-0.0664642	-0.431845	-0.512207	-0.772768	0.825592	4.28403	5.32334	12.312	0.0133575	0.129693	2.16163	2.37437	0.00807817	0.0894471	0.125741	0.0819409	0.0644039	0.193914	0.304353	0.53772	0.00232329	0.0157549	0.286632	0.348116	3-phosphonato-D-glycerate(3-)[c] <=> 2-phospho-D-glyceric acid[c]	5.4.2.11	RHTO_04793 or RHTO_07535 or RHTO_07773
r_0902	phosphomannomutase	-0.00251345	-0.0352292	-0.0458116	-0.0749942	-0.0167507	-0.0364874	-0.0773352	-0.0361302	-0.000275983	-0.00107657	-0.0189228	-0.0476209	2.89858e-05	0.000427953	0.00057577	0.000914444	0.000203827	0.000451404	0.000912193	0.00045659	3.21782e-06	1.31293e-05	0.000226895	0.000539845	D-mannose 1-phosphate[c] <=> D-mannose 6-phosphate[c]	5.4.2.8	RHTO_04193
r_0903	phosphomethylpyrimidine kinase	0	0	0	0	0	0	0	0	0	0	0	0	0	0	0	0	0	0	0	0	0	0	0	0	4-amino-2-methyl-5-phosphomethylpyrimidine[c] + ATP[c] => 4-amino-2-methyl-5-diphosphomethylpyrimidine[c] + ADP[c]	2.7.1.49;2.7.4.7	RHTO_03810
r_0904	phosphomevalonate kinase	0.00347922	0.02122	0.0274178	0.0232358	0.0116029	0.0720454	0.0592889	0.0743929	0.000406631	0.00298156	0.0194098	0.0264873	0.000468065	0.0065172	0.00577486	0.00459571	0.00303935	0.0183663	0.0161712	0.032902	8.67432e-05	0.00077586	0.00857082	0.0119257	(R)-5-phosphomevalonic acid[c] + ATP[c] => (R)-5-diphosphomevalonic acid[c] + ADP[c]	2.7.4.2	RHTO_02073
r_0905	phosphopantothenate-cysteine ligase	0	0	0	0	0	0	0	0	0	0	0	0	0	0	0	0	0	0	0	0	0	0	0	0	(R)-4'-phosphopantothenic acid[c] + CTP[c] + L-cysteine[c] => CMP[c] + diphosphate[c] + H+[c] + N-[(R)-4-phosphonopantothenoyl]-L-cysteine [cytoplasm][c]	6.3.2.5	RHTO_00483
r_0906	phosphopantothenoylcysteine decarboxylase	0	0	0	0	0	0	0	0	0	0	0	0	0	0	0	0	0	0	0	0	0	0	0	0	H+[c] + N-[(R)-4-phosphonopantothenoyl]-L-cysteine [cytoplasm][c] => carbon dioxide[c] + pantetheine 4'-phosphate[c]	4.1.1.36	RHTO_07357
r_0907	phosphopentomutase	0.000198613	0.00160822	0.0025813	0.00168495	0.00151173	0.00401743	0.00591294	0.0084133	3.35752e-05	0.000380904	0.00401356	0.00429318	0.00232576	0.0210005	0.03168	0.0212665	0.0176453	0.0415846	0.0675757	0.0931668	0.000373929	0.00417405	0.0492876	0.0576368	alpha-D-ribose 1-phosphate(2-)[c] <=> ribose-5-phosphate[c]	5.4.2.2;5.4.2.7	RHTO_01766 or RHTO_07820
r_0908	phosphoribosyl amino imidazolesuccinocarbozamide synthetase	0.00071946	0.00570032	0.00791493	0.00936671	0.00285455	0.015175	0.0163839	0.0231912	7.33978e-05	0.00064459	0.00497799	0.00835378	4.2818e-05	0.000312004	0.000490565	0.000583811	0.000175507	0.00426933	0.00113055	0.0176665	2.82992e-06	4.54304e-05	0.000407496	0.00100826	ATP[c] + L-aspartate[c] + phosphoribosyl-carboxy-aminoimidazole[c] => 5'-phosphoribosyl-4-(N-succinocarboxamide)-5-aminoimidazole[c] + ADP[c] + H+[c] + phosphate[c]	6.3.2.6	RHTO_04173
r_0909	phosphoribosyl-AMP cyclohydrolase	0.000392433	0.00315406	0.00511597	0.00594981	0.00157254	0.0112367	0.0126642	0.025293	2.49083e-05	0.000497697	0.00366322	0.00589318	5.24067e-05	0.000351125	0.000514494	0.000600921	0.000172426	0.00544522	0.00134603	0.0168538	3.26294e-06	4.89008e-05	0.000349215	0.00110112	1-(5-phosphoribosyl)-5'-AMP[c] + H2O[c] => 1-(5-phospho-D-ribosyl)-5-[(5-phospho-D-ribosylamino)methylideneamino]imidazole-4-carboxamide [cytoplasm][c]	1.1.1.23;3.5.4.19;3.6.1.31	RHTO_00514 or RHTO_00518
r_0910	phosphoribosyl-ATP pyrophosphatase	0.000392433	0.00315406	0.00511597	0.00594981	0.00157254	0.0112367	0.0126642	0.025293	2.49083e-05	0.000497697	0.00366322	0.00589318	5.24067e-05	0.000351125	0.000514494	0.000600921	0.000172426	0.00544522	0.00134603	0.0168538	3.26294e-06	4.89008e-05	0.000349215	0.00110112	5-phosphoribosyl-ATP[c] + H2O[c] => 1-(5-phosphoribosyl)-5'-AMP[c] + diphosphate[c] + H+[c]	1.1.1.23;3.5.4.19;3.6.1.31	RHTO_00514 or RHTO_00518
r_0911	phosphoribosylaminoimidazole-carboxylase	0.00071946	0.00570032	0.00791493	0.00936671	0.00285455	0.015175	0.0163839	0.0231912	7.33978e-05	0.00064459	0.00497799	0.00835378	4.2818e-05	0.000312004	0.000490565	0.000583811	0.000175507	0.00426933	0.00113055	0.0176665	2.82992e-06	4.54304e-05	0.000407496	0.00100826	5'-phosphoribosyl-5-aminoimidazole[c] + ATP[c] + carbon dioxide[c] + H2O[c] => ADP[c] + H+[c] + phosphate[c] + phosphoribosyl-carboxy-aminoimidazole[c]	4.1.1.21	RHTO_02297
r_0912	phosphoribosylaminoimidazolecarboxamide formyltransferase	0.00111189	0.00885437	0.0130309	0.0153165	0.00442709	0.0264117	0.0290481	0.0484843	9.83062e-05	0.00114229	0.00864122	0.014247	6.76233e-05	0.000471275	0.000713837	0.000840637	0.000246357	0.00689743	0.00175996	0.0243502	4.34008e-06	6.69721e-05	0.00053724	0.0014858	10-formyl-THF[c] + AICAR[c] <=> phosphoribosyl-formamido-carboxamide[c] + THF[c]	2.1.2.3;3.5.4.10	RHTO_04819
r_0913	phosphoribosylanthranilate isomerase	0.00023758	0.00192454	0.00312752	0.00364098	0.000975412	0.00724078	0.00778597	0.0163844	1.55004e-05	0.000300766	0.00225055	0.00362838	0.000131627	0.001096	0.00178702	0.00206988	0.000629837	0.00875405	0.00457957	0.0211168	1.10842e-05	0.000148796	0.00128356	0.00295194	N-(5-phospho-beta-D-ribosyl)anthranilate[c] => 1-(2-carboxyphenylamino)-1-deoxy-D-ribulose 5-phosphate[c]	5.3.1.24	RHTO_02564
r_0914	phosphoribosylglycinamidine synthetase	0.00071946	0.00570032	0.00791493	0.00936671	0.00285455	0.015175	0.0163839	0.0231912	7.33978e-05	0.00064459	0.00497799	0.00835378	4.2818e-05	0.000312004	0.000490565	0.000583811	0.000175507	0.00426933	0.00113055	0.0176665	2.82992e-06	4.54304e-05	0.000407496	0.00100826	5-phosphoribosylamine[c] + ATP[c] + L-glycine[c] => 5-phospho-ribosyl-glycineamide[c] + ADP[c] + H+[c] + phosphate[c]	6.3.3.1;6.3.4.13	RHTO_01050
r_0915	phosphoribosylpyrophosphate amidotransferase	0.00071946	0.00570032	0.00791493	0.00936671	0.00285455	0.015175	0.0163839	0.0231912	7.33978e-05	0.00064459	0.00497799	0.00835378	4.2818e-05	0.000312004	0.000490565	0.000583811	0.000175507	0.00426933	0.00113055	0.0176665	2.82992e-06	4.54304e-05	0.000407496	0.00100826	H2O[c] + L-glutamine[c] + PRPP[c] => 5-phosphoribosylamine[c] + diphosphate[c] + L-glutamate[c]	2.4.2.14	RHTO_02924
r_0916	phosphoribosylpyrophosphate synthetase	0.00245076	0.0191179	0.028183	0.0318918	0.0108435	0.0562781	0.0627253	0.101253	0.000234033	0.00270886	0.0226567	0.034126	0.00318754	0.0252794	0.0379383	0.0294705	0.0228322	0.0545486	0.0837137	0.129793	0.000423018	0.00524738	0.0656545	0.0783148	ATP[c] + ribose-5-phosphate[c] => AMP[c] + H+[c] + PRPP[c]	2.7.6.1	RHTO_02591 or RHTO_04328
r_0917	phosphoserine phosphatase (L-serine)	0.0112661	0.0599083	0.0822406	0.0828917	0.0487305	0.15068	0.356621	0.380512	0.00066435	0.00982269	0.108397	0.170577	0.00343997	0.0398752	0.0476752	0.0413329	0.0291866	0.0795017	0.175716	0.298374	0.000540619	0.0064259	0.0958408	0.130837	3-phospho-serine[c] + H2O[c] => L-serine[c] + phosphate[c]	3.1.3.3	RHTO_03868
r_0918	phosphoserine transaminase	0.0112661	0.0599083	0.0822406	0.0828917	0.0487305	0.15068	0.356621	0.380512	0.00066435	0.00982269	0.108397	0.170577	0.00343997	0.0398752	0.0476752	0.0413329	0.0291866	0.0795017	0.175716	0.298374	0.000540619	0.0064259	0.0958408	0.130837	3-phospho-hydroxypyruvate[c] + L-glutamate[c] => 2-oxoglutarate[c] + 3-phospho-serine[c]	2.6.1.52	RHTO_03027
r_0920	phytoceramidase	0	0	0	0	0	0	0	0	0	0	0	0	0	0	0	0	0	0	0	0	0	0	0	0	cerotic acid[er] + phytosphingosine[er] => ceramide-2 (C26)[er]	1.14.14.-	RHTO_00381
r_0921	Phytosphingosine phosphate lyase	0	0	0	0	0	0	0	0	0	0	0	0	0	0	0	0	0	0	0	0	0	0	0	0	phytosphingosine 1-phosphate[er] => 2-hydroxyhexadecanal[er] + O-phosphoethanolamine[er]	4.1.2.27	RHTO_06018
r_0922	phytosphingosine synthesis	0	0	0	0	0	0	0	0	0	0	0	0	0	0	0	0	0	0	0	0	0	0	0	0	H+[er] + NADPH[er] + oxygen[er] + sphinganine[er] => H2O[er] + NADP(+)[er] + phytosphingosine[er]	1.-.-.-	RHTO_02938
r_0935	porphobilinogen synthase	3.05771e-08	2.42546e-07	3.36516e-07	3.98127e-07	1.21274e-07	6.33829e-07	6.96215e-07	9.11748e-07	3.1288e-09	2.73849e-08	2.10839e-07	3.51932e-07	3.52623e-10	2.94638e-09	4.2294e-09	4.85457e-09	1.4757e-09	7.8414e-09	8.21208e-09	1.15221e-08	3.64801e-11	3.33972e-10	2.52808e-09	3.98961e-09	2 5-aminolevulinate[c] => H+[c] + 2 H2O[c] + porphobilinogen[c]	4.2.1.24	RHTO_04450
r_0937	poylamine oxidase	1.08958e-05	9.05383e-05	0.000121416	0.000125145	4.09914e-05	0.000166057	0.000252891	8.20906e-05	6.31196e-07	1.15256e-05	7.68214e-05	0.000233184	0.000129787	0.0010532	0.00153736	0.00164463	0.000502951	0.00308677	0.00343288	0.00335066	8.41191e-06	0.000145935	0.00102379	0.00293545	H2O[c] + oxygen[c] + spermine[c] => 3-aminopropanal[c] + hydrogen peroxide[c] + spermidine[c]	1.5.3.17	RHTO_05237
r_0938	prephenate dehydratase	0.000590379	0.00478512	0.00775663	0.00901526	0.00237893	0.0169781	0.0191746	0.0370056	3.77713e-05	0.00075577	0.00554354	0.00889367	4.43862e-05	0.000609305	0.000787265	0.000859919	0.000216226	0.00892914	0.00188726	0.0116311	5.74701e-06	8.74808e-05	0.000342145	0.0016719	H+[c] + prephenate[c] => carbon dioxide[c] + H2O[c] + keto-phenylpyruvate[c]	4.2.1.51	RHTO_03474
r_0939	prephenate dehydrogenase (NADP)	0.000397485	0.00321556	0.00521052	0.00605357	0.00159742	0.0122863	0.012945	0.0264435	2.53588e-05	0.000511358	0.00376025	0.00597075	6.9641e-05	0.000633308	0.000875963	0.000964829	0.00024843	0.0143011	0.0027358	0.0264484	5.51765e-06	0.00012307	0.000866247	0.00158569	NADP(+)[c] + prephenate[c] => 3-(4-hydroxyphenyl)pyruvate[c] + carbon dioxide[c] + NADPH[c]	1.3.1.13	RHTO_05944
r_0941	prolyl-tRNA synthetase	0.0012635	0.0101986	0.0165682	0.0192637	0.00508606	0.0353472	0.040962	0.0785008	8.03793e-05	0.00161211	0.0118715	0.0189137	1.3763e-05	0.000117375	0.000196898	0.000224565	5.3665e-05	0.000392161	0.000439953	0.000939851	9.37179e-07	1.96604e-05	0.000142345	0.000214412	ATP[c] + L-proline[c] + tRNA(Pro)[c] => AMP[c] + diphosphate[c] + H+[c] + Pro-tRNA(Pro)[c]	6.1.1.15	RHTO_00794
r_0942	protoporphyrinogen oxidase	3.82214e-09	3.03182e-08	4.20645e-08	4.97659e-08	1.51593e-08	7.92286e-08	8.70269e-08	1.13969e-07	3.911e-10	3.42311e-09	2.63549e-08	4.39916e-08	4.40779e-11	3.68297e-10	5.28675e-10	6.06821e-10	1.84462e-10	9.80175e-10	1.02651e-09	1.44026e-09	4.56002e-12	4.17465e-11	3.1601e-10	4.98702e-10	3 oxygen[m] + 2 protoporphyrinogen[m] => 6 H2O[m] + 2 protoporphyrin[m]	1.3.3.4	RHTO_00658
r_0943	purine-nucleoside phosphorylase	0	0	0	0	0	0	0	0	0	0	0	0	0	0	0	0	0	0	0	0	0	0	0	0	nicotinamide ribose[c] + phosphate[c] => alpha-D-ribose 1-phosphate(2-)[c] + H+[c] + nicotinamide[c]	2.4.2.1;2.4.2.28;3.2.2.3	RHTO_04784 and RHTO_05934 and RHTO_05997
r_0949	guanosine phosphorylase	0.000171431	0.00139565	0.00216821	0.00135516	0.00137547	0.00323493	0.00467	0.00666537	2.96075e-05	0.000315274	0.00334968	0.00376837	0.00225395	0.0204828	0.0306825	0.0204707	0.017294	0.0398596	0.0638291	0.0907092	0.000364515	0.00403071	0.0473988	0.0561322	guanosine[c] + phosphate[c] <=> alpha-D-ribose 1-phosphate(2-)[c] + guanine[c]	2.4.2.1	RHTO_05997
r_0950	guanosine phosphorylase	0	0	0	0	0	0	0	0	0	0	0	0	0	0	0	0	0	0	0	0	0	0	0	0	guanosine[m] + phosphate[m] <=> alpha-D-ribose 1-phosphate(2-)[m] + guanine[m]	2.4.2.1	RHTO_05997
r_0951	inosine phosphorylase	2.71814e-05	0.00021257	0.000413095	0.000329789	0.00013626	0.000782501	0.00124295	0.00174793	3.96772e-06	6.56301e-05	0.000663876	0.00052481	0.000581546	0.00469798	0.00799978	0.00584031	0.00341459	0.0118989	0.022282	0.0214345	8.47739e-05	0.00110338	0.0136135	0.0132289	inosine[c] + phosphate[c] <=> alpha-D-ribose 1-phosphate(2-)[c] + hypoxanthine[c]	2.4.2.1	RHTO_05997
r_0953	pyridoxal oxidase	0	0	0	0	0	0	0	0	0	0	0	0	0	0	0	0	0	0	0	0	0	0	0	0	ammonium[c] + 2 H2O[c] + 0.5 oxygen[c] + pyridoxal[c] => 2 hydrogen peroxide[c] + pyridoxamine[c]	1.4.3.5	RHTO_03660
r_0954	pyridoxamine 5'-phosphate oxidase	0	0	0	0	0	0	0	0	0	0	0	0	0	0	0	0	0	0	0	0	0	0	0	0	H2O[c] + oxygen[c] + pyridoxamine 5'-phosphate[c] => ammonium[c] + hydrogen peroxide[c] + pyridoxal 5'-phosphate[c]	1.4.3.5	RHTO_03660
r_0955	pyridoxine 5'-phosphate oxidase	0	0	0	0	0	0	0	0	0	0	0	0	0	0	0	0	0	0	0	0	0	0	0	0	oxygen[c] + pyridoxine 5'-phosphate[c] <=> hydrogen peroxide[c] + pyridoxal 5'-phosphate[c]	1.4.3.5	RHTO_03660
r_0956	pyridoxine oxidase	5.37935e-05	0.000479414	0.000907204	0.000556913	0.000623155	0.000794289	0.00199986	0.00314026	7.19246e-06	0.000124085	0.00180305	0.00217751	0.000932036	0.00862383	0.0143995	0.00987652	0.00939232	0.0151622	0.0319112	0.0490472	0.000130525	0.00176129	0.0260218	0.0310983	oxygen[c] + pyridoxine[c] => hydrogen peroxide[c] + pyridoxal[c]	1.4.3.5	RHTO_03660
r_0957	pyrroline-5-carboxylate reductase	0.0012846	0.0103464	0.0166779	0.0194314	0.00516531	0.0374752	0.0412624	0.0819116	8.13013e-05	0.00162927	0.0120495	0.0193396	0.000179827	0.00134378	0.00147023	0.00193976	0.000696614	0.0212922	0.00376011	0.0509536	1.01634e-05	0.000178053	0.00155408	0.00396695	1-pyrroline-5-carboxylate[c] + 2 H+[c] + NADPH[c] => L-proline[c] + NADP(+)[c]	1.5.1.2	RHTO_04419
r_0958	pyruvate carboxylase	0.00189033	0.0130018	0.0132126	0.011061	0.162403	0.383315	0.863734	0.844814	0.00171574	0.0255081	1.15629	1.31801	0.0123133	0.0930505	0.101322	0.0856269	0.115373	0.201184	0.357961	0.49287	0.00298962	0.0304279	0.328478	0.386905	ATP[c] + bicarbonate[c] + pyruvate[c] => ADP[c] + H+[c] + oxaloacetate[c] + phosphate[c]	6.4.1.1	RHTO_01350 or RHTO_01732 or RHTO_02628
r_0959	pyruvate decarboxylase	0.000229296	0.00157765	0.00238416	0.0018764	0.311749	1.68898	1.57192	1.89037	0.00201342	0.0196705	0.392433	0.491442	0.00227899	0.0175938	0.0255758	0.0199631	0.127192	0.331593	0.520505	0.661208	0.00182053	0.0159258	0.322033	0.361576	H+[c] + pyruvate[c] => acetaldehyde[c] + carbon dioxide[c]	4.1.1.-;4.1.1.1;4.1.1.43;4.1.1.74	RHTO_00098
r_0960	pyruvate decarboxylase (acetoin-forming)	7.60085e-06	0.000162458	0.000132105	7.99026e-05	6.93997e-05	0.00113157	0.000337388	0.00251402	2.65269e-06	1.41282e-05	0.000255679	0.000189044	0.000203019	0.00361207	0.00281672	0.00213421	0.00155058	0.0128787	0.00882022	0.0375012	3.45006e-05	0.000272376	0.00522404	0.00508164	acetaldehyde[c] + H+[c] + pyruvate[c] => (R)-acetoin[c] + carbon dioxide[c]	4.1.1.-;4.1.1.1;4.1.1.43;4.1.1.74	RHTO_00098
r_0961	pyruvate dehydrogenase	0.000747306	0.0170525	0.023298	0.0131518	0.347607	0.451678	0.512022	0.730707	0.00962835	0.0812254	0.635948	0.492894	0.00523075	0.0905014	0.123833	0.0820876	0.119959	0.222547	0.408784	0.419042	0.00231625	0.0159729	0.268985	0.280809	coenzyme A[m] + NAD[m] + pyruvate[m] => acetyl-CoA[m] + carbon dioxide[m] + NADH[m]	1.2.4.1;1.8.1.4;2.3.1.12	(RHTO_07250 and RHTO_01852 and RHTO_07893 and RHTO_01754 and RHTO_03543) or RHTO_03059
r_0962	pyruvate kinase	9.14301e-05	0.00159526	0.000967558	0.00111591	0.816776	4.21264	5.24679	12.1557	0.0132124	0.126694	2.14225	2.34212	0.00233767	0.0290134	0.0252416	0.0244239	0.0686218	0.207543	0.319477	0.563396	0.00235829	0.0163462	0.298532	0.365114	ADP[c] + H+[c] + phosphoenolpyruvate[c] => ATP[c] + pyruvate[c]	2.7.1.40	RHTO_01610
r_0963	quinone oxidoreductase	0	0	0	0	0	0	0	0	0	0	0	0	0	0	0	0	0	0	0	0	0	0	0	0	2-hexaprenyl-6-methoxy-3-methyl-1,4-benzoquinone[m] + H+[m] + NADH[m] + oxygen[m] => 2-hexaprenyl-5-hydroxy-6-methoxy-3-methyl-1,4-benzoquinone[m] + H2O[m] + NAD[m]	1.14.13.-;2.1.1.114;2.1.1.201;2.1.1.64;2.7.-.-	RHTO_06687 and RHTO_03730 and RHTO_05146 and RHTO_00339 and RHTO_06918 and RHTO_00813 and RHTO_01107
r_0964	reduced glutathione via ABC system	9.11384e-05	0.000959332	0.00147875	0.000869193	0.000501402	0.001249	0.00481533	0.00417789	1.60266e-05	0.000126175	0.00236101	0.00234687	0.00241826	0.0239668	0.0348266	0.0232162	0.014467	0.0360407	0.0943231	0.104374	0.000377448	0.00339526	0.0556825	0.062685	ATP[c] + glutathione[c] + H2O[c] => ADP[c] + glutathione[v] + H+[c] + phosphate[c]		RHTO_06288
r_0965	riboflavin kinase	0	0	0	0	0	0	0	0	0	0	0	0	0	0	0	0	0	0	0	0	0	0	0	0	ATP[c] + riboflavin[c] => ADP[c] + FMN[c] + H+[c]	2.7.1.26	RHTO_01320
r_0966	riboflavin kinase	0	0	0	0	0	0	0	0	0	0	0	0	0	0	0	0	0	0	0	0	0	0	0	0	ATP[m] + riboflavin[m] => ADP[m] + FMN[m] + H+[m]	2.7.1.26	RHTO_01320
r_0967	riboflavin synthase	1.51357e-05	0.00012006	0.000166575	0.000197073	6.00308e-05	0.000313745	0.000344626	0.000451315	1.54876e-06	1.35555e-05	0.000104366	0.000174206	1.74549e-07	1.45846e-06	2.09355e-06	2.40301e-06	7.30471e-07	3.88149e-06	4.06498e-06	5.70343e-06	1.80577e-08	1.65316e-07	1.2514e-06	1.97486e-06	2-hydroxy-3-oxobutyl phosphate[c] + 5-amino-6-(D-ribitylamino)uracil[c] => 6,7-dimethyl-8-(1-D-ribityl)lumazine[c] + 2 H2O[c] + phosphate[c]	2.5.1.78	RHTO_04229
r_0968	riboflavin synthase	7.56785e-06	6.00301e-05	8.32877e-05	9.85364e-05	3.00154e-05	0.000156873	0.000172313	0.000225657	7.74378e-07	6.77776e-06	5.21828e-05	8.71033e-05	8.72743e-08	7.29228e-07	1.04678e-06	1.20151e-06	3.65236e-07	1.94075e-06	2.03249e-06	2.85172e-06	9.02883e-09	8.2658e-08	6.257e-07	9.87429e-07	2 6,7-dimethyl-8-(1-D-ribityl)lumazine[c] => 5-amino-6-(D-ribitylamino)uracil[c] + riboflavin[c]	2.5.1.9	RHTO_04903
r_0969	ribokinase	0.000123921	0.00056296	0.00088725	0.00111611	0.000851563	0.00175889	0.00221423	0.00469586	7.45522e-06	0.000186087	0.00239044	0.00283049	0.00218742	0.0140817	0.0208959	0.020349	0.0145809	0.0331967	0.0494701	0.0856147	0.000199131	0.00319953	0.0436057	0.0531542	ATP[c] + D-ribose[c] => ADP[c] + H+[c] + ribose-5-phosphate[c]	2.7.1.15	RHTO_07507
r_0970	ribonucleoside-triphosphate reductase (ATP)	2.84119e-08	1.12654e-07	2.39338e-07	9.3623e-08	1.39035e-08	6.65091e-07	4.9128e-07	2.09001e-07	3.6432e-09	1.288e-08	1.00416e-07	2.03895e-07	7.0997e-07	3.98268e-06	6.90753e-06	4.68214e-06	9.83126e-07	1.56682e-05	1.41794e-05	1.0449e-05	8.14129e-08	4.55383e-07	3.54998e-06	6.44648e-06	ATP[c] + TRX1[c] => dATP[c] + H2O[c] + TRX1 disulphide[c]		RHTO_03771
r_0971	ribonucleoside-triphosphate reductase (CTP)	3.88058e-05	0.000293049	0.000406893	0.000649672	0.000149231	0.00108083	0.000895755	0.00202676	3.69718e-06	3.24903e-05	0.000247424	0.000578951	7.33645e-05	0.000499605	0.000739973	0.00106565	0.000253087	0.0051795	0.00212808	0.013231	5.24235e-06	6.69027e-05	0.0005746	0.00164543	CTP[c] + TRX1[c] => dCTP[c] + H2O[c] + TRX1 disulphide[c]		RHTO_03771
r_0972	ribonucleoside-triphosphate reductase (GTP)	3.06636e-07	2.06919e-06	3.29496e-06	4.57857e-06	1.34887e-06	6.23076e-06	6.31268e-06	7.63389e-06	2.89788e-08	2.68453e-07	1.71909e-06	2.99367e-06	2.93535e-06	2.14782e-05	3.18381e-05	4.08705e-05	1.2242e-05	6.02109e-05	6.34656e-05	8.01287e-05	2.88392e-07	2.59404e-06	1.82485e-05	3.10721e-05	GTP[c] + TRX1[c] => dGTP[c] + H2O[c] + TRX1 disulphide[c]		RHTO_03771
r_0973	ribonucleoside-triphosphate reductase (UTP)	6.22365e-07	1.13805e-05	1.11024e-05	1.08548e-05	5.79685e-06	5.22241e-05	3.20458e-05	3.65907e-05	1.05853e-07	7.10576e-07	1.36089e-05	3.60564e-05	1.68738e-05	0.000230308	0.000256634	0.000246357	0.000123648	0.0017261	0.000780079	0.00216409	1.79373e-06	1.44652e-05	0.000251388	0.000721617	UTP[c] + TRX1[c] => dUTP[c] + H2O[c] + TRX1 disulphide[c]		RHTO_03771
r_0974	ribonucleotide reductase	1.75535e-05	0.000139351	0.000193257	0.000228829	6.97189e-05	0.000363786	0.000399832	0.000524046	1.79542e-06	1.57334e-05	0.000121132	0.000202157	7.31236e-07	4.29088e-06	7.12225e-06	5.35959e-06	1.30097e-06	1.60883e-05	1.46349e-05	1.24019e-05	8.30462e-08	4.84642e-07	3.72059e-06	6.79409e-06	ADP[c] + TRX1[c] => dADP[c] + H2O[c] + TRX1 disulphide[c]	1.17.4.1	RHTO_01070 or RHTO_04356 or RHTO_06445
r_0975	ribonucleotide reductase	0	0	0	0	0	0	0	0	0	0	0	0	0	0	0	0	0	0	0	0	0	0	0	0	ADP[n] + TRX1[n] => dADP[n] + H2O[n] + TRX1 disulphide[n]	1.17.4.1	RHTO_01070 or RHTO_04356 or RHTO_06445
r_0976	ribonucleotide reductase	1.53017e-05	0.000107838	0.000157225	5.0722e-05	5.48263e-05	0.000402457	0.000346681	0.000584063	1.44188e-06	1.40121e-05	0.000118173	9.6721e-05	3.82687e-05	0.000229824	0.000442436	0.000394179	0.000133565	0.00224087	0.000906645	0.00398154	3.07526e-06	3.47002e-05	0.000271998	0.000493379	CDP[c] + TRX1[c] => dCDP[c] + H2O[c] + TRX1 disulphide[c]	1.17.4.1	RHTO_01070 or RHTO_04356 or RHTO_06445
r_0977	ribonucleotide reductase	0	0	0	0	0	0	0	0	0	0	0	0	0	0	0	0	0	0	0	0	0	0	0	0	CDP[n] + TRX1[n] => dCDP[n] + H2O[n] + TRX1 disulphide[n]	1.17.4.1	RHTO_01070 or RHTO_04356 or RHTO_06445
r_0978	ribonucleotide reductase	2.79772e-05	0.000222286	0.000307982	0.000363689	0.00011083	0.000580061	0.000637686	0.000835733	2.86516e-06	2.50626e-05	0.000193307	0.000322544	2.94128e-06	2.15917e-05	3.21189e-05	4.09973e-05	1.22901e-05	6.04744e-05	6.3894e-05	8.03451e-05	2.89931e-07	2.61254e-06	1.83635e-05	3.13003e-05	GDP[c] + TRX1[c] => dGDP[c] + H2O[c] + TRX1 disulphide[c]	1.17.4.1	RHTO_01070 or RHTO_04356 or RHTO_06445
r_0979	ribonucleotide reductase	0	0	0	0	0	0	0	0	0	0	0	0	0	0	0	0	0	0	0	0	0	0	0	0	GDP[n] + TRX1[n] => dGDP[n] + H2O[n] + TRX1 disulphide[n]	1.17.4.1	RHTO_01070 or RHTO_04356 or RHTO_06445
r_0982	ribose-5-phosphate isomerase	0.0332151	0.106027	0.0782561	0.150791	0.00440767	-0.115649	0.0144383	0.011769	0.0112327	0.0999484	1.3126	1.66674	0.00687071	0.069137	0.110286	0.0644883	0.0348794	0.0867399	0.111083	0.160014	0.00127391	0.0113684	0.142897	0.161645	D-ribulose 5-phosphate[c] <=> ribose-5-phosphate[c]	5.3.1.6	RHTO_06311
r_0983	ribosylnicotinamide kinase	0	0	0	0	0	0	0	0	0	0	0	0	0	0	0	0	0	0	0	0	0	0	0	0	ATP[c] + nicotinamide ribose[c] => ADP[c] + H+[c] + NMN[c]	2.7.1.173;2.7.1.22	RHTO_08012
r_0984	ribulose 5-phosphate 3-epimerase	0.06097	0.168511	0.0917793	0.225005	0.00843879	0.134546	0.000668986	0.04208	0.0106923	0.0938097	0.824637	1.14085	0.0137032	0.137446	0.219019	0.128049	0.058092	0.117291	0.173279	0.320119	0.00198601	0.0174953	0.267172	0.264259	D-ribulose 5-phosphate[c] <=> D-xylulose 5-phosphate[c]	5.1.3.1	RHTO_05984
r_0985	S-adenosyl-L-methionine:3-hexaprenyl-4,5-dihydroxylate O-methyltransferase	0	0	0	0	0	0	0	0	0	0	0	0	0	0	0	0	0	0	0	0	0	0	0	0	3-hexaprenyl-4,5-dihydroxybenzoic acid[m] + S-adenosyl-L-methionine[m] => 3-hexaprenyl-4-hydroxy-5-methoxybenzoic acid[m] + H+[m] + S-adenosyl-L-homocysteine[m]	1.14.13.-;2.1.1.114;2.1.1.201;2.1.1.64;2.7.-.-	RHTO_06687 and RHTO_03730 and RHTO_05146 and RHTO_00339 and RHTO_06918 and RHTO_00813 and RHTO_01107
r_0986	S-adenosyl-methionine delta-24-sterol-c-methyltransferase	0.000570868	0.00341043	0.0044712	0.00379051	0.00187621	0.0115902	0.00953939	0.0117455	6.59672e-05	0.000481441	0.00307769	0.00417244	3.3328e-05	0.000413381	0.000506377	0.000311926	0.000249409	0.000757986	0.00103721	0.00188495	7.17315e-06	6.08909e-05	0.000662476	0.000920041	S-adenosyl-L-methionine[c] + zymosterol[c] => fecosterol[c] + H+[c] + S-adenosyl-L-homocysteine[c]	2.1.1.41	RHTO_00856
r_0987	S-formylglutathione hydralase	0	0	0	0	0	0	0	0	0	0	0	0	0	0	0	0	0	0	0	0	0	0	0	0	H2O[c] + S-formylglutathione[c] <=> formate[c] + glutathione[c] + H+[c]	3.1.2.12	RHTO_04109
r_0988	saccharopine dehydrogenase (NAD, L-lysine forming)	0.000771622	0.00622801	0.0101147	0.0117488	0.00310283	0.0221154	0.0249995	0.0499536	4.91359e-05	0.00098446	0.00725365	0.0115848	4.8501e-05	0.000387371	0.000596729	0.000592528	0.000166664	0.0079615	0.00138929	0.0288241	3.67666e-06	5.96695e-05	0.000470677	0.00121404	H2O[c] + L-saccharopine[c] + NAD[c] => 2-oxoglutarate[c] + H+[c] + L-lysine[c] + NADH[c]	1.5.1.7	RHTO_03579
r_0989	saccharopine dehydrogenase (NADP, L-glutamate forming)	0.000771622	0.00622801	0.0101147	0.0117488	0.00310283	0.0221154	0.0249995	0.0499536	4.91359e-05	0.00098446	0.00725365	0.0115848	4.8501e-05	0.000387371	0.000596729	0.000592528	0.000166664	0.0079615	0.00138929	0.0288241	3.67666e-06	5.96695e-05	0.000470677	0.00121404	H+[c] + L-allysine[c] + L-glutamate[c] + NADPH[c] => H2O[c] + L-saccharopine[c] + NADP(+)[c]	1.5.1.10	RHTO_03324 or RHTO_04540
r_0990	sedoheptulose 1,7-bisphosphate D-glyceraldehyde-3-phosphate-lyase	-0.00178875	-0.00870703	-0.00844524	-0.368148	-0.000411034	-0.00322298	-0.0018856	-0.00382138	-0.00090565	-0.00322686	0.369255	0.286421	0.0102822	0.0630667	0.0796707	0.119606	0.0400791	0.103058	0.170435	0.226575	0.00227164	0.0159015	0.295799	0.339595	sedoheptulose 1,7-bisphosphate[c] <=> D-erythrose 4-phosphate[c] + dihydroxyacetone phosphate[c]	4.1.2.13	RHTO_03043
r_0992	serine O-acetyltransferase	9.53144e-06	9.03849e-05	0.000149089	0.000154106	3.22316e-05	0.000725567	0.000254752	0.00224941	7.33854e-07	1.82837e-05	0.000133373	0.000238816	0.000107199	0.000886692	0.00157449	0.00146668	0.00039821	0.0115034	0.00296343	0.0339975	7.2205e-06	0.000139936	0.00116951	0.00245611	acetyl-CoA[c] + L-serine[c] => coenzyme A[c] + O-acetyl-L-serine[c]		(RHTO_01443 and RHTO_06233 and RHTO_07223) or (RHTO_01443 and RHTO_06233)
r_0993	serine palmitotransferase	0	0	0	0	0	0	0	0	0	0	0	0	0	0	0	0	0	0	0	0	0	0	0	0	L-serine[er] + palmitoyl-CoA[er] => 3-ketosphinganine[er] + carbon dioxide[er] + coenzyme A[er]	2.3.1.50	RHTO_01432 and RHTO_06834
r_0995	seryl-tRNA synthetase	0.00159478	0.0128726	0.0209122	0.0243144	0.00641956	0.0446148	0.0517018	0.0990828	0.000101454	0.00203479	0.014984	0.0238727	1.73714e-05	0.00014815	0.000248522	0.000283443	6.77353e-05	0.000494981	0.000555304	0.00118627	1.1829e-06	2.48152e-05	0.000179666	0.000270628	ATP[c] + L-serine[c] + tRNA(Ser)[c] => AMP[c] + diphosphate[c] + Ser-tRNA(Ser)[c]	6.1.1.11	RHTO_01083 or RHTO_06886
r_0996	shikimate dehydrogenase	0.00123386	0.00996993	0.016232	0.0189006	0.00499147	0.0367062	0.0403042	0.0804964	7.89907e-05	0.00157533	0.0116119	0.0186901	0.000191772	0.00158003	0.00267345	0.00317884	0.000860214	0.0197987	0.00704358	0.0382072	1.49632e-05	0.000240705	0.00180573	0.00458734	3-dehydroshikimate[c] + H+[c] + NADPH[c] => NADP(+)[c] + shikimate[c]	1.1.1.25;2.5.1.19;2.7.1.71;4.2.1.10;4.2.3.4	RHTO_01057
r_0997	shikimate kinase	0.00123386	0.00996993	0.016232	0.0189006	0.00499147	0.0367062	0.0403042	0.0804964	7.89907e-05	0.00157533	0.0116119	0.0186901	0.000191772	0.00158003	0.00267345	0.00317884	0.000860214	0.0197987	0.00704358	0.0382072	1.49632e-05	0.000240705	0.00180573	0.00458734	ATP[c] + shikimate[c] => 3-phosphoshikimic acid[c] + ADP[c] + H+[c]	1.1.1.25;2.5.1.19;2.7.1.71;4.2.1.10;4.2.3.4	RHTO_01057
r_0998	sirohydrochlorin dehydrogenase	0	0	0	0	0	0	0	0	0	0	0	0	0	0	0	0	0	0	0	0	0	0	0	0	NAD[c] + precorrin-2[c] => H+[c] + NADH[c] + sirohydrochlorin[c]	1.3.1.76;4.99.1.4	RHTO_01915
r_0999	sirohydrochlorin ferrochetalase	0	0	0	0	0	0	0	0	0	0	0	0	0	0	0	0	0	0	0	0	0	0	0	0	iron(2+)[c] + sirohydrochlorin[c] => 3 H+[c] + siroheme[c]	1.3.1.76;4.99.1.4	RHTO_01915
r_1001	spermidine synthase	1.16682e-06	1.07576e-05	1.66478e-05	2.23069e-05	4.03648e-06	0.000382228	2.28966e-05	0.000603824	1.70573e-07	2.07311e-06	1.16587e-05	4.46139e-05	2.39503e-05	0.000204544	0.000316917	0.00038478	8.68216e-05	0.00420892	0.000572589	0.00802725	2.24466e-06	3.39126e-05	0.000221962	0.000702337	putrescine[c] + S-adenosylmethioninamine[c] => 5'-S-methyl-5'-thioadenosine[c] + H+[c] + spermidine[c]	2.5.1.16	RHTO_04540
r_1002	spermine synthase	1.11291e-05	9.3019e-05	0.000126313	0.000132308	4.25432e-05	0.000418663	0.000260123	0.000451033	7.49206e-07	1.23595e-05	8.02466e-05	0.000250384	0.000130116	0.00105663	0.00154474	0.00167065	0.000505212	0.00433929	0.00344671	0.00642993	8.58435e-06	0.000147186	0.00102925	0.00296411	S-adenosylmethioninamine[c] + spermidine[c] => 5'-S-methyl-5'-thioadenosine[c] + H+[c] + spermine[c]	2.5.1.22	RHTO_04540
r_1003	sphinganine phosphate lyase	0	0	0	0	0	0	0	0	0	0	0	0	0	0	0	0	0	0	0	0	0	0	0	0	sphinganine 1-phosphate[er] => hexadecanal[er] + O-phosphoethanolamine[er]	4.1.2.27	RHTO_06018
r_1004	sphingoid base-phosphate phosphatase (phytosphingosine 1-phosphate)	0.00031042	0.00275313	0.00327265	0.00248125	0.00208896	0.00498008	0.00996489	0.0125244	1.95472e-05	0.000332482	0.0044485	0.00600153	0.00447021	0.0405064	0.0516501	0.0391577	0.0293904	0.0717348	0.135256	0.180359	0.00041634	0.00554646	0.0763346	0.0998815	H2O[er] + phytosphingosine 1-phosphate[er] => phosphate[er] + phytosphingosine[er]	3.1.3.-	RHTO_04435
r_1005	sphingoid base-phosphate phosphatase (sphinganine 1-phosphatase)	7.10189e-05	0.00187563	0.00240036	0.00149029	0.000584944	0.00119651	0.00332664	0.00469366	4.59028e-05	0.000245825	0.004286	0.0100029	0.00209285	0.0332028	0.0439815	0.0303869	0.0156239	0.0347384	0.0783483	0.110543	0.000635398	0.00481525	0.0756527	0.127814	H2O[er] + sphinganine 1-phosphate[er] => phosphate[er] + sphinganine[er]	3.1.3.-	RHTO_04435
r_1006	sphingolipid long chain base kinase (phytosphingosine)	0.00031042	0.00275313	0.00327265	0.00248125	0.00208896	0.00498008	0.00996489	0.0125244	1.95472e-05	0.000332482	0.0044485	0.00600153	0.00447021	0.0405064	0.0516501	0.0391577	0.0293904	0.0717348	0.135256	0.180359	0.00041634	0.00554646	0.0763346	0.0998815	ATP[er] + phytosphingosine[er] => ADP[er] + H+[er] + phytosphingosine 1-phosphate[er]	2.7.1.91	RHTO_06753
r_1007	sphingolipid long chain base kinase (sphinganine)	7.10189e-05	0.00187563	0.00240036	0.00149029	0.000584944	0.00119651	0.00332664	0.00469366	4.59028e-05	0.000245825	0.004286	0.0100029	0.00209285	0.0332028	0.0439815	0.0303869	0.0156239	0.0347384	0.0783483	0.110543	0.000635398	0.00481525	0.0756527	0.127814	ATP[er] + sphinganine[er] => ADP[er] + H+[er] + sphinganine 1-phosphate[er]	2.7.1.91	RHTO_06753
r_1010	squalene epoxidase (NAD)	0	0	0	0	0	0	0	0	0	0	0	0	0	0	0	0	0	0	0	0	0	0	0	0	H+[er] + NADH[er] + oxygen[er] + squalene[er] => (S)-2,3-epoxysqualene[er] + H2O[er] + NAD[er]	1.14.14.17	RHTO_01745
r_1011	squalene epoxidase (NADP)	0.000579866	0.00353664	0.00456959	0.00387258	0.00193381	0.0120075	0.00988139	0.0123987	6.77714e-05	0.000496924	0.00323494	0.00441451	7.80108e-05	0.0010862	0.000962477	0.000765951	0.000506558	0.00306105	0.0026952	0.00548367	1.44572e-05	0.00012931	0.00142847	0.00198762	H+[er] + NADPH[er] + oxygen[er] + squalene[er] => (S)-2,3-epoxysqualene[er] + H2O[er] + NADP(+)[er]	1.14.14.17	RHTO_01745
r_1012	squalene synthase	0.000579866	0.00353664	0.00456959	0.00387258	0.00193381	0.0120075	0.00988139	0.0123987	6.77714e-05	0.000496924	0.00323494	0.00441451	7.80108e-05	0.0010862	0.000962477	0.000765951	0.000506558	0.00306105	0.0026952	0.00548367	1.44572e-05	0.00012931	0.00142847	0.00198762	2 farnesyl diphosphate[c] + H+[c] + NADPH[c] => 2 diphosphate[c] + NADP(+)[c] + squalene[c]	2.5.1.21	RHTO_02590
r_1021	succinate dehydrogenase (ubiquinone-6)	0.302216	1.56627	2.62631	2.09967	0.286327	0.0360545	0.100353	0.0785624	0.00274283	0.0458826	0.605147	0.415861	0.0118245	0.0819693	0.125166	0.0777679	0.0594517	0.0780514	0.192294	0.203322	0.00142228	0.0134482	0.222413	0.281464	succinate[m] + ubiquinone-6[m] <=> fumarate[m] + ubiquinol-6[m]	1.3.5.1	RHTO_00723 and RHTO_05714 and RHTO_00534 and RHTO_06068
r_1022	succinate-CoA ligase (ADP-forming)	0.0360713	0.914106	1.81544	0.998976	0.106511	0.0126175	0.0343348	0.0281597	0.00236923	0.0416208	0.121965	0.143472	0.0154833	0.220317	0.314955	0.2044	0.0683964	0.0811069	0.155371	0.193607	0.00141281	0.0155525	0.156651	0.174836	ADP[m] + phosphate[m] + succinyl-CoA[m] => ATP[m] + coenzyme A[m] + succinate[m]	6.2.1.5	RHTO_05264 and RHTO_01205
r_1023	succinate-semialdehyde dehydrogenase (NADP)	0.00139581	0.0162372	0.00990754	0.00956833	0.00119017	0.000594542	0.00191357	0.00139105	7.35841e-05	0.000617155	0.0043443	0.00530561	0.0112428	0.102901	0.0973158	0.0871332	0.0157037	0.0132434	0.0321506	0.0326232	0.000676899	0.00645316	0.0572854	0.0685964	H2O[c] + NADP(+)[c] + succinic semialdehyde[c] => 2 H+[c] + NADPH[c] + succinate[c]	1.2.1.16	RHTO_02062 or RHTO_04425
r_1024	sucrose hydrolyzing enxyme	0	0	0	0	0	0	0	0	0	0	0	0	0	0	0	0	0	0	0	0	0	0	0	0	H2O[e] + sucrose[e] => D-fructose[e] + D-glucose[e]	3.2.1.26	RHTO_05421
r_1025	sulfate adenylyltransferase	7.52777e-06	0.000327484	0.000286208	0.0002279	6.34237e-05	0.000248619	0.000270198	0.000472592	1.92696e-06	3.62393e-05	0.000252091	0.000240234	0.000264641	0.00688548	0.00718459	0.00488972	0.00222692	0.00921159	0.00846872	0.0187695	6.52616e-05	0.000934127	0.00672861	0.00709142	ATP[c] + H+[c] + sulphate[c] => 5'-adenylyl sulfate[c] + diphosphate[c]	2.7.7.4	RHTO_04408
r_1026	sulfate adenylyltransferase (ADP)	0.000577568	0.00489406	0.00766686	0.00833537	0.00262137	0.0176207	0.0183566	0.0382595	5.0935e-05	0.00087352	0.00622298	0.00979864	0.00125535	0.014366	0.0180253	0.0146093	0.00851685	0.0425176	0.0393385	0.0948698	0.000254874	0.00296961	0.0237423	0.0328738	ADP[c] + H+[c] + sulphate[c] => 5'-adenylyl sulfate[c] + phosphate[c]	2.7.7.5;2.7.7.53	RHTO_02552
r_1027	sulfite reductase (NADPH2)	0.000472096	0.0038139	0.00620223	0.00717791	0.00189847	0.0139534	0.0152196	0.031232	3.01148e-05	0.000601526	0.00447244	0.0071537	0.00010779	0.000879625	0.00146364	0.00147036	0.000420192	0.0128208	0.00273658	0.035084	7.94232e-06	0.000126215	0.00120812	0.00269915	5 H+[c] + 3 NADPH[c] + sulphite[c] => 3 H2O[c] + hydrogen sulfide[c] + 3 NADP(+)[c]	1.8.1.2	RHTO_06769 and RHTO_02113
r_1028	taurcholate via ABC system	0	0	0	0	0	0	0	0	0	0	0	0	0	0	0	0	0	0	0	0	0	0	0	0	ATP[c] + H2O[c] + taurocholic acid[c] => ADP[c] + H+[c] + phosphate[c] + taurocholic acid[v]		RHTO_03557 or RHTO_05437
r_1029	taurine dioxygenase	0	0	0	0	0	0	0	0	0	0	0	0	0	0	0	0	0	0	0	0	0	0	0	0	2-oxoglutarate[c] + oxygen[c] + taurine[c] => aminoacetaldehyde[c] + carbon dioxide[c] + H+[c] + succinate[c] + sulphite[c]	1.14.11.-	RHTO_01986 or RHTO_03416 or RHTO_06905
r_1030	tetrahydrofolate aminomethyltransferase	9.016e-05	0.00156128	0.00125258	0.00198235	0.000729041	0.00167513	0.00401768	0.0047002	1.60266e-05	0.000189242	0.00321342	0.00233563	0.00240831	0.0305824	0.0315142	0.0349919	0.0172387	0.041849	0.0856572	0.110696	0.000377448	0.00422778	0.0655215	0.0623867	5,10-methenyl-THF[m] + H2O[m] => 5-formyltetrahydrofolic acid[m] + H+[m]	1.4.4.2;1.8.1.4;2.1.2.10	RHTO_02808 and RHTO_01709 and RHTO_07893 and RHTO_06925
r_1031	tetrahydrofolate:L-glutamate gamma-ligase (ADP-forming)	0	0	0	0	0	0	0	0	0	0	0	0	0	0	0	0	0	0	0	0	0	0	0	0	ATP[c] + L-glutamate[c] + THF[c] <=> 5,6,7,8-tetrahydrofolyl-L-glutamic acid[c] + ADP[c] + H+[c] + phosphate[c]	6.3.2.17	RHTO_03440 or RHTO_05405
r_1032	thiamin diphosphatase	0	0	0	0	0	0	0	0	0	0	0	0	0	0	0	0	0	0	0	0	0	0	0	0	2 H2O[e] + TDP[e] => H+[e] + 2 phosphate[e] + thiamine[e]	3.1.3.2	RHTO_07522
r_1033	thiamin phosphatase	0	0	0	0	0	0	0	0	0	0	0	0	0	0	0	0	0	0	0	0	0	0	0	0	H2O[e] + TMP[e] => phosphate[e] + thiamine[e]	3.1.3.2	RHTO_07522
r_1034	thiamine diphosphokinase	0	0	0	0	0	0	0	0	0	0	0	0	0	0	0	0	0	0	0	0	0	0	0	0	ATP[c] + thiamine[c] => AMP[c] + H+[c] + TDP[c]	2.7.6.2	RHTO_01938
r_1035	thiamine-diphosphate kinase	0	0	0	0	0	0	0	0	0	0	0	0	0	0	0	0	0	0	0	0	0	0	0	0	ATP[c] + TDP[c] => ADP[c] + thiamine(1+) triphosphate(4-)[c]	2.7.6.2	RHTO_01938
r_1036	thiamine-phosphate diphosphorylase	0	0	0	0	0	0	0	0	0	0	0	0	0	0	0	0	0	0	0	0	0	0	0	0	4-amino-2-methyl-5-diphosphomethylpyrimidine[c] + 4-methyl-5-(2-phosphonooxyethyl)thiazole[c] + H+[c] => diphosphate[c] + TMP[c]	2.5.1.3;2.7.1.50	RHTO_05129
r_1038	thioredoxin reductase (NADPH)	0.00071128	0.00620122	0.00946994	0.0101422	0.00331379	0.0205811	0.0224023	0.0439623	6.58919e-05	0.00105334	0.00780414	0.0121872	0.00136772	0.0163283	0.0205265	0.0160053	0.00963129	0.0440961	0.0450912	0.0997896	0.000268952	0.00321656	0.0270078	0.0364436	H+[c] + NADPH[c] + TRX1 disulphide[c] => NADP(+)[c] + TRX1[c]	1.8.1.9	(RHTO_06693 and RHTO_03771) or RHTO_06693
r_1039	thioredoxin reductase (NADPH)	0	0	0	0	0	0	0	0	0	0	0	0	0	0	0	0	0	0	0	0	0	0	0	0	H+[m] + NADPH[m] + TRX1 disulphide[m] => NADP(+)[m] + TRX1[m]	1.8.1.7;1.8.1.9	(RHTO_05321 and RHTO_06693) or (RHTO_05321 and RHTO_03104)
r_1040	threonine aldolase	9.97578e-05	0.000807578	0.000957221	0.000846655	0.0023798	0.00548926	0.0104052	0.0169629	1.18518e-05	0.000109277	0.00794694	0.0113722	0.00131988	0.0116169	0.0146197	0.0118673	0.0213553	0.0412889	0.0810743	0.115424	0.000163644	0.00165971	0.0649919	0.0836115	L-threonine[c] => acetaldehyde[c] + L-glycine[c]	4.1.2.48	RHTO_04175 or RHTO_05159
r_1041	threonine synthase	0.00159931	0.0131952	0.0204376	0.0236176	0.00852204	0.0495988	0.0593971	0.116158	0.000112735	0.00203922	0.022817	0.034305	0.00138774	0.013136	0.0151778	0.012905	0.0215119	0.0487339	0.0830544	0.136422	0.000186625	0.00187561	0.065733	0.0843458	H2O[c] + O-phospho-L-homoserine[c] => L-threonine[c] + phosphate[c]	4.2.3.1	RHTO_03928
r_1042	threonyl-tRNA synthetase	0.00100283	0.00809454	0.01315	0.0152894	0.00403674	0.0280547	0.0325111	0.0623052	6.37961e-05	0.00127951	0.00942223	0.0150116	1.09235e-05	9.31594e-05	0.000156275	0.000178234	4.25933e-05	0.000311254	0.000349186	0.000745949	7.43828e-07	1.56043e-05	0.000112977	0.000170176	ATP[c] + L-threonine[c] + tRNA(Thr)[c] => AMP[c] + diphosphate[c] + Thr-tRNA(Thr)[c]	6.1.1.3	RHTO_00152
r_1043	threonyl-tRNA synthetase	0	0	0	0	0	0	0	0	0	0	0	0	0	0	0	0	0	0	0	0	0	0	0	0	ATP[m] + L-threonine[m] + tRNA(Thr)[m] => AMP[m] + diphosphate[m] + Thr-tRNA(Thr)[m]	6.1.1.3	RHTO_00152
r_1045	thymidylate synthase	2.6446e-05	0.000187914	0.000263943	0.000342982	9.76755e-05	0.00094922	0.000630483	0.00180405	2.35078e-06	2.1882e-05	0.000184179	0.000386191	8.25512e-05	0.000546453	0.000827259	0.00113066	0.000293224	0.00589147	0.00231366	0.0140121	5.54597e-06	7.52792e-05	0.00065337	0.00183102	5,10-methylenetetrahydrofolate[c] + dUMP[c] => dihydrofolic acid[c] + dTMP[c]	2.1.1.45	RHTO_07482 or RHTO_07483
r_1046	trans-aconitate 3-methyltransferase	0	0	0	0	0	0	0	0	0	0	0	0	0	0	0	0	0	0	0	0	0	0	0	0	S-adenosyl-L-methionine[c] + trans-aconitate[c] => (2E)-3-(methoxycarbonyl)pent-2-enedioic acid[c] + S-adenosyl-L-homocysteine[c]	2.1.1.145	RHTO_02367
r_1047	trans-pentaprenyltranstransferase	0	0	0	0	0	0	0	0	0	0	0	0	0	0	0	0	0	0	0	0	0	0	0	0	isopentenyl diphosphate[m] + pentaprenyl diphosphate[m] => diphosphate[m] + hexaprenyl diphosphate[m]	2.5.1.-	RHTO_00464
r_1048	transaldolase	0.0328756	0.0977877	0.0619869	0.489848	-0.00366152	-0.162928	-0.0382742	-0.0725535	0.0119453	0.101033	0.927091	1.35332	0.0126762	0.0968287	0.142388	0.161724	0.0540387	0.129833	0.204047	0.271597	0.00201354	0.0188822	0.301897	0.303417	glyceraldehyde 3-phosphate[c] + sedoheptulose 7-phosphate[c] <=> D-erythrose 4-phosphate[c] + D-fructose 6-phosphate[c]	2.2.1.2	RHTO_06955
r_1049	transketolase 1	0.0310868	0.0890807	0.0535416	0.1217	-0.00407256	-0.166151	-0.0401598	-0.0763749	0.0110396	0.0978065	1.29635	1.63974	0.00685735	0.068928	0.109962	0.0643401	0.0350111	0.0856255	0.111969	0.157289	0.00127475	0.0113763	0.142902	0.162163	D-xylulose 5-phosphate[c] + ribose-5-phosphate[c] <=> glyceraldehyde 3-phosphate[c] + sedoheptulose 7-phosphate[c]	2.2.1.1	RHTO_03248 or RHTO_03251
r_1050	transketolase 2	0.029853	0.0791108	0.0373096	0.1028	-0.00906403	-0.202857	-0.080464	-0.156871	0.0109607	0.0962312	1.28473	1.62105	0.00685227	0.0688256	0.109795	0.0642299	0.0350731	0.0860196	0.112623	0.159918	0.00127557	0.0113943	0.142991	0.162653	D-erythrose 4-phosphate[c] + D-xylulose 5-phosphate[c] <=> D-fructose 6-phosphate[c] + glyceraldehyde 3-phosphate[c]	2.2.1.1	RHTO_03248 or RHTO_03251
r_1051	trehalose-phosphatase	0.000551335	0.00774279	0.00927493	0.0142761	0.00368915	0.00872569	0.0176545	0.0122821	6.8769e-05	0.00036385	0.00625037	0.0125204	0.00173369	0.0196874	0.0213539	0.0191187	0.0113352	0.0303365	0.055316	0.0756075	0.000269071	0.00250408	0.0388359	0.052447	alpha,alpha-trehalose 6-phosphate[c] + H2O[c] => phosphate[c] + trehalose[c]	2.4.1.15;3.1.3.12	RHTO_01529
r_1054	triose-phosphate isomerase	-0.0440165	-0.234764	-0.246313	-0.407475	0.940185	4.63302	6.01386	12.9626	-0.00112374	-0.0055368	0.36879	0.281663	0.00689664	0.0697109	0.111405	0.0645999	0.057069	0.164585	0.25948	0.404175	0.00226128	0.0145149	0.26193	0.311452	dihydroxyacetone phosphate[c] <=> glyceraldehyde 3-phosphate[c]	5.3.1.1	RHTO_01329
r_1055	tryptophan synthase (indoleglycerol phosphate)	0.00023758	0.00192454	0.00312752	0.00364098	0.000975412	0.00724078	0.00778597	0.0163844	1.55004e-05	0.000300766	0.00225055	0.00362838	0.000131627	0.001096	0.00178702	0.00206988	0.000629837	0.00875405	0.00457957	0.0211168	1.10842e-05	0.000148796	0.00128356	0.00295194	1-C-(indol-3-yl)glycerol 3-phosphate[c] + L-serine[c] => glyceraldehyde 3-phosphate[c] + H2O[c] + L-tryptophan[c]	4.2.1.20	RHTO_04213 or RHTO_04214
r_1056	tryptophan transaminase	8.5038e-06	9.19533e-05	0.000129259	2.24938e-05	5.71386e-05	0.00032004	0.000404111	0.00139189	8.3276e-07	1.11568e-05	9.87725e-05	1.49565e-05	0.000114143	0.00106493	0.00158597	0.000711058	0.000593024	0.00511593	0.0043393	0.0159932	9.64579e-06	0.000143615	0.00115996	0.000747749	2-oxoglutarate[c] + L-tryptophan[c] => indole-3-pyruvate[c] + L-glutamate[c]	2.6.1.39;2.6.1.57	RHTO_00143 or RHTO_01136 or RHTO_07034
r_1057	tryptophanyl-tRNA synthetase	0.000225962	0.0018239	0.00296302	0.00344506	0.000909576	0.0063214	0.00732554	0.0140389	1.43748e-05	0.000288305	0.00212306	0.00338248	2.46133e-06	2.09911e-05	3.52126e-05	4.01605e-05	9.59731e-06	7.0133e-05	7.86801e-05	0.00016808	1.67603e-07	3.51602e-06	2.54566e-05	3.83448e-05	ATP[c] + L-tryptophan[c] + tRNA(Trp)[c] => AMP[c] + diphosphate[c] + Trp-tRNA(Trp)[c]	6.1.1.2	RHTO_08139
r_1058	tryptophanyl-tRNA synthetase	0	0	0	0	0	0	0	0	0	0	0	0	0	0	0	0	0	0	0	0	0	0	0	0	ATP[m] + L-tryptophan[m] + tRNA(Trp)[m] => AMP[m] + diphosphate[m] + Trp-tRNA(Trp)[m]	6.1.1.2	RHTO_03153
r_1063	tyrosine transaminase	0.000397485	0.00321556	0.00521052	0.00605357	0.00159742	0.0122863	0.012945	0.0264435	2.53588e-05	0.000511358	0.00376025	0.00597075	6.9641e-05	0.000633308	0.000875963	0.000964829	0.00024843	0.0143011	0.0027358	0.0264484	5.51765e-06	0.00012307	0.000866247	0.00158569	3-(4-hydroxyphenyl)pyruvate[c] + L-glutamate[c] <=> 2-oxoglutarate[c] + L-tyrosine[c]	2.6.1.39;2.6.1.57	RHTO_00143 or RHTO_01136 or RHTO_07034
r_1065	tyrosine transaminase	0	0	0	0	0	0	0	0	0	0	0	0	0	0	0	0	0	0	0	0	0	0	0	0	3-(4-hydroxyphenyl)pyruvate[p] + L-glutamate[p] => 2-oxoglutarate[p] + L-tyrosine[p]	2.6.1.1	RHTO_00425 or RHTO_01027
r_1066	tyrosyl-tRNA synthetase	0.000394372	0.00318325	0.00517137	0.00601268	0.00158749	0.0110328	0.0127853	0.0245021	2.50884e-05	0.000503181	0.00370538	0.00590345	4.29577e-06	3.66358e-05	6.14567e-05	7.00924e-05	1.67502e-05	0.000122403	0.000137321	0.000293351	2.92517e-07	6.13652e-06	4.44294e-05	6.69234e-05	ATP[c] + L-tyrosine[c] + tRNA(Tyr)[c] => AMP[c] + diphosphate[c] + Tyr-tRNA(Tyr)[c]	6.1.1.1	RHTO_02643
r_1067	tyrosyl-tRNA synthetase	0	0	0	0	0	0	0	0	0	0	0	0	0	0	0	0	0	0	0	0	0	0	0	0	ATP[m] + L-tyrosine[m] + tRNA(Tyr)[m] => AMP[m] + diphosphate[m] + Tyr-tRNA(Tyr)[m]	6.1.1.1	RHTO_06171
r_1068	UDP-glucose:ergosterol glucosyltransferase	0	0	0	0	0	0	0	0	0	0	0	0	0	0	0	0	0	0	0	0	0	0	0	0	ergosterol[c] + UDP-D-glucose[c] => ergosterol 3-beta-D-glucoside[c] + H+[c] + UDP[c]	2.4.1.173	RHTO_07138
r_1069	UDP-N-acetylglucosamine diphosphorylase	0	0	0	0	0	0	0	0	0	0	0	0	0	0	0	0	0	0	0	0	0	0	0	0	H+[c] + N-acetyl-alpha-D-glucosamine 1-phosphate[c] + UTP[c] <=> diphosphate[c] + UDP-N-acetyl-alpha-D-glucosamine[c]	2.7.7.23	RHTO_00287
r_1070	UDPglucose 4-epimerase	0	0	0	0	0	0	0	0	0	0	0	0	0	0	0	0	0	0	0	0	0	0	0	0	UDP-D-glucose[c] <=> UDP-D-galactose[c]	5.1.3.2;5.1.3.3	RHTO_00391 or RHTO_03041
r_1071	UDPglucose--hexose-1-phosphate uridylyltransferase	0	0	0	0	0	0	0	0	0	0	0	0	0	0	0	0	0	0	0	0	0	0	0	0	alpha-D-galactose 1-phosphate[c] + UDP-D-glucose[c] <=> D-glucose 1-phosphate[c] + UDP-D-galactose[c]	2.7.7.12	RHTO_06405
r_1072	UMP kinase	0.000799648	0.00557099	0.00711247	0.00839994	0.00322069	0.0139666	0.0158699	0.0244536	7.16974e-05	0.000810223	0.00604188	0.0108611	0.00399781	0.0278863	0.0316695	0.0304519	0.0213243	0.0510103	0.0791971	0.137611	0.000386116	0.00541543	0.0551429	0.0876093	ATP[c] + UMP[c] => ADP[c] + UDP[c]	2.7.4.14	RHTO_06216
r_1073	UMP kinase	0	0	0	0	0	0	0	0	0	0	0	0	0	0	0	0	0	0	0	0	0	0	0	0	ATP[n] + UMP[n] => ADP[n] + UDP[n]	2.7.4.14	RHTO_06216
r_1074	uracil phosphoribosyltransferase	0.000123921	0.00056296	0.00088725	0.00111611	0.000851563	0.00175889	0.00221423	0.00469586	7.45522e-06	0.000186087	0.00239044	0.00283049	0.00218742	0.0140817	0.0208959	0.020349	0.0145809	0.0331967	0.0494701	0.0856147	0.000199131	0.00319953	0.0436057	0.0531542	PRPP[c] + uracil[c] => diphosphate[c] + UMP[c]	2.4.2.9	RHTO_01067 or RHTO_01996
r_1075	urea carboxylase	4.28376e-05	0.000438101	0.000549565	0.000457038	0.000358323	0.000433385	0.00181063	0.000184322	3.77866e-06	7.49531e-05	0.00133241	0.00109415	0.00064957	0.00633252	0.00846658	0.00645477	0.0050644	0.0078143	0.0238888	0.00921516	7.41235e-05	0.00107968	0.0174487	0.0177178	ATP[c] + bicarbonate[c] + urea[c] => ADP[c] + H+[c] + phosphate[c] + urea-1-carboxylic acid[c]	3.5.1.54;6.3.4.6	RHTO_01350 or RHTO_01732 or RHTO_02628
r_1076	ureidoglycolate hydrolase	0	0	0	0	0	0	0	0	0	0	0	0	0	0	0	0	0	0	0	0	0	0	0	0	2 H+[c] + H2O[c] + ureidoglycolic acid[c] => 2 ammonium[c] + carbon dioxide[c] + glyoxylate[c]	4.3.2.3	RHTO_08154
r_1077	uridine kinase (ATP:uridine)	0	0	0	0	0	0	0	0	0	0	0	0	0	0	0	0	0	0	0	0	0	0	0	0	ATP[c] + uridine[c] => ADP[c] + H+[c] + UMP[c]	2.7.1.48	RHTO_01996
r_1078	uridine kinase (GTP:uridine)	0	0	0	0	0	0	0	0	0	0	0	0	0	0	0	0	0	0	0	0	0	0	0	0	GTP[c] + uridine[c] => GDP[c] + H+[c] + UMP[c]	2.7.1.48	RHTO_01996
r_1079	uridylate kinase (dUMP)	7.76126e-06	0.000288342	0.000591207	0.000372574	0.000443143	0.00100478	0.00133281	0.00187986	6.19097e-06	7.77366e-05	0.001124	0.00060348	0.000548804	0.0101914	0.0170581	0.0117771	0.0104506	0.0251018	0.0384558	0.0542397	0.000178852	0.00207949	0.0300224	0.024632	ATP[c] + dUMP[c] => ADP[c] + dUDP[c]	2.7.4.14	RHTO_06216
r_1080	uridylate kinase (dUMP)	6.98513e-05	0.000769236	0.000887049	0.000521599	0.000636135	0.000752576	0.00333248	0.0025042	7.28259e-06	0.000191405	0.00198359	0.00221276	0.00164509	0.0164277	0.0208912	0.013932	0.0125062	0.0217142	0.0607572	0.0625615	0.000194865	0.00327837	0.0395191	0.047129	ATP[n] + dUMP[n] => ADP[n] + dUDP[n]	2.7.4.14	RHTO_06216
r_1081	uroporphyrinogen decarboxylase (uroporphyrinogen III)	7.64429e-09	6.06365e-08	8.4129e-08	9.95317e-08	3.03186e-08	1.58457e-07	1.74054e-07	2.27937e-07	7.822e-10	6.84622e-09	5.27099e-08	8.79831e-08	8.81559e-11	7.36594e-10	1.05735e-09	1.21364e-09	3.68925e-10	1.96035e-09	2.05302e-09	2.88052e-09	9.12003e-12	8.34929e-11	6.3202e-10	9.97403e-10	4 H+[c] + uroporphyrinogen III[c] => 4 carbon dioxide[c] + coproporphyrinogen III[c]	4.1.1.37	RHTO_03490
r_1082	uroporphyrinogen methyltransferase	0	0	0	0	0	0	0	0	0	0	0	0	0	0	0	0	0	0	0	0	0	0	0	0	2 S-adenosyl-L-methionine[c] + uroporphyrinogen III[c] => H+[c] + precorrin-2[c] + 2 S-adenosyl-L-homocysteine[c]	2.1.1.107	RHTO_07676
r_1083	uroporphyrinogen-III synthase	7.64429e-09	6.06365e-08	8.4129e-08	9.95317e-08	3.03186e-08	1.58457e-07	1.74054e-07	2.27937e-07	7.822e-10	6.84622e-09	5.27099e-08	8.79831e-08	8.81559e-11	7.36594e-10	1.05735e-09	1.21364e-09	3.68925e-10	1.96035e-09	2.05302e-09	2.88052e-09	9.12003e-12	8.34929e-11	6.3202e-10	9.97403e-10	preuroporphyrinogen[c] => H2O[c] + uroporphyrinogen III[c]	4.2.1.75	RHTO_03383
r_1084	UTP-glucose-1-phosphate uridylyltransferase	0.00573213	0.0778955	0.0982404	0.155903	0.0391001	0.0818005	0.175394	0.0945131	0.000640306	0.00344065	0.049982	0.115921	0.00742246	0.0729757	0.0816588	0.0685128	0.0533299	0.10102	0.211425	0.236077	0.000910086	0.0120858	0.126178	0.195045	D-glucose 1-phosphate[c] + H+[c] + UTP[c] <=> diphosphate[c] + UDP-D-glucose[c]	2.7.7.9	RHTO_06551
r_1085	V-ATPase, Golgi	0.000155225	0.00108124	0.00131444	0.000620435	0.000668535	0.00117018	0.00222196	0.00678704	1.06844e-05	0.000208167	0.00107174	0.00332925	0.00316503	0.0254648	0.0328381	0.0196121	0.0167017	0.0342157	0.0641103	0.132945	0.000308277	0.0044337	0.0378804	0.0743939	ATP[c] + H+[c] + H2O[c] => ADP[c] + 2 H+[g] + phosphate[c]	3.1.-.-;3.6.3.14
r_1086	V-ATPase, vacuole	9.0548e-05	0.000462014	0.000985832	0.000869329	0.000167137	0.000418784	0.00258797	0.00156673	5.34219e-06	1.89243e-05	0.00100783	0.00134037	0.00241854	0.0163693	0.0284443	0.0232198	0.00835599	0.0209371	0.0691257	0.0639489	0.000218051	0.00133815	0.0358359	0.0473752	ATP[c] + H+[c] + H2O[c] => ADP[c] + 2 H+[v] + phosphate[c]	3.1.-.-;3.6.3.14
r_1087	valine transaminase	0.00165837	0.014774	0.0216923	0.0250663	0.000623495	0.00406742	0.00459756	0.0063535	2.87962e-05	0.000292836	0.00321246	0.00441454	0.000760399	0.0130447	0.00969088	0.00851652	0.00416147	0.0267089	0.0292559	0.0526145	0.00012443	0.00114982	0.0154465	0.0178749	2-oxoglutarate[c] + L-valine[c] <=> 3-methyl-2-oxobutanoate[c] + L-glutamate[c]	2.6.1.42	RHTO_05760 or RHTO_08045
r_1088	valine transaminase, mitochondiral	-0.00275052	-0.0235891	-0.0359562	-0.0416688	-0.00500878	-0.0386773	-0.0403015	-0.0904054	-9.82774e-05	-0.00168733	-0.0134559	-0.0208129	0.000790017	0.0132404	0.00970987	0.00858035	0.0041693	0.0450935	0.031845	0.122182	0.000124979	0.00116476	0.0156644	0.0186605	2-oxoglutarate[m] + L-valine[m] <=> 3-methyl-2-oxobutanoate[m] + L-glutamate[m]	2.6.1.42	RHTO_05760 or RHTO_08045
r_1089	valyl-tRNA synthetase	0.00108658	0.00877053	0.0142482	0.0165662	0.00437386	0.0303976	0.0352261	0.0675084	6.91238e-05	0.00138637	0.0102091	0.0162652	1.18357e-05	0.000100939	0.000169326	0.000193119	4.61504e-05	0.000337247	0.000378347	0.000808244	8.05947e-07	1.69074e-05	0.000122412	0.000184388	ATP[c] + L-valine[c] + tRNA(Val)[c] => AMP[c] + diphosphate[c] + Val-tRNA(Val)[c]	6.1.1.9	RHTO_02531
r_1090	valyl-tRNA synthetase	0	0	0	0	0	0	0	0	0	0	0	0	0	0	0	0	0	0	0	0	0	0	0	0	ATP[m] + L-valine[m] + tRNA(Val)[m] => AMP[m] + diphosphate[m] + Val-tRNA(Val)[m]	6.1.1.9	RHTO_02531
r_1091	xanthine phosphoribosyltransferase	5.96975e-05	0.000328722	0.000379167	0.000314716	0.000268727	0.000817952	0.00153812	0.00160199	6.66142e-06	3.46343e-05	0.000617741	0.000879504	0.000942105	0.00670526	0.00847079	0.00670314	0.00507219	0.0137592	0.0255917	0.0307742	0.000114987	0.000865339	0.0138007	0.0180661	9H-xanthine[c] + PRPP[c] => diphosphate[c] + xanthosine-5-phosphate[c]	2.4.2.-	RHTO_04846
r_1092	xylitol dehydrogenase (D-xyulose-forming)	0	0	0	0	0	0	0	0	0.0162872	0.151976	1.98735	2.45699	0	0	0	0	0	0	0	0	9.62589e-05	0.000723906	0.00915364	0.010708	NAD[c] + xylitol[c] => D-xylulose[c] + H+[c] + NADH[c]	1.1.1.9	RHTO_01629 or RHTO_01970
r_1093	xylose reductase	0	0	0	0	0	0	0	0	0.0176714	0.168421	2.65862	3.53932	0	0	0	0	0	0	0	0	1.64248e-05	0.000265151	0.00490773	0.00407534	D-xylose[c] + H+[c] + NADPH[c] => NADP(+)[c] + xylitol[c]	1.1.1.-;1.1.1.21	RHTO_00641 or RHTO_03963
r_1094	xylulokinase	0	0	0	0	0	0	0	0	0.0162872	0.151976	1.98735	2.45699	0	0	0	0	0	0	0	0	9.62589e-05	0.000723906	0.00915364	0.010708	ATP[c] + D-xylulose[c] => ADP[c] + D-xylulose 5-phosphate[c] + H+[c]	2.7.1.17
r_1095	yUMP synthetase	0	0	0	0	0	0	0	0	0	0	0	0	0	0	0	0	0	0	0	0	0	0	0	0	ribose-5-phosphate[c] + uracil[c] <=> H2O[c] + pseudouridine 5'-phosphate[c]	5.4.99.-;5.4.99.25;5.4.99.44;5.4.99.45	RHTO_00892 or RHTO_01163 or RHTO_02180
r_1096	(R)-mevalonate transport	-1.56088e-05	-0.0010628	-0.000248294	-0.000250748	-0.000125345	-0.00112177	-0.00069246	-0.00311814	-3.96507e-06	-2.96533e-05	-0.000411261	-0.000750615	0.000285322	0.0067618	0.00345392	0.00332875	0.00189538	0.0151173	0.0114703	0.0338154	4.17513e-05	0.000343841	0.00613701	0.00930434	(R)-mevalonate[e] <=> (R)-mevalonate[c]
r_1097	(R,R)-butanediol transport	2.30163e-05	0.000209769	0.000235393	0.0001625	0.000116163	0.00176189	0.000619872	0.00403464	4.01234e-06	2.78433e-05	0.000343338	0.000246589	0.000348132	0.004068	0.00373044	0.00298266	0.00199391	0.0174839	0.0120015	0.0430997	4.39645e-05	0.000388484	0.00607	0.00583766	(R,R)-2,3-butanediol[c] <=> (R,R)-2,3-butanediol[e]
r_1099	2-oxoadipate and 2-oxoglutarate transport	0.000771622	0.00622801	0.0101147	0.0117488	0.00310283	0.0221154	0.0249995	0.0499536	4.91359e-05	0.00098446	0.00725365	0.0115848	4.8501e-05	0.000387371	0.000596729	0.000592528	0.000166664	0.0079615	0.00138929	0.0288241	3.67666e-06	5.96695e-05	0.000470677	0.00121404	2-oxoadipic acid[m] + 2-oxoglutarate[c] <=> 2-oxoadipic acid[c] + 2-oxoglutarate[m]		RHTO_03731
r_1100	3-hexaprenyl-4,5-dihydroxybenzoate transport	0	0	0	0	0	0	0	0	0	0	0	0	0	0	0	0	0	0	0	0	0	0	0	0	3-hexaprenyl-4,5-dihydroxybenzoic acid[c] <=> 3-hexaprenyl-4,5-dihydroxybenzoic acid[m]
r_1101	4-aminobutyrate transport	0	0	0	0	0	0	0	0	0	0	0	0	0	0	0	0	0	0	0	0	0	0	0	0	gamma-aminobutyrate[e] + H+[e] => gamma-aminobutyrate[c] + H+[c]		RHTO_00393 or RHTO_00398 or RHTO_01344 or RHTO_01346 or RHTO_03793 or RHTO_07341 or RHTO_07915
r_1102	5-aminolevulinate transport	0	0	0	0	0	0	0	0	0	0	0	0	0	0	0	0	0	0	0	0	0	0	0	0	5-aminolevulinate[e] + H+[e] => 5-aminolevulinate[c] + H+[c]		RHTO_05452
r_1103	5-formyltetrahydrofolic acid transport	0	0	0	0	0	0	0	0	0	0	0	0	0	0	0	0	0	0	0	0	0	0	0	0	5-formyltetrahydrofolic acid[e] <=> 5-formyltetrahydrofolic acid[c]
r_1104	8-Amino-7-oxononanoate transport	0	0	0	0	0	0	0	0	0	0	0	0	0	0	0	0	0	0	0	0	0	0	0	0	8-amino-7-oxononanoate[e] + H+[e] <=> 8-amino-7-oxononanoate[c] + H+[c]		RHTO_05288
r_1106	acetate transport	-0.518157	-3.10112	-4.36298	-4.02438	0	0	0	0	0	0	0	0	0.00742298	0.0305291	0.0488598	0.0522001	0	0	0	0	0	0	0	0	acetate[c] <=> acetate[e]		RHTO_03266 or RHTO_07127
r_1107	acetic ester transport	0	0	0	0	0	0	0	0	0	0	0	0	0	0	0	0	0	0	0	0	0	0	0	0	ethyl acetate[c] => ethyl acetate[e]
r_1108	adenine transport	0	0	0	0	0	0	0	0	0	0	0	0	0	0	0	0	0	0	0	0	0	0	0	0	adenine[e] + H+[e] => adenine[c] + H+[c]		RHTO_07997
r_1109	adenosine transport	0	0	0	0	0	0	0	0	0	0	0	0	0	0	0	0	0	0	0	0	0	0	0	0	adenosine[e] + H+[e] => adenosine[c] + H+[c]		RHTO_06628
r_1110	ADP/ATP transporter	1.48759	10.9785	19.0745	13.6069	6.59845	17.5404	27.8394	51.1148	0.134895	1.52742	17.6804	19.062	0.0301251	0.206958	0.312639	0.204187	0.216015	0.303143	0.656494	0.732555	0.00343043	0.0372683	0.736859	0.941172	ADP[c] + ATP[m] <=> ADP[m] + ATP[c]		RHTO_05106
r_1111	ADP/ATP transporter	0	0	0	0	0	0	0	0	0	0	0	0	0	0	0	0	0	0	0	0	0	0	0	0	ADP[p] + ATP[c] + H+[p] => ADP[c] + ATP[p] + H+[c]		RHTO_01206
r_1112	AKG transporter, mitochonrial	0.30309	1.61027	2.4218	2.09839	0.18895	0.0543633	0.119517	0.0643652	0.00585636	0.0240837	0.458294	0.246996	0.0161973	0.269834	0.503737	0.23349	0.135142	0.189777	0.376671	0.361131	0.00283505	0.02238	0.310326	0.384727	2-oxoglutarate[c] + citrate[m] <=> 2-oxoglutarate[m] + citrate[c]		RHTO_05609 or RHTO_08140
r_1113	allantoate uniport	0	0	0	0	0	0	0	0	0	0	0	0	0	0	0	0	0	0	0	0	0	0	0	0	allantoate[e] => allantoate[c]		RHTO_02354 or RHTO_02355 or RHTO_06764
r_1114	allantoin uniport	0	0	0	0	0	0	0	0	0	0	0	0	0	0	0	0	0	0	0	0	0	0	0	0	allantoin[e] => allantoin[c]		RHTO_01705
r_1115	ammonia transport	0.0305703	0.244361	0.384544	0.447057	0.122593	0.975862	0.925115	5.68475	0.00219908	0.0365693	0.271312	0.44721	0.00153979	0.0129359	0.0167766	0.01759	0.00918388	0.0217243	0.0372574	0.107647	0.000139603	0.00196645	0.0256108	0.0278622	ammonium[e] <=> ammonium[c]		RHTO_01680 or RHTO_01846
r_1116	AMP/ATP transporter	0.000220059	0.00234334	0.00301027	0.00181545	0.00138493	0.00314485	0.00476015	0.00638974	3.50044e-05	0.000344464	0.0039762	0.00464282	0.00261955	0.0270146	0.0359705	0.0235485	0.0171905	0.0387443	0.0653499	0.0936277	0.000399128	0.00410617	0.0544116	0.0647737	AMP[p] + ATP[c] + H+[p] => AMP[c] + ATP[p] + H+[c]		RHTO_01206
r_1118	aspartate-glutamate transporter	0.0277628	0.134854	0.224075	0.239503	1.35232	5.64607	8.90885	17.4246	0.024922	0.280172	4.58809	5.40241	0.0207016	0.150593	0.201834	0.155019	0.306809	0.541398	1.20398	1.28104	0.00589211	0.0609602	0.84386	0.953199	L-aspartate[m] + L-glutamate[c] => L-aspartate[c] + L-glutamate[m]		RHTO_03731 or RHTO_04513
r_1119	biotin uptake	0	0	0	0	0	0	0	0	0	0	0	0	0	0	0	0	0	0	0	0	0	0	0	0	biotin[e] + H+[e] => biotin[c] + H+[c]		RHTO_04753
r_1120	carnithine-acetylcarnithine carrier	0.290128	1.59948	2.51396	0.156288	0.00380061	0.00458101	0.0217983	0.024385	6.41784e-06	0.00044596	0.0261778	0.0384649	0.0658366	0.361585	0.601894	0.560492	0.0360569	0.0490325	0.105618	0.168939	0.000197028	0.00437402	0.129015	0.161305	(R)-carnitine[m] + O-acetylcarnitine[c] => (R)-carnitine[c] + O-acetylcarnitine[m]		RHTO_01354
r_1121	ceramide-2' (sphinganine:n-C24:0OH) transport	0	0	0	0	0	0	0	0	0	0	0	0	0	0	0	0	0	0	0	0	0	0	0	0	ceramide-2' (C24)[er] <=> ceramide-2' (C24)[g]
r_1122	ceramide-2' (sphinganine:n-C26:0OH) transport	0	0	0	0	0	0	0	0	0	0	0	0	0	0	0	0	0	0	0	0	0	0	0	0	ceramide-2' (C26)[er] <=> ceramide-2' (C26)[g]
r_1123	ceramide-3 (Phytosphingosine:n-C24:0OH) transport	0	0	0	0	0	0	0	0	0	0	0	0	0	0	0	0	0	0	0	0	0	0	0	0	ceramide-3 (C24)[er] <=> ceramide-3 (C24)[g]
r_1124	ceramide-3 (Phytosphingosine:n-C26:0OH) transport	0	0	0	0	0	0	0	0	0	0	0	0	0	0	0	0	0	0	0	0	0	0	0	0	ceramide-3 (C26)[er] <=> ceramide-3 (C26)[g]
r_1125	choline transport	0.000884777	0.00826774	0.0141626	0.011259	0.000668539	0.00188453	0.00330041	0.00469807	3.31658e-05	0.000200193	0.00294727	0.00301729	0.0174496	0.163025	0.259258	0.220705	0.0167018	0.0443832	0.0777607	0.110646	0.000653949	0.00471483	0.0627732	0.0710612	choline[e] + H+[e] => choline[c] + H+[c]		RHTO_05288
r_1129	coenzyme A transport	5.33462e-05	0.0004164	0.00047336	0.000396256	0.0114366	0.0718246	0.058948	0.0751998	0.000402999	0.00294089	0.0172693	0.0238316	0.000500344	0.00397413	0.00410329	0.00368825	0.00375134	0.0235962	0.0207693	0.0449483	0.000109201	0.000944199	0.0112628	0.0155017	coenzyme A[c] => coenzyme A[m]		RHTO_00448
r_1130	CTP transport	0.000652864	0.00580281	0.00704016	0.00561064	0.003633	0.0105499	0.015574	0.0226379	8.07318e-05	0.000962716	0.0120655	0.0135094	0.00365658	0.0332893	0.0429709	0.0333783	0.022024	0.0589268	0.0958185	0.136999	0.00047649	0.00537202	0.0718773	0.0851884	CMP[m] + CTP[c] + H+[c] => CMP[c] + CTP[m] + H+[m]		RHTO_04787
r_1131	CTP/CMP antiport	2.07666e-05	0.000111846	0.000223508	4.32555e-05	7.89727e-05	0.000336706	0.000245704	0.000485392	4.23687e-06	2.42029e-05	0.000577105	0.000318718	0.000646549	0.00446	0.00723025	0.00272689	0.00315444	0.0106041	0.01149	0.0196475	0.000105762	0.000827466	0.0151035	0.0125042	CMP[m] + CTP[c] + 2 H+[c] => CMP[c] + CTP[m] + 2 H+[m]		RHTO_04787
r_1132	cytidine transport	0	0	0	0	0	0	0	0	0	0	0	0	0	0	0	0	0	0	0	0	0	0	0	0	cytidine[e] + H+[e] => cytidine[c] + H+[c]		RHTO_06628
r_1133	cytosine transport	0	0	0	0	0	0	0	0	0	0	0	0	0	0	0	0	0	0	0	0	0	0	0	0	cytosine[e] + H+[e] => cytosine[c] + H+[c]		RHTO_07997
r_1134	D-fructose transport	0	0	0	0	0	0	0	0	0	0	0	0	0	0	0	0	0	0	0	0	0	0	0	0	D-fructose[e] + H+[e] => D-fructose[c] + H+[c]		RHTO_00630 or RHTO_04057 or RHTO_04266 or RHTO_06016 or RHTO_06080
r_1135	D-galactose transport	0	0	0	0	0	0	0	0	0	0	0	0	0	0	0	0	0	0	0	0	0	0	0	0	D-galactose[e] + H+[e] => D-galactose[c] + H+[c]		RHTO_00630 or RHTO_03685 or RHTO_04057 or RHTO_06016 or RHTO_06080
r_1136	D-lactate transport	0	0	0	0	0	0	0	0	0	0	0	0	0	0	0	0	0	0	0	0	0	0	0	0	(R)-lactate[e] + H+[e] <=> (R)-lactate[c] + H+[c]		RHTO_06945
r_1137	D-lactate transport	0.00034809	0.00186472	0.00273597	0.00221932	0.0209638	0.038292	0.0554355	0.0694349	3.14244e-05	0.000378153	0.00391175	0.00232391	0.00341339	0.0217313	0.0394634	0.0287284	0.0921851	0.174126	0.238631	0.312378	0.000741105	0.00788383	0.0778636	0.0597821	(R)-lactate[c] + H+[c] => (R)-lactate[m] + H+[m]
r_1138	D-lactate/pyruvate antiport	-0.00034809	-0.00186472	-0.00273597	-0.00221932	-0.0209638	-0.038292	-0.0554355	-0.0694349	-3.14244e-05	-0.000378153	-0.00391175	-0.00232391	0.00341339	0.0217313	0.0394634	0.0287284	0.0921851	0.174126	0.238631	0.312378	0.000741105	0.00788383	0.0778636	0.0597821	(R)-lactate[c] + pyruvate[m] <=> (R)-lactate[m] + pyruvate[c]
r_1139	D-mannose transport	0	0	0	0	0	0	0	0	0	0	0	0	0	0	0	0	0	0	0	0	0	0	0	0	D-mannose[e] + H+[e] => D-mannose[c] + H+[c]		RHTO_00630 or RHTO_04057 or RHTO_04266 or RHTO_06016 or RHTO_06080
r_1146	episterol transport	-1.20324e-06	-1.49126e-05	-1.58217e-05	-5.66502e-06	-8.89513e-06	-1.98101e-05	-4.68862e-05	-4.92249e-05	-2.92062e-07	-1.94665e-06	-2.50967e-05	-2.52371e-05	2.0775e-05	0.000263109	0.000296384	0.000147175	0.000146493	0.000466583	0.000709572	0.00115931	4.77062e-06	3.66122e-05	0.000445983	0.000497071	episterol[e] <=> episterol[c]		RHTO_00266 or RHTO_01810 or RHTO_02583 or RHTO_04782 or RHTO_07037
r_1147	ergosterol transport	-6.11583e-07	-5.30489e-06	-1.34383e-05	-1.09378e-05	-7.60876e-06	-2.35183e-05	-2.27887e-05	-3.52138e-05	-1.94323e-07	-2.20803e-06	-1.61986e-05	-3.31101e-05	1.51311e-05	0.000152536	0.000265115	0.000212208	0.000141014	0.000441142	0.000524609	0.000940565	3.84055e-06	4.00858e-05	0.000362332	0.00058418	ergosterol[e] <=> ergosterol[c]		RHTO_00266 or RHTO_01810 or RHTO_02583 or RHTO_04782 or RHTO_07037
r_1149	ethanolamine transport	0	0	0	0	0	0	0	0	0	0	0	0	0	0	0	0	0	0	0	0	0	0	0	0	ethanolamine[e] <=> ethanolamine[c]
r_1151	fadH2 transport	0	0	0	0	0	0	0	0	0	0	0	0	0	0	0	0	0	0	0	0	0	0	0	0	FADH2[m] => FADH2[c]		RHTO_03510
r_1161	fecosterol transport	-2.66505e-07	-4.34505e-06	-2.39236e-06	-1.65099e-06	-3.3111e-06	-4.41726e-06	-5.43111e-06	-1.09389e-05	-4.8131e-08	-1.63091e-07	-3.48374e-06	-6.63855e-06	1.08779e-05	0.000156525	0.000119804	8.41904e-05	9.66859e-05	0.000220841	0.000271604	0.000546889	1.97321e-06	1.15323e-05	0.00017417	0.000271138	fecosterol[e] <=> fecosterol[c]		RHTO_00266 or RHTO_01810 or RHTO_02583 or RHTO_04782 or RHTO_07037
r_1165	GDP-mannose antiport	0	0	0	0	0	0	0	0	0	0	0	0	0	0	0	0	0	0	0	0	0	0	0	0	GDP-alpha-D-mannose[c] + GMP[g] => GDP-alpha-D-mannose[g] + GMP[c]		RHTO_04948
r_1166	glucose transport	0	0	0	0	0	0	0	0	0	0	0	0	0	0	0	0	0	0	0	0	0	0	0	0	D-glucose[e] => D-glucose[c]		RHTO_00228 or RHTO_00630 or RHTO_03685 or RHTO_04057 or RHTO_04266 or RHTO_06016 or RHTO_06080
r_1167	glutathione transport	0	0	0	0	0	0	0	0	0	0	0	0	0	0	0	0	0	0	0	0	0	0	0	0	glutathione[e] => glutathione[c]		RHTO_06523
r_1168	glutathione transport	-9.11384e-05	-0.000959332	-0.00147875	-0.000869193	-0.000501402	-0.001249	-0.00481533	-0.00417789	-1.60266e-05	-0.000126175	-0.00236101	-0.00234687	0.00241826	0.0239668	0.0348266	0.0232162	0.014467	0.0360407	0.0943231	0.104374	0.000377448	0.00339526	0.0556825	0.062685	glutathione[c] <=> glutathione[v]		RHTO_06288
r_1169	glycero-3-phospho-1-inositol transport	0	0	0	0	0	0	0	0	0	0	0	0	0	0	0	0	0	0	0	0	0	0	0	0	1-(sn-glycero-3-phospho)-1D-myo-inositol[e] <=> 1-(sn-glycero-3-phospho)-1D-myo-inositol[c]		RHTO_03814
r_1170	glycero-3-phosphocholine transport	-1.27689e-05	-0.000151018	-0.000225511	-0.000197443	-7.67825e-05	-0.000937715	-0.000423371	-0.00165322	-2.63667e-06	-3.79156e-05	-0.000169765	-0.000401232	0.000140444	0.00129155	0.00203348	0.00193857	0.000678789	0.00675444	0.00433474	0.0144827	1.61042e-05	0.000244078	0.00142782	0.00373958	sn-glycero-3-phosphocholine[e] <=> sn-glycero-3-phosphocholine[c]		RHTO_03814
r_1171	glycerol transport	0.00048284	0.00400366	0.00675714	0.00699223	1.02911	5.19768	6.44517	13.4302	2.76875e-05	0.000269678	0.00241141	0.00301728	0.0129427	0.11567	0.1808	0.174685	0.016733	0.128974	0.0789926	0.203977	0.000601052	0.0054362	0.0567921	0.0710609	glycerol[e] + H+[e] => glycerol[c] + H+[c]		RHTO_03685 or RHTO_03825
r_1172	glycerol transport via channel	0.00048284	0.00400366	0.00675714	0.00699223	0.000668546	0.00238637	0.00332787	0.00559946	2.76875e-05	0.000269678	0.00241141	0.00301728	0.0129427	0.11567	0.1808	0.174685	0.016702	0.0487367	0.0783763	0.119395	0.000601052	0.0054362	0.0567921	0.0710609	glycerol[c] => glycerol[e]		RHTO_03090
r_1173	glycine transport	-1.86799e-06	-1.98705e-05	-1.06236e-05	-4.53906e-05	-3.21992e-05	-0.00746512	-0.000237963	-0.0857222	-2.82861e-07	-1.97595e-06	-2.46628e-05	-0.000440838	5.38348e-05	0.000496143	0.000437042	0.001014	0.000444807	0.0314109	0.00324855	0.207517	5.49596e-06	5.87133e-05	0.000580558	0.00309091	H+[e] + L-glycine[e] <=> H+[c] + L-glycine[c]		RHTO_00393 or RHTO_00398 or RHTO_01079 or RHTO_01344 or RHTO_01346 or RHTO_02350 or RHTO_03793 or RHTO_07341 or RHTO_07825 or RHTO_07915
r_1174	glycogen vacuolar 'transport' via autophagy	0	0	0	0	0	0	0	0	0	0	0	0	0	0	0	0	0	0	0	0	0	0	0	0	glycogen[c] => glycogen[v]
r_1175	GTP/GDP translocase	5.85846e-05	0.000360427	0.000616144	0.000463259	0.000687981	0.000743928	0.000827572	0.00430845	1.46909e-05	4.25797e-05	0.000803805	0.0010058	0.00164253	0.0127392	0.0194764	0.0146445	0.0146534	0.0236602	0.0337804	0.0917644	0.000312898	0.00173796	0.0284103	0.0355497	GDP[m] + GTP[c] + H+[c] => GDP[c] + GTP[m] + H+[m]		RHTO_06703
r_1176	guanine transport	-4.3569e-07	-2.48421e-06	-1.57263e-06	-6.85723e-06	-1.54635e-06	-2.70302e-05	-8.34216e-06	-0.00024645	-1.35348e-08	-3.7162e-07	-6.56697e-06	-2.30566e-05	1.16176e-05	7.85261e-05	7.83433e-05	0.000173318	4.29158e-05	0.00100637	0.000271897	0.00628628	5.51845e-07	1.17461e-05	0.000133894	0.000326409	guanine[e] + H+[e] <=> guanine[c] + H+[c]		RHTO_07997
r_1177	inositol transport	0	0	0	0	0	0	0	0	0	0	0	0	0	0	0	0	0	0	0	0	0	0	0	0	H+[e] + myo-inositol[e] => H+[c] + myo-inositol[c]		RHTO_00262 or RHTO_00839
r_1178	iron (II) transport	7.64429e-09	6.06365e-08	8.4129e-08	9.95317e-08	3.03186e-08	1.58457e-07	1.74054e-07	2.27937e-07	7.822e-10	6.84622e-09	5.27099e-08	8.79831e-08	8.81559e-11	7.36594e-10	1.05735e-09	1.21364e-09	3.68925e-10	1.96035e-09	2.05302e-09	2.88052e-09	9.12003e-12	8.34929e-11	6.3202e-10	9.97403e-10	iron(2+)[e] => iron(2+)[c]		RHTO_01378
r_1179	iron (II) transport	7.64429e-09	6.06365e-08	8.4129e-08	9.95317e-08	3.03186e-08	1.58457e-07	1.74054e-07	2.27937e-07	7.822e-10	6.84622e-09	5.27099e-08	8.79831e-08	8.81559e-11	7.36594e-10	1.05735e-09	1.21364e-09	3.68925e-10	1.96035e-09	2.05302e-09	2.88052e-09	9.12003e-12	8.34929e-11	6.3202e-10	9.97403e-10	iron(2+)[c] => iron(2+)[m]
r_1180	isoamyl acetate transport	0	0	0	0	0	0	0	0	0	0	0	0	0	0	0	0	0	0	0	0	0	0	0	0	isoamyl acetate[c] => isoamyl acetate[e]
r_1181	isobutyl acetate transport	0	0	0	0	0	0	0	0	0	0	0	0	0	0	0	0	0	0	0	0	0	0	0	0	isobutyl acetate[c] => isobutyl acetate[e]
r_1182	isopentenyl diphosphate transport	0	0	0	0	0	0	0	0	0	0	0	0	0	0	0	0	0	0	0	0	0	0	0	0	isopentenyl diphosphate[c] <=> isopentenyl diphosphate[m]
r_1183	L-alanine transport	-1.55761e-06	-1.74843e-05	-2.73965e-05	-1.36318e-05	-6.20499e-06	-0.138828	-6.41058e-05	-3.79897	-1.10919e-06	-1.99704e-05	-3.01592e-05	-5.07722e-05	4.92363e-05	0.000464139	0.000731763	0.000556403	0.000196141	0.063235	0.0017154	0.443569	1.01717e-05	0.000183223	0.000642122	0.000977954	H+[e] + L-alanine[e] <=> H+[c] + L-alanine[c]		RHTO_00393 or RHTO_00398 or RHTO_01079 or RHTO_01344 or RHTO_01346 or RHTO_02350 or RHTO_03793 or RHTO_07341 or RHTO_07825 or RHTO_07915
r_1184	L-arganine transport	-3.11065e-07	-2.48922e-06	-1.95877e-06	-5.69926e-06	-1.55254e-06	-4.42089e-05	-2.3477e-05	-0.000288261	-3.94646e-08	-4.6485e-07	-6.85794e-06	-5.60784e-06	1.09945e-05	8.78595e-05	9.79285e-05	0.000179493	4.90762e-05	0.00156255	0.000524491	0.00911243	1.0541e-06	1.4694e-05	0.00015321	0.000228893	H+[e] + L-arginine[e] <=> H+[c] + L-arginine[c]		RHTO_00393 or RHTO_00398 or RHTO_01079 or RHTO_01344 or RHTO_01346 or RHTO_02350 or RHTO_03793 or RHTO_07341 or RHTO_07825 or RHTO_07913 or RHTO_07915
r_1185	L-arganine transport	0	0	0	0	0	0	0	0	0	0	0	0	0	0	0	0	0	0	0	0	0	0	0	0	H+[v] + L-arginine[c] => H+[c] + L-arginine[v]		RHTO_02539
r_1186	L-asparagine transport	-8.53795e-05	-0.000655161	-0.000739627	-0.00101777	-0.000503198	-0.000624697	-0.00150267	-0.00194039	-5.32549e-06	-9.28668e-05	-0.00128201	-0.00114462	0.00141967	0.0119417	0.0150044	0.0152191	0.00883851	0.0146731	0.031624	0.0393385	0.000131968	0.00180469	0.0250862	0.0266286	H+[e] + L-asparagine[e] <=> H+[c] + L-asparagine[c]		RHTO_00393 or RHTO_00398 or RHTO_01079 or RHTO_01344 or RHTO_01346 or RHTO_02350 or RHTO_07341 or RHTO_07825 or RHTO_07915
r_1187	L-asparagine transport	0	0	0	0	0	0	0	0	0	0	0	0	0	0	0	0	0	0	0	0	0	0	0	0	H+[v] + L-asparagine[c] => H+[c] + L-asparagine[v]		RHTO_05155
r_1188	L-aspartate transport	0	0	0	0	0	0	0	0	0	0	0	0	0	0	0	0	0	0	0	0	0	0	0	0	H+[v] + L-asparagine[v] => H+[c] + L-asparagine[c]		RHTO_03777 or RHTO_04969
r_1189	L-aspartate transport	0	0	0	0	0	0	0	0	0	0	0	0	0	0	0	0	0	0	0	0	0	0	0	0	H+[v] + L-aspartate[v] => H+[c] + L-aspartate[c]		RHTO_02128
r_1190	L-aspartate transport	8.31969e-05	0.000640137	0.000731805	0.00100641	0.000484589	-0.000562676	0.00130717	-0.0255961	5.12287e-06	9.02646e-05	0.00124216	0.000490593	0.00142074	0.0119483	0.015006	0.0152207	0.00884477	0.0200972	0.0317486	0.131479	0.000132033	0.00180559	0.0250967	0.026775	H+[e] + L-aspartate[e] <=> H+[c] + L-aspartate[c]		RHTO_00393 or RHTO_00398 or RHTO_01079 or RHTO_01344 or RHTO_01346 or RHTO_02350 or RHTO_07341 or RHTO_07825 or RHTO_07915
r_1191	L-carnitine transport	0	0	0	0	0	0	0	0	0	0	0	0	0	0	0	0	0	0	0	0	0	0	0	0	(R)-carnitine[e] <=> (R)-carnitine[c]		RHTO_03793
r_1192	L-cystine transport	-4.1346e-06	-4.05917e-05	-8.69375e-05	-5.54714e-05	-1.75903e-05	-0.000720826	-0.000112076	-0.00196697	-3.66169e-07	-5.01139e-06	-7.19656e-05	-0.000153005	7.94774e-05	0.000672051	0.00127679	0.00108192	0.000320225	0.0115852	0.00222912	0.033157	6.21893e-06	9.24109e-05	0.000974729	0.00231968	H+[e] + L-cysteine[e] <=> H+[c] + L-cysteine[c]		RHTO_00393 or RHTO_00398 or RHTO_01079 or RHTO_01344 or RHTO_01346 or RHTO_02350 or RHTO_07341 or RHTO_07825 or RHTO_07915
r_1193	L-cystine transport	0	0	0	0	0	0	0	0	0	0	0	0	0	0	0	0	0	0	0	0	0	0	0	0	H+[v] + L-cystine[v] => H+[c] + L-cystine[c]		RHTO_02462
r_1194	L-glutamate transport	0.00979776	0.0920741	0.14224	0.14593	0.0462842	0.157557	0.242934	0.302096	0.00104849	0.0157426	0.128588	0.158844	0.00829863	0.106681	0.135785	0.0944538	0.102221	0.17494	0.290843	0.399514	0.0026761	0.0274554	0.257619	0.298629	L-glutamate[c] => L-glutamate[m]		RHTO_03731 or RHTO_04513
r_1195	L-glutamate transport	0	0	0	0	0	0	0	0	0	0	0	0	0	0	0	0	0	0	0	0	0	0	0	0	H+[v] + L-glutamate[v] => H+[c] + L-glutamate[c]		RHTO_02128
r_1196	L-glutamate transport	-1.55612e-06	-9.93684e-06	-2.35149e-05	-3.18097e-05	-2.48377e-06	-0.00030945	-6.57854e-05	-0.00218407	-4.0446e-07	-9.28635e-06	-1.64476e-05	-6.16101e-05	4.91884e-05	0.000351022	0.000677865	0.000849584	0.000124176	0.00826544	0.00175713	0.0432236	6.72957e-06	0.000131013	0.000474563	0.0014996	H+[e] + L-glutamate[e] <=> H+[c] + L-glutamate[c]		RHTO_00393 or RHTO_00398 or RHTO_01079 or RHTO_01344 or RHTO_01346 or RHTO_02350 or RHTO_07341 or RHTO_07825 or RHTO_07915
r_1197	L-glutamine transport	0	0	0	0	0	0	0	0	0	0	0	0	0	0	0	0	0	0	0	0	0	0	0	0	H+[v] + L-glutamine[c] => H+[c] + L-glutamine[v]		RHTO_05155
r_1198	L-glutamine transport	0	0	0	0	0	0	0	0	0	0	0	0	0	0	0	0	0	0	0	0	0	0	0	0	H+[v] + L-glutamine[v] => H+[c] + L-glutamine[c]		RHTO_03777 or RHTO_04969
r_1199	L-glutamine transport	-4.67439e-07	-1.1393e-05	-1.37168e-05	-1.3622e-05	-2.47836e-06	-7.30804e-05	-9.38253e-06	-0.000433995	-6.76001e-08	-1.29999e-06	-8.22248e-06	-3.14612e-05	1.90793e-05	0.000262792	0.000366053	0.000392953	8.7597e-05	0.00274846	0.00046908	0.0177142	1.95047e-06	3.47184e-05	0.000237244	0.000679862	H+[e] + L-glutamine[e] <=> H+[c] + L-glutamine[c]		RHTO_00393 or RHTO_00398 or RHTO_01079 or RHTO_01344 or RHTO_01346 or RHTO_02350 or RHTO_07341 or RHTO_07825 or RHTO_07915
r_1200	L-histidine transport, vacuolar	0	0	0	0	0	0	0	0	0	0	0	0	0	0	0	0	0	0	0	0	0	0	0	0	H+[v] + L-histidine[c] => H+[c] + L-histidine[v]		RHTO_02539 or RHTO_07727
r_1201	L-histidine transport	-5.37121e-06	-2.98077e-05	-4.04535e-05	-4.85832e-05	-1.44826e-05	-0.00040844	-0.000115872	-0.0012451	-2.84937e-07	-3.84299e-06	-2.65252e-05	-9.91572e-05	5.23421e-05	0.000350056	0.000512205	0.00059837	0.000171945	0.00544578	0.00134213	0.016857	3.25636e-06	4.86491e-05	0.000347313	0.00110054	H+[e] + L-histidine[e] <=> H+[c] + L-histidine[c]		RHTO_00393 or RHTO_00398 or RHTO_01079 or RHTO_01344 or RHTO_01346 or RHTO_02350 or RHTO_07341 or RHTO_07825 or RHTO_07915
r_1202	L-isoleucine transport	0	0	0	0	0	0	0	0	0	0	0	0	0	0	0	0	0	0	0	0	0	0	0	0	L-isoleucine[v] <=> L-isoleucine[c]		RHTO_06993
r_1203	L-isoleucine transport	0	0	0	0	0	0	0	0	0	0	0	0	0	0	0	0	0	0	0	0	0	0	0	0	H+[v] + L-isoleucine[c] => H+[c] + L-isoleucine[v]		RHTO_05155
r_1204	L-isoleucine transport	0	0	0	0	0	0	0	0	0	0	0	0	0	0	0	0	0	0	0	0	0	0	0	0	H+[v] + L-isoleucine[v] => H+[c] + L-isoleucine[c]		RHTO_03777 or RHTO_04969
r_1205	L-isoleucine transport	-1.55561e-06	-1.73805e-05	-1.17297e-05	-6.36171e-05	-6.2087e-06	-0.00124726	-4.69718e-05	-0.0050913	-1.589e-07	-1.48617e-06	-1.37136e-05	-8.22461e-05	4.91734e-05	0.000464236	0.000478769	0.00120069	0.000196258	0.0133536	0.00148478	0.0483261	4.21501e-06	5.24805e-05	0.000433488	0.00175174	H+[e] + L-isoleucine[e] <=> H+[c] + L-isoleucine[c]		RHTO_00393 or RHTO_00398 or RHTO_01079 or RHTO_01344 or RHTO_01346 or RHTO_02350 or RHTO_07341 or RHTO_07825 or RHTO_07915
r_1206	L-lactate transport	0	0	0	0	0	0	0	0	0	0	0	0	0	0	0	0	0	0	0	0	0	0	0	0	(S)-lactate[c] <=> (S)-lactate[m]		RHTO_06945
r_1207	L-lactate transport	0	0	0	0	0	0	0	0	0	0	0	0	0	0	0	0	0	0	0	0	0	0	0	0	(S)-lactate[e] + H+[e] => (S)-lactate[c] + H+[c]		RHTO_06945
r_1208	L-leucine transport, vacuoluar	0	0	0	0	0	0	0	0	0	0	0	0	0	0	0	0	0	0	0	0	0	0	0	0	L-leucine[v] <=> L-leucine[c]		RHTO_06993
r_1209	L-leucine transport, vacuoluar	0	0	0	0	0	0	0	0	0	0	0	0	0	0	0	0	0	0	0	0	0	0	0	0	H+[v] + L-leucine[c] => H+[c] + L-leucine[v]		RHTO_05155
r_1210	L-leucine transport, vacuoluar	0	0	0	0	0	0	0	0	0	0	0	0	0	0	0	0	0	0	0	0	0	0	0	0	H+[v] + L-leucine[v] => H+[c] + L-leucine[c]		RHTO_03777 or RHTO_04969
r_1211	L-leucine transport	-4.65693e-06	-4.51838e-05	-3.91522e-05	-1.36553e-05	-1.11719e-05	-0.00133462	-0.000151732	-0.00490199	-1.04316e-06	-1.62134e-05	-4.15166e-05	-0.000156838	8.49049e-05	0.000742924	0.000874682	0.000556528	0.000263114	0.0140369	0.00265144	0.0466448	1.06947e-05	0.000171866	0.000741343	0.00241522	H+[e] + L-leucine[e] <=> H+[c] + L-leucine[c]		RHTO_00393 or RHTO_00398 or RHTO_01079 or RHTO_01344 or RHTO_01346 or RHTO_02350 or RHTO_07341 or RHTO_07825 or RHTO_07915
r_1212	L-lysine transport	0	0	0	0	0	0	0	0	0	0	0	0	0	0	0	0	0	0	0	0	0	0	0	0	H+[v] + L-lysine[c] => H+[c] + L-lysine[v]		RHTO_02539 or RHTO_07727
r_1213	L-lysine transport	-2.95799e-06	-2.35814e-05	-3.52491e-05	-2.95261e-05	-8.68273e-06	-0.000611647	-7.98435e-05	-0.00219697	-2.36445e-07	-3.71767e-06	-3.1547e-05	-7.85093e-05	4.78986e-05	0.000381852	0.000586486	0.000578359	0.000163875	0.00796145	0.00136711	0.0288295	3.64113e-06	5.86505e-05	0.00046411	0.001209	H+[e] + L-lysine[e] <=> H+[c] + L-lysine[c]		RHTO_00393 or RHTO_00398 or RHTO_00931 or RHTO_01079 or RHTO_01344 or RHTO_01346 or RHTO_02350 or RHTO_07341 or RHTO_07825 or RHTO_07913 or RHTO_07915
r_1214	L-methionine transport	-3.42563e-06	-2.37122e-05	-2.38698e-05	-4.00187e-05	-1.09635e-05	-0.00023694	-4.76046e-05	-0.00040371	-1.96676e-07	-3.81213e-06	-3.58643e-05	-4.69426e-05	7.29617e-05	0.000477291	0.000646925	0.000904955	0.00024812	0.0052575	0.00139636	0.011271	4.4405e-06	8.07786e-05	0.000683047	0.00126	H+[e] + L-methionine[e] <=> H+[c] + L-methionine[c]		RHTO_00393 or RHTO_00398 or RHTO_01079 or RHTO_01344 or RHTO_01346 or RHTO_02350 or RHTO_07341 or RHTO_07825 or RHTO_07915
r_1215	L-phenylalanine transport	-1.24386e-06	-2.97952e-05	-3.13365e-05	-3.31678e-05	-7.45132e-06	-0.000496768	-7.51765e-05	-0.000402969	-2.92818e-07	-4.08985e-06	-8.2332e-06	-7.47497e-05	4.3964e-05	0.000607523	0.000782864	0.000854533	0.000214994	0.0089299	0.0018781	0.0116269	5.73576e-06	8.71087e-05	0.000336051	0.00166995	H+[e] + L-phenylalanine[e] <=> H+[c] + L-phenylalanine[c]		RHTO_00393 or RHTO_00398 or RHTO_01079 or RHTO_01344 or RHTO_01346 or RHTO_02350 or RHTO_07341 or RHTO_07825 or RHTO_07915
r_1216	L-proline transport	-2.10973e-05	-0.000147768	-0.00010962	-0.0001677	-7.9255e-05	-0.00212803	-0.00030037	-0.00341078	-9.21967e-07	-1.71601e-05	-0.000178055	-0.000425902	0.000179692	0.00134188	0.00146089	0.00193173	0.000696097	0.0212988	0.00374297	0.0509616	1.01407e-05	0.000177448	0.00155162	0.00396654	H+[e] + L-proline[e] <=> H+[c] + L-proline[c]		RHTO_00393 or RHTO_00398 or RHTO_01079 or RHTO_01344 or RHTO_01346 or RHTO_02350 or RHTO_03793 or RHTO_07341 or RHTO_07825 or RHTO_07915
r_1217	L-serine transport	-1.24549e-06	-1.98757e-05	-2.34768e-05	-2.27036e-05	-8.68369e-06	-0.00109945	-0.00038397	-0.00790294	-8.50463e-07	-1.55648e-05	-1.64332e-05	-0.000313645	4.40215e-05	0.000496506	0.000677377	0.000717665	0.000231554	0.0140173	0.00422309	0.0959202	9.70028e-06	0.00016901	0.000474067	0.00279381	H+[e] + L-serine[e] <=> H+[c] + L-serine[c]		RHTO_00393 or RHTO_00398 or RHTO_01079 or RHTO_01344 or RHTO_01346 or RHTO_02350 or RHTO_06394 or RHTO_07341 or RHTO_07825 or RHTO_07915
r_1218	L-threonine transport	-1.55752e-06	-1.73753e-05	-3.52459e-05	-3.63463e-05	-1.11767e-05	-0.000176826	-6.07051e-05	-0.0013305	-1.57461e-07	-1.85959e-06	-1.92092e-05	-1.49531e-05	4.92333e-05	0.000464098	0.000830089	0.000908023	0.000263226	0.00624987	0.00165499	0.0336809	4.20581e-06	5.87808e-05	0.00051308	0.000747582	H+[e] + L-threonine[e] <=> H+[c] + L-threonine[c]		RHTO_00393 or RHTO_00398 or RHTO_01079 or RHTO_01344 or RHTO_01346 or RHTO_02350 or RHTO_07341 or RHTO_07825 or RHTO_07915
r_1219	L-tryptophan transport	-6.23246e-07	-6.20875e-06	0	-4.5434e-06	-2.48529e-06	-0.000507216	-1.87676e-05	-0.00070188	-4.50362e-08	-9.29126e-07	-1.22581e-05	-1.86906e-05	2.20285e-05	0.000196259	0	0.000227147	8.78419e-05	0.0066007	0.000663338	0.0121506	1.59179e-06	2.93698e-05	0.000288733	0.000590811	H+[e] + L-tryptophan[e] <=> H+[c] + L-tryptophan[c]		RHTO_00393 or RHTO_00398 or RHTO_01079 or RHTO_01344 or RHTO_01346 or RHTO_02350 or RHTO_07341 or RHTO_07825 or RHTO_07915
r_1220	L-tyrosine transport	0	0	0	0	0	0	0	0	0	0	0	0	0	0	0	0	0	0	0	0	0	0	0	0	L-tyrosine[v] <=> L-tyrosine[c]		RHTO_06993
r_1221	L-tyrosine transport	0	0	0	0	0	0	0	0	0	0	0	0	0	0	0	0	0	0	0	0	0	0	0	0	H+[v] + L-tyrosine[c] => H+[c] + L-tyrosine[v]		RHTO_05155
r_1222	L-tyrosine transport	0	0	0	0	0	0	0	0	0	0	0	0	0	0	0	0	0	0	0	0	0	0	0	0	H+[v] + L-tyrosine[v] => H+[c] + L-tyrosine[c]		RHTO_03777 or RHTO_04969
r_1223	L-tyrosine transport	-3.11339e-06	-3.23014e-05	-3.91455e-05	-4.08913e-05	-9.92834e-06	-0.00125349	-0.000159692	-0.0019414	-2.70396e-07	-8.17748e-06	-5.48672e-05	-6.72974e-05	6.95551e-05	0.000632722	0.000874531	0.000963045	0.000248035	0.0143033	0.00273432	0.0264525	5.51335e-06	0.000123021	0.000865809	0.00158494	H+[e] + L-tyrosine[e] <=> H+[c] + L-tyrosine[c]		RHTO_00393 or RHTO_00398 or RHTO_01079 or RHTO_01344 or RHTO_01346 or RHTO_02350 or RHTO_07341 or RHTO_07825 or RHTO_07915
r_1224	L-valine transport	-5.57487e-06	-4.45512e-05	-1.56697e-05	-3.63317e-05	-1.14241e-05	-0.00421238	-0.000477826	-0.0165435	-3.57413e-07	-8.12769e-06	-3.43143e-05	-0.000133066	9.27569e-05	0.000741258	0.000553739	0.000907656	0.000263629	0.0282845	0.00470747	0.109787	6.24973e-06	0.000121787	0.000677315	0.00221577	H+[e] + L-valine[e] <=> H+[c] + L-valine[c]		RHTO_00393 or RHTO_00398 or RHTO_01079 or RHTO_01344 or RHTO_01346 or RHTO_02350 or RHTO_07341 or RHTO_07825 or RHTO_07915
r_1225	lanosterol transport	-5.84051e-06	-8.27372e-05	-5.40057e-05	-5.07088e-05	-3.23501e-05	-0.000306101	-0.000226323	-0.000409642	-1.00399e-06	-9.92043e-06	-0.000100076	-0.000140635	5.95078e-05	0.000868107	0.000624317	0.000572076	0.00035022	0.00267606	0.00215024	0.00438788	9.64252e-06	9.46311e-05	0.0010501	0.00140917	lanosterol[e] <=> lanosterol[c]		RHTO_00266 or RHTO_01810 or RHTO_02583 or RHTO_04782 or RHTO_07037
r_1226	malate transport	6.60494e-05	0.00100351	0.00246384	0.000527139	0.000955391	0.00171782	0.00222374	0.00276574	0.000170553	0.00119907	0.00843913	0.0163061	0.00137882	0.0165597	0.0349526	0.0137281	0.0183444	0.0395456	0.0491897	0.0790358	0.00109863	0.00919395	0.0787772	0.105941	(S)-malate[c] + phosphate[m] => (S)-malate[m] + phosphate[c]		RHTO_03015 or RHTO_06493
r_1227	maltose transport	0	0	0	0	0	0	0	0	0	0	0	0	0	0	0	0	0	0	0	0	0	0	0	0	H+[e] + maltose[e] => H+[c] + maltose[c]		RHTO_00228 or RHTO_06636
r_1229	NAD transport	0	0	0	4.17e-17	-1.51429e-16	0	2.36454e-15	0	0	0	0	0	0	0	0	2.94863e-15	1.07076e-14	0	1.69132e-13	0	0	0	0	0	NAD[c] => NAD[m]		RHTO_07590
r_1230	NAD transport	0	0	0	0	0	0	0	0	0	0	0	0	0	0	0	0	0	0	0	0	0	0	0	0	dAMP[m] + NAD[c] => dAMP[c] + NAD[m]		RHTO_07590
r_1231	NAD transport	0	0	0	-2.5345e-17	-6.00409e-17	0	-5.15143e-17	0	0	0	0	0	0	0	0	1.79216e-15	4.24553e-15	0	2.58579e-15	0	0	0	0	0	AMP[m] + NAD[c] => AMP[c] + NAD[m]		RHTO_07590
r_1232	NAD transport	0	0	0	0	0	0	0	0	0	0	0	0	0	0	0	0	0	0	0	0	0	0	0	0	dGMP[m] + NAD[c] => dGMP[c] + NAD[m]		RHTO_07590
r_1235	nicotinate transport	0	0	0	0	0	0	0	0	0	0	0	0	0	0	0	0	0	0	0	0	0	0	0	0	nicotinate[e] <=> nicotinate[c]		RHTO_06262
r_1236	octadecanoate (n-C18:0) transport	1.22346e-07	2.88519e-05	7.3169e-07	1.03221e-05	1.03513e-05	1.92045e-05	4.23736e-05	4.51997e-05	2.50638e-07	9.51355e-07	3.08686e-05	4.6763e-05	2.00659e-06	0.000703759	1.03228e-05	0.00039573	0.000352872	0.000749716	0.00143071	0.00184273	7.58254e-06	4.27541e-05	0.00106813	0.00144996	stearate[c] <=> stearate[p]
r_1237	ornithine transport	0.00245364	0.0196576	0.0315688	0.0370219	0.00973252	0.0483727	0.078353	0.0885495	0.000146141	0.0028857	0.0224823	0.0359641	0.000269813	0.00237841	0.00398596	0.00414915	0.00130705	0.028188	0.00928678	0.0792497	2.95115e-05	0.000615355	0.00339621	0.00627934	H+[c] + ornithine[m] => H+[m] + ornithine[c]		RHTO_06343
r_1238	orntithine transport	-6.23252e-07	-1.11797e-05	-7.95603e-06	-2.01604e-05	-1.85898e-06	-0.000154694	-5.63469e-05	-0.0054981	-6.78472e-08	-7.44318e-07	-5.48277e-06	-1.46111e-05	2.20287e-05	0.000263094	0.000276972	0.000416019	7.58775e-05	0.00413189	0.00114891	0.0648841	1.94763e-06	2.6279e-05	0.000193779	0.000516827	H+[e] + ornithine[e] <=> H+[c] + ornithine[c]		RHTO_00393 or RHTO_00398 or RHTO_01079 or RHTO_01344 or RHTO_01346 or RHTO_02350 or RHTO_03793 or RHTO_07341 or RHTO_07825 or RHTO_07915
r_1239	oxaloacetate transport	3.17925e-05	0.00062327	0.000725697	0.000738191	0.000760431	0.00155152	0.00165114	0.00147913	1.40686e-05	0.000177023	0.00234413	0.00290244	0.00106619	0.0171947	0.0202335	0.0183904	0.0192091	0.0396365	0.0476179	0.0593755	0.000406152	0.00442548	0.0538282	0.0620103	H+[c] + oxaloacetate[c] => H+[m] + oxaloacetate[m]		RHTO_00349
r_1241	pantothenate transport	-1.66408e-05	-0.000170676	-0.00019965	-0.000245454	-6.08272e-05	-0.000753885	-0.000562753	-0.001772	-1.30557e-06	-1.97009e-05	-0.000160793	-0.000436991	0.000159657	0.0014406	0.00196692	0.00231616	0.000611491	0.010421	0.0051071	0.0260122	1.20527e-05	0.000190354	0.00147335	0.00400544	(R)-pantothenate[e] + H+[e] <=> (R)-pantothenate[c] + H+[c]		RHTO_03774 or RHTO_04753
r_1242	pentaprenyl diphosphate transport	0	0	0	0	0	0	0	0	0	0	0	0	0	0	0	0	0	0	0	0	0	0	0	0	pentaprenyl diphosphate[c] <=> pentaprenyl diphosphate[m]
r_1244	phosphate transport	0.00228689	0.0165857	0.0227171	0.0248821	0.0085227	0.0491451	0.0475382	0.0659366	0.000243927	0.00202824	0.014652	0.0235313	0.000284699	0.00215189	0.00334063	0.00404343	0.00112364	0.0202999	0.00835559	0.0475509	2.32355e-05	0.00034399	0.00249378	0.00682613	H+[e] + phosphate[e] <=> H+[c] + phosphate[c]		RHTO_01284 or RHTO_01558 or RHTO_06822
r_1245	phosphate transport	0.363377	4.07026	9.24344	4.17454	5.53334	12.2791	22.0345	43.2355	0.123183	1.39431	15.9715	16.6159	0.051083	0.584792	0.679854	0.44743	0.337699	0.968888	1.39055	1.86911	0.0066052	0.0666432	0.845228	1.01926	H+[c] + phosphate[c] => H+[m] + phosphate[m]		RHTO_00172 or RHTO_00474
r_1249	potassium transport	0	0	0	0	0	0	0	0	0	0	0	0	0	0	0	0	0	0	0	0	0	0	0	0	H+[e] + potassium[e] <=> H+[c] + potassium[c]		RHTO_03431 or RHTO_04767 or RHTO_04771
r_1250	putrescine excretion	0	0	0	0	0	0	0	0	0	0	0	0	0	0	0	0	0	0	0	0	0	0	0	0	putrescine[c] => putrescine[e]		RHTO_05974
r_1251	putrescine transport	-1.71267e-06	-9.93824e-06	-2.73919e-05	-6.88955e-06	-3.10338e-06	-0.000267486	-5.16823e-05	-0.00136949	-9.00844e-08	-1.11606e-06	-1.37188e-05	-1.86922e-05	3.64711e-05	0.000248261	0.000516641	0.000278268	9.80984e-05	0.00512853	0.00110077	0.0250963	2.24977e-06	3.21991e-05	0.000306485	0.000590863	H+[c] + putrescine[e] <=> H+[e] + putrescine[c]		RHTO_00516 or RHTO_02184 or RHTO_06157 or RHTO_07644
r_1252	putrescine transport	0	0	0	0	0	0	0	0	0	0	0	0	0	0	0	0	0	0	0	0	0	0	0	0	H+[v] + putrescine[c] <=> H+[c] + putrescine[v]		RHTO_00516 or RHTO_02184 or RHTO_06157 or RHTO_07644
r_1253	pyridoxine symport	0	0	0	0	0	0	0	0	0	0	0	0	0	0	0	0	0	0	0	0	0	0	0	0	H+[e] + pyridoxine[e] <=> H+[c] + pyridoxine[c]		RHTO_02411
r_1254	pyruvate transport	-3.95413e-05	-0.00146058	-0.000106787	-0.000151737	-0.0047569	-1.42428	-2.22297	-4.5767	-0.000425358	-0.00470685	-0.0314726	-0.103065	0.000947325	0.0170907	0.00377435	0.00432446	0.0168755	0.103615	0.281591	0.23758	0.000518474	0.00474898	0.0968257	0.130421	H+[e] + pyruvate[e] <=> H+[c] + pyruvate[c]		RHTO_06945
r_1255	S-adenosyl-L-methionine transport	0	0	0	0	0	0	0	0	0	0	0	0	0	0	0	0	0	0	0	0	0	0	0	0	H+[e] + S-adenosyl-L-methionine[e] => H+[c] + S-adenosyl-L-methionine[c]		RHTO_01079 or RHTO_02350
r_1256	S-adenosyl-L-methionine transport	0	0	0	0	0	0	0	0	0	0	0	0	0	0	0	0	0	0	0	0	0	0	0	0	S-adenosyl-L-methionine[c] <=> S-adenosyl-L-methionine[m]		RHTO_06115
r_1257	S-methylmethionine permease	0	0	0	0	0	0	0	0	0	0	0	0	0	0	0	0	0	0	0	0	0	0	0	0	H+[e] + S-methyl-L-methionine[e] => H+[c] + S-methyl-L-methionine[c]		RHTO_00931 or RHTO_01079 or RHTO_02350
r_1258	sodium proton antiporter	-0.000243246	-0.00231163	-0.00284233	-0.000370933	-0.0890363	-0.301049	-5.9719	-0.882849	-0.000327567	-0.00400641	-1.98239	-0.170001	0.00393898	0.0350236	0.047758	0.0151405	0.318556	1.10215	1.89896	3.23416	0.000786993	0.00883264	0.634744	0.621784	H+[e] + sodium[c] <=> H+[c] + sodium[e]		RHTO_02942 or RHTO_03431 or RHTO_07452
r_1260	spermidine transport	-9.33536e-07	-8.27681e-06	-1.17512e-05	-1.51436e-05	-2.48468e-06	-0.000129621	-1.56644e-05	-0.000234881	-5.25637e-08	-1.23915e-06	-8.23348e-06	-2.74132e-05	2.19861e-05	0.000184909	0.000276756	0.000338317	7.16906e-05	0.00289747	0.000495153	0.00586792	1.40398e-06	2.76833e-05	0.00019391	0.000583867	H+[c] + spermidine[e] <=> H+[e] + spermidine[c]		RHTO_00113 or RHTO_00393 or RHTO_00398 or RHTO_00516 or RHTO_01079 or RHTO_01344 or RHTO_01346 or RHTO_02184 or RHTO_02350 or RHTO_03793 or RHTO_04954 or RHTO_06157 or RHTO_07341 or RHTO_07644 or RHTO_07825 or RHTO_07915
r_1261	spermidine transport	0	0	0	0	0	0	0	0	0	0	0	0	0	0	0	0	0	0	0	0	0	0	0	0	H+[v] + spermidine[c] <=> H+[c] + spermidine[v]		RHTO_00516 or RHTO_02184 or RHTO_06157 or RHTO_07644
r_1262	spermine transport	-2.33285e-07	-2.48076e-06	-4.89662e-06	-7.16332e-06	-1.5518e-06	-0.000252607	-7.23223e-06	-0.000368943	-1.1801e-07	-8.33956e-07	-3.42522e-06	-1.72007e-05	9.52171e-06	8.76819e-05	0.000154783	0.000183887	4.90526e-05	0.00306352	0.000287939	0.00549342	1.75492e-06	1.96409e-05	0.000108272	0.000391562	H+[c] + spermine[e] <=> H+[e] + spermine[c]		RHTO_00516 or RHTO_02184 or RHTO_06157 or RHTO_07644
r_1263	spermine transport	0	0	0	0	0	0	0	0	0	0	0	0	0	0	0	0	0	0	0	0	0	0	0	0	H+[v] + spermine[c] <=> H+[c] + spermine[v]		RHTO_00516 or RHTO_02184 or RHTO_06157 or RHTO_07644
r_1264	succinate transport	0.000120483	0.00318131	0.00277599	0.00201325	0.00136491	0.000313629	0.0019818	0.00185868	1.83721e-05	0.000165794	0.0207221	0.0256176	0.00152223	0.0292026	0.0285126	0.0232586	0.0173859	0.00900083	0.0340437	0.0379673	0.000246147	0.00193251	0.127564	0.133763	phosphate[m] + succinate[c] => phosphate[c] + succinate[m]		RHTO_03015 or RHTO_06493
r_1265	succinate-fumarate transport	0.265066	0.636877	0.793241	1.08896	0.174011	0.01866	0.047006	0.0321848	0.000209117	0.00200903	0.439977	0.222956	0.0158435	0.175301	0.218498	0.146897	0.0854922	0.0273768	0.119513	0.0856886	0.000854527	0.00907528	0.269139	0.325914	fumarate[m] + succinate[c] => fumarate[c] + succinate[m]		RHTO_05007
r_1266	sulfate uniport	0.000737981	0.00643428	0.00963564	0.0105539	0.00329116	0.0210384	0.0221078	0.0432908	6.85059e-05	0.00104668	0.00752927	0.0117985	0.00127951	0.0158296	0.0192905	0.0152817	0.00878411	0.0434022	0.0401157	0.0965202	0.000262719	0.00310284	0.0246134	0.0335596	sulphate[e] => sulphate[c]		RHTO_00048 or RHTO_03549
r_1267	sulfite transport	0.000113	0.00140765	0.00175083	0.00138537	0.000786316	0.00391589	0.00340713	0.00750008	2.27471e-05	0.000308233	0.00200263	0.00288518	0.00127578	0.0158122	0.0192471	0.0152219	0.00877722	0.0414878	0.0400399	0.090077	0.000262659	0.00310137	0.0245938	0.0334701	sulphite[c] => sulphite[e]		RHTO_07681
r_1268	taurine transport	0	0	0	0	0	0	0	0	0	0	0	0	0	0	0	0	0	0	0	0	0	0	0	0	taurine[c] <=> taurine[e]
r_1270	thiamine transport	0	0	0	0	0	0	0	0	0	0	0	0	0	0	0	0	0	0	0	0	0	0	0	0	H+[e] + thiamine[e] => H+[c] + thiamine[c]		RHTO_06782
r_1271	UDPgalactose transport	0	0	0	0	0	0	0	0	0	0	0	0	0	0	0	0	0	0	0	0	0	0	0	0	UDP-D-galactose[c] => UDP-D-galactose[g]		RHTO_05239
r_1272	uracil transport	0	0	0	0	0	0	0	0	0	0	0	0	0	0	0	0	0	0	0	0	0	0	0	0	H+[e] + uracil[e] => H+[c] + uracil[c]		RHTO_01705
r_1273	urea transport	-1.47961e-05	-3.46917e-05	-8.51004e-05	-8.85014e-05	-0.00016151	-0.000342107	-0.000183187	-0.00172606	-1.47645e-07	-3.16566e-06	-0.000262763	-0.00559571	0.000105604	0.000461876	0.00090158	0.000989178	0.00068377	0.00606157	0.00206011	0.0303354	2.84952e-06	5.39649e-05	0.00131189	0.00401879	2 H+[e] + urea[e] <=> 2 H+[c] + urea[c]		RHTO_00113 or RHTO_04954
r_1274	uridine transport	0	0	0	0	0	0	0	0	0	0	0	0	0	0	0	0	0	0	0	0	0	0	0	0	H+[e] + uridine[e] => H+[c] + uridine[c]		RHTO_01705
r_1275	UTP transport	0	0	0	0	0	0	0	0	0	0	0	0	0	0	0	0	0	0	0	0	0	0	0	0	FMN[m] + H+[c] + UMP[m] + UTP[c] => FMN[c] + H+[m] + UMP[c] + UTP[m]		RHTO_04787
r_1276	UTP/UMP antiport	0	0	0	0	0	0	0	0	0	0	0	0	0	0	0	0	0	0	0	0	0	0	0	0	2 H+[c] + UMP[m] + UTP[c] => 2 H+[m] + UMP[c] + UTP[m]		RHTO_04787
r_1277	water diffusion	-0.556287	-3.74563	-5.91665	-5.29776	-2.61787	-11.4894	-14.267	-29.5107	-0.0481979	-0.496111	-5.04878	-5.80606	0.0146952	0.099689	0.120072	0.149573	0.0656555	0.23833	0.25837	0.4431	0.00245965	0.0189707	0.182968	0.264508	H2O[e] <=> H2O[c]		RHTO_05733 or RHTO_05734
r_1278	zymosterol transport	-1.70572e-06	-3.35117e-05	-2.78526e-05	-2.09719e-05	-1.75238e-05	-6.1926e-05	-6.68965e-05	-0.00015567	-5.71597e-07	-4.7765e-06	-3.66351e-05	-6.89137e-05	2.76131e-05	0.000451331	0.000421884	0.000323194	0.0002271	0.000823128	0.000931983	0.00207734	6.90496e-06	6.18332e-05	0.000566192	0.000878847	zymosterol[e] <=> zymosterol[ce]		RHTO_07037
r_1542	(1->3)-beta-D-glucan exchange	0	0	0	0	0	0	0	0	0	0	0	0	0	0	0	0	0	0	0	0	0	0	0	0	(1->3)-beta-D-glucan[e] =>
r_1543	(1->3)-beta-D-glucan transport	0	0	0	0	0	0	0	0	0	0	0	0	0	0	0	0	0	0	0	0	0	0	0	0	(1->3)-beta-D-glucan[ce] <=> (1->3)-beta-D-glucan[c]
r_1545	(R)-carnitine exchange	0	0	0	0	0	0	0	0	0	0	0	0	0	0	0	0	0	0	0	0	0	0	0	0	(R)-carnitine[e] =>
r_1546	(R)-lactate exchange	0	0	0	0	0	0	0	0	0	0	0	0	0	0	0	0	0	0	0	0	0	0	0	0	(R)-lactate[e] =>
r_1547	(R)-mevalonate exchange	1.56088e-05	0.0010628	0.000248294	0.000250748	0.000125345	0.00112177	0.00069246	0.00311814	3.96507e-06	2.96533e-05	0.000411261	0.000750615	0.000285322	0.0067618	0.00345392	0.00332875	0.00189538	0.0151173	0.0114703	0.0338154	4.17513e-05	0.000343841	0.00613701	0.00930434	(R)-mevalonate[e] =>
r_1548	(R)-pantothenate exchange	1.66408e-05	0.000170676	0.00019965	0.000245454	6.08272e-05	0.000753885	0.000562753	0.001772	1.30557e-06	1.97009e-05	0.000160793	0.000436991	0.000159657	0.0014406	0.00196692	0.00231616	0.000611491	0.010421	0.0051071	0.0260122	1.20527e-05	0.000190354	0.00147335	0.00400544	(R)-pantothenate[e] =>
r_1549	(R,R)-2,3-butanediol exchange	2.30163e-05	0.000209769	0.000235393	0.0001625	0.000116163	0.00176189	0.000619872	0.00403464	4.01234e-06	2.78433e-05	0.000343338	0.000246589	0.000348132	0.004068	0.00373044	0.00298266	0.00199391	0.0174839	0.0120015	0.0430997	4.39645e-05	0.000388484	0.00607	0.00583766	(R,R)-2,3-butanediol[e] =>
r_1550	(S)-3-methyl-2-oxopentanoate exchange	3.03357e-05	0.000520101	0.000132766	0.000301505	0.000196488	0.00111931	0.00111488	0.000599412	1.92641e-06	6.81065e-06	0.000749925	0.00071789	0.000355077	0.00571059	0.00234505	0.00344056	0.00241145	0.0134911	0.0140022	0.0162111	3.01373e-05	0.000167378	0.00841165	0.00941743	(S)-3-methyl-2-oxopentanoate[e] =>
r_1551	(S)-lactate exchange	0	0	0	0	0	0	0	0	0	0	0	0	0	0	0	0	0	0	0	0	0	0	0	0	(S)-lactate[e] =>
r_1552	(S)-malate exchange	2.59185e-05	0.000119309	5.91054e-05	2.01045e-05	9.73721e-05	0.000167514	0.00127626	0.000535846	6.46696e-07	1.16535e-05	0.000343208	0.000622863	0.000819287	0.00493857	0.00243471	0.0014216	0.00344164	0.00837484	0.0347133	0.0218714	2.6396e-05	0.000337365	0.0140086	0.0211231	(S)-malate[e] =>
r_1553	1-(sn-glycero-3-phospho)-1D-myo-inositol exchange	0	0	0	0	0	0	0	0	0	0	0	0	0	0	0	0	0	0	0	0	0	0	0	0	1-(sn-glycero-3-phospho)-1D-myo-inositol[e] =>
r_1560	1D-myo-inositol 1,3,4,5,6-pentakisphosphate diffusion	0	0	0	0	0	0	0	0	0	0	0	0	0	0	0	0	0	0	0	0	0	0	0	0	myo-inositol 1,3,4,5,6-pentakisphosphate[c] <=> myo-inositol 1,3,4,5,6-pentakisphosphate[n]
r_1562	1D-myo-inositol 1-phosphate transport	0.000738158	0.00709836	0.00994347	0.00667387	0.00800591	0.0219351	0.0358355	0.0507371	0.000120982	0.0011699	0.0273888	0.0304479	0.00416368	0.0393334	0.054477	0.0387691	0.044075	0.115782	0.195429	0.275953	0.000638385	0.00652113	0.144485	0.171158	1D-myo-inositol 1-phosphate[er] <=> 1D-myo-inositol 1-phosphate[c]
r_1563	2'-deoxyadenosine exchange	0	0	0	0	0	0	0	0	0	0	0	0	0	0	0	0	0	0	0	0	0	0	0	0	2'-deoxyadenosine[e] =>
r_1565	2'-deoxyinosine exchange	0	0	0	0	0	0	0	0	0	0	0	0	0	0	0	0	0	0	0	0	0	0	0	0	2'-deoxyinosine[e] =>
r_1567	2-dehydro-3-deoxy-D-arabino-heptonate7-phohsphate transport	0	0	0	0	0	0	0	0	0	0	0	0	0	0	0	0	0	0	0	0	0	0	0	0	7-phospho-2-dehydro-3-deoxy-D-arabino-heptonic acid[c] <=> 7-phospho-2-dehydro-3-deoxy-D-arabino-heptonic acid[m]
r_1568	2-dehydropantoate transport	-1.66408e-05	-0.000170676	-0.00019965	-0.000245454	-6.08272e-05	-0.000753885	-0.000562753	-0.001772	-1.30557e-06	-1.97009e-05	-0.000160793	-0.000436991	0.000159657	0.0014406	0.00196692	0.00231616	0.000611491	0.010421	0.0051071	0.0260122	1.20527e-05	0.000190354	0.00147335	0.00400544	2-dehydropantoate[c] <=> 2-dehydropantoate[m]
r_1572	2-isopropylmalate exchange	2.29327e-05	0.00129785	0.0001054	7.09868e-05	0.000102853	0.000355735	0.000644293	0.000717152	1.13007e-06	1.92463e-05	0.000310517	0.00048596	0.00033534	0.00868164	0.00212007	0.00165226	0.00163563	0.00845816	0.0111463	0.0168566	2.02191e-05	0.000265059	0.00516096	0.00700413	2-isopropylmalate[e] =>
r_1573	2-isopropylmalate transport	2.29327e-05	0.00129785	0.0001054	7.09868e-05	0.000102853	0.000355735	0.000644293	0.000717152	1.13007e-06	1.92463e-05	0.000310517	0.00048596	0.00033534	0.00868164	0.00212007	0.00165226	0.00163563	0.00845816	0.0111463	0.0168566	2.02191e-05	0.000265059	0.00516096	0.00700413	2-isopropylmalate[c] <=> 2-isopropylmalate[e]
r_1574	2-isopropylmalate transport	-8.73752e-05	-0.000982917	-0.00111569	-0.000952609	-0.0067601	-0.047758	-0.0536304	-0.106943	-0.00012061	-0.00219989	-0.0144802	-0.0231085	0.000427853	0.00524005	0.00514214	0.00503568	0.00260372	0.02213	0.0167066	0.0565265	8.36776e-05	0.000873132	0.00763202	0.0121245	2-isopropylmalate[c] <=> 2-isopropylmalate[m]
r_1575	2-methyl-1-butanol transport	9.51405e-06	0.00021223	0.000120573	8.5317e-05	8.07148e-05	0.000945101	0.000697898	0.00177324	2.14212e-06	2.27442e-05	0.000281281	0.000306154	0.000176721	0.0032458	0.00218309	0.00174034	0.00134641	0.0123898	0.00952147	0.0249627	3.24908e-05	0.000345179	0.00444252	0.00522585	2-methylbutanol[c] <=> 2-methylbutanol[e]
r_1576	2-methyl-1-butanol transport	-4.83282e-06	-9.19898e-05	-4.54825e-05	-1.44192e-05	-4.07802e-05	-0.000322842	-0.000205192	-0.000603401	-7.75442e-07	-1.2808e-05	-0.000126174	-0.00013599	0.000126932	0.00216649	0.00135476	0.000720887	0.000960997	0.00734173	0.00514578	0.0146794	1.99415e-05	0.000261626	0.00297586	0.00344646	2-methylbutanol[c] <=> 2-methylbutanol[m]
r_1577	2-methylbutanal exchange	6.72995e-06	3.43497e-05	0.000126284	8.30061e-05	3.44745e-05	0.000398226	0.000172584	0.000666826	4.55484e-06	4.51446e-05	0.000146722	0.000200615	0.000158509	0.00138239	0.00231559	0.00178804	0.000927228	0.00836484	0.00503555	0.0161989	4.83547e-05	0.000476172	0.00345552	0.00451137	2-methylbutanal[e] =>
r_1578	2-methylbutanal transport	6.72995e-06	3.43497e-05	0.000126284	8.30061e-05	3.44745e-05	0.000398226	0.000172584	0.000666826	4.55484e-06	4.51446e-05	0.000146722	0.000200615	0.000158509	0.00138239	0.00231559	0.00178804	0.000927228	0.00836484	0.00503555	0.0161989	4.83547e-05	0.000476172	0.00345552	0.00451137	2-methylbutanal[c] <=> 2-methylbutanal[e]
r_1579	2-methylbutanal transport	4.83282e-06	9.19898e-05	4.54825e-05	1.44192e-05	4.07802e-05	0.000322842	0.000205192	0.000603401	7.75442e-07	1.2808e-05	0.000126174	0.00013599	0.000126932	0.00216649	0.00135476	0.000720887	0.000960997	0.00734173	0.00514578	0.0146794	1.99415e-05	0.000261626	0.00297586	0.00344646	2-methylbutanal[c] <=> 2-methylbutanal[m]
r_1580	2-methylbutanol exchange	9.51405e-06	0.00021223	0.000120573	8.5317e-05	8.07148e-05	0.000945101	0.000697898	0.00177324	2.14212e-06	2.27442e-05	0.000281281	0.000306154	0.000176721	0.0032458	0.00218309	0.00174034	0.00134641	0.0123898	0.00952147	0.0249627	3.24908e-05	0.000345179	0.00444252	0.00522585	2-methylbutanol[e] =>
r_1582	2-methylpropanal transport	4.96609e-05	0.000384569	0.000771062	0.000428253	0.000421127	0.00203449	0.00270047	0.00129834	2.01735e-05	0.000168491	0.00117109	0.00109413	0.000448647	0.00492296	0.0065744	0.00450426	0.00353653	0.0190725	0.0231174	0.0269724	0.000107602	0.000899158	0.0109875	0.0113276	isobutyraldehyde[c] <=> isobutyraldehyde[e]
r_1583	2-methylpropanal transport	6.19055e-06	0.000187094	6.79857e-05	0.000100287	4.27258e-05	0.000410889	0.000329252	0.000950397	1.4267e-06	2.1439e-05	0.000194099	0.000503407	0.000168678	0.00376258	0.0019616	0.00224047	0.00114121	0.00762311	0.00822554	0.0219017	3.08502e-05	0.000361735	0.00434564	0.00802077	isobutyraldehyde[c] <=> isobutyraldehyde[m]
r_1585	2-oxobutanoate transporter	0.000621789	0.00533652	0.00787801	0.00940624	0.000947014	0.00711365	0.00695615	0.0159199	1.19659e-05	0.00022908	0.00168182	0.00291861	0.000404046	0.00596778	0.00368754	0.00421352	0.001921	0.016092	0.0115877	0.0399279	2.75435e-05	0.000345367	0.00295742	0.00704142	2-oxobutanoate[c] <=> 2-oxobutanoate[m]
r_1586	2-oxoglutarate exchange	1.10583e-05	0.00165421	0.00010026	0.00010928	8.14012e-05	0.000334997	0.00125252	0.000144681	1.62295e-06	9.0209e-06	0.000593467	0.00080406	0.000382897	0.0118283	0.00244109	0.00263572	0.0025731	0.00966569	0.0252076	0.0102305	3.52456e-05	0.000256142	0.012885	0.0178199	2-oxoglutarate[e] =>
r_1587	2-oxoglutarate transport	0	0	0	0	0	0	0	0	0	0	0	0	0	0	0	0	0	0	0	0	0	0	0	0	2-oxoglutarate[c] <=> 2-oxoglutarate[n]
r_1588	2-oxoglutarate transport	-1.10583e-05	-0.00165421	-0.00010026	-0.00010928	-8.14012e-05	-0.000334997	-0.00125252	-0.000144681	-1.62295e-06	-9.0209e-06	-0.000593467	-0.00080406	0.000382897	0.0118283	0.00244109	0.00263572	0.0025731	0.00966569	0.0252076	0.0102305	3.52456e-05	0.000256142	0.012885	0.0178199	2-oxoglutarate[e] <=> 2-oxoglutarate[c]
r_1589	2-phenylethanol exchange	0	0	0	0	0	0	0	0	0	0	0	0	0	0	0	0	0	0	0	0	0	0	0	0	2-phenylethanol[e] =>
r_1590	2-phenylethanol transport	0	0	0	0	0	0	0	0	0	0	0	0	0	0	0	0	0	0	0	0	0	0	0	0	2-phenylethanol[e] <=> 2-phenylethanol[c]
r_1591	2-phenylethanol transport	0	0	0	0	0	0	0	0	0	0	0	0	0	0	0	0	0	0	0	0	0	0	0	0	2-phenylethanol[m] <=> 2-phenylethanol[c]
r_1595	3-carboxy-4-methyl-2-oxopentanoate transport	0	0	0	0	0	0	0	0	0	0	0	0	0	0	0	0	0	0	0	0	0	0	0	0	(2S)-2-isopropyl-3-oxosuccinate[c] <=> (2S)-2-isopropyl-3-oxosuccinate[m]
r_1596	3-methyl-2-oxopentanoate transport	0.000804842	0.0172382	0.0235336	0.0153971	0.0157653	-0.00527842	0.008274	-0.0284039	0.000538662	0.00668795	0.0545942	0.0369038	0.00377759	0.0830551	0.112601	0.0746456	0.0868353	0.109316	0.188745	0.197886	0.00240275	0.0252281	0.212249	0.188191	(S)-3-methyl-2-oxopentanoate[c] <=> (S)-3-methyl-2-oxopentanoate[m]
r_1597	3-methyl-oxopentanoate trasport	-3.03357e-05	-0.000520101	-0.000132766	-0.000301505	-0.000196488	-0.00111931	-0.00111488	-0.000599412	-1.92641e-06	-6.81065e-06	-0.000749925	-0.00071789	0.000355077	0.00571059	0.00234505	0.00344056	0.00241145	0.0134911	0.0140022	0.0162111	3.01373e-05	0.000167378	0.00841165	0.00941743	(S)-3-methyl-2-oxopentanoate[e] <=> (S)-3-methyl-2-oxopentanoate[c]
r_1598	3-methylbutanal exchange	1.16172e-05	0.000229735	0.000180755	0.0002525	6.89089e-05	0.000631069	0.000412637	0.000389836	1.575e-05	0.000121243	0.000229454	0.000357891	0.000209228	0.00361747	0.0029278	0.00327723	0.00133564	0.0108957	0.00785578	0.0123327	7.31252e-05	0.000610624	0.00428144	0.00574974	3-methylbutanal[e] =>
r_1599	3-methylbutanal transport	1.16172e-05	0.000229735	0.000180755	0.0002525	6.89089e-05	0.000631069	0.000412637	0.000389836	1.575e-05	0.000121243	0.000229454	0.000357891	0.000209228	0.00361747	0.0029278	0.00327723	0.00133564	0.0108957	0.00785578	0.0123327	7.31252e-05	0.000610624	0.00428144	0.00574974	3-methylbutanal[c] <=> 3-methylbutanal[e]
r_1600	3-methylbutanal transport	3.05194e-06	5.5031e-05	8.38935e-05	6.76254e-05	3.34868e-05	0.0001936	0.00015253	0.000733785	5.40118e-07	1.53032e-05	0.000137957	0.00012247	9.57207e-05	0.00168059	0.00189102	0.00158812	0.000869793	0.00560348	0.0048215	0.0163054	1.62096e-05	0.000267483	0.00324908	0.0033235	3-methylbutanal[c] <=> 3-methylbutanal[m]
r_1601	3-octaprenyl-4-hydroxybenzoate transport	0	0	0	0	0	0	0	0	0	0	0	0	0	0	0	0	0	0	0	0	0	0	0	0	3-hexaprenyl-4-hydroxybenzoic acid[c] <=> 3-hexaprenyl-4-hydroxybenzoic acid[m]
r_1603	4-amino-5-hydroxymethyl-2-methylpyrimidine synthetase	0	0	0	0	0	0	0	0	0	0	0	0	0	0	0	0	0	0	0	0	0	0	0	0	5'-phosphoribosyl-5-aminoimidazole[c] + 2 H+[c] => 4-amino-5-hydroxymethyl-2-methylpyrimidine[c] + glycolaldehyde[c] + phosphate[c]		RHTO_04330
r_1604	4-aminobenzoate exchange	8.41102e-06	4.471e-05	0.00013734	0.000190834	3.97147e-05	0.000201016	0.000398716	0.000662825	3.60117e-07	7.43311e-06	5.76024e-05	0.000197334	0.000114162	0.000743899	0.00163283	0.00207362	0.000494893	0.00502188	0.00429746	0.0141173	6.3565e-06	0.000117304	0.000887045	0.00269687	4-aminobenzoate[e] =>
r_1605	4-aminobenzoate transport	8.41102e-06	4.471e-05	0.00013734	0.000190834	3.97147e-05	0.000201016	0.000398716	0.000662825	3.60117e-07	7.43311e-06	5.76024e-05	0.000197334	0.000114162	0.000743899	0.00163283	0.00207362	0.000494893	0.00502188	0.00429746	0.0141173	6.3565e-06	0.000117304	0.000887045	0.00269687	4-aminobenzoate[c] <=> 4-aminobenzoate[e]
r_1606	4-aminobenzoate transport	0	0	0	0	0	0	0	0	0	0	0	0	0	0	0	0	0	0	0	0	0	0	0	0	4-aminobenzoate[c] <=> 4-aminobenzoate[m]
r_1607	4-aminobutanal transport	0.000206309	0.00218906	0.00225954	0.00155154	0.0197303	0.00270424	0.143318	0.087851	0.000359474	0.00254434	0.136023	0.0531129	0.00367567	0.0372933	0.0427655	0.0320323	0.0727749	0.0495366	0.493563	0.499448	0.00164133	0.0139161	0.408507	0.277373	4-aminobutanal[c] <=> 4-aminobutanal[m]
r_1608	4-aminobutyrate transport	-0.000206309	-0.00218906	-0.00225954	-0.00155154	-0.0197303	-0.00270424	-0.143318	-0.087851	-0.000359474	-0.00254434	-0.136023	-0.0531129	0.00367567	0.0372933	0.0427655	0.0320323	0.0727749	0.0495366	0.493563	0.499448	0.00164133	0.0139161	0.408507	0.277373	gamma-aminobutyrate[c] <=> gamma-aminobutyrate[m]
r_1609	4-hydroxy-2-oxoglutarate transport	0	0	0	0	0	0	0	0	0	0	0	0	0	0	0	0	0	0	0	0	0	0	0	0	4-hydroxy-2-oxoglutarate[c] <=> 4-hydroxy-2-oxoglutarate[m]
r_1610	4-hydroxy-2-oxoglutarate transport	0	0	0	0	0	0	0	0	0	0	0	0	0	0	0	0	0	0	0	0	0	0	0	0	4-hydroxy-2-oxoglutarate[c] <=> 4-hydroxy-2-oxoglutarate[p]
r_1611	4-hydroxybenzoate transport	0	0	0	0	0	0	0	0	0	0	0	0	0	0	0	0	0	0	0	0	0	0	0	0	4-hydroxybenzoate[c] <=> 4-hydroxybenzoate[m]
r_1619	5'-nucleotidase (GMP)	0.000171431	0.00139565	0.00216821	0.00135516	0.00137547	0.00323493	0.00467	0.00666537	2.96075e-05	0.000315274	0.00334968	0.00376837	0.00225395	0.0204828	0.0306825	0.0204707	0.017294	0.0398596	0.0638291	0.0907092	0.000364515	0.00403071	0.0473988	0.0561322	GMP[c] + H2O[c] => guanosine[c] + phosphate[c]		RHTO_07849
r_1621	5-aminolevulinate exchange	0	0	0	0	0	0	0	0	0	0	0	0	0	0	0	0	0	0	0	0	0	0	0	0	5-aminolevulinate[e] =>
r_1622	5-aminolevulinate transport	-6.11543e-08	-4.85092e-07	-6.73032e-07	-7.96254e-07	-2.42549e-07	-1.26766e-06	-1.39243e-06	-1.8235e-06	-6.2576e-09	-5.47698e-08	-4.21679e-07	-7.03865e-07	7.05247e-10	5.89275e-09	8.45881e-09	9.70914e-09	2.9514e-09	1.56828e-08	1.64242e-08	2.30442e-08	7.29603e-11	6.67943e-10	5.05616e-09	7.97923e-09	5-aminolevulinate[c] <=> 5-aminolevulinate[m]
r_1623	5-formethyltetrahydrofolate cyclo-ligase	9.016e-05	0.00156128	0.00125258	0.00198235	0.000729041	0.00167513	0.00401768	0.0047002	1.60266e-05	0.000189242	0.00321342	0.00233563	0.00240831	0.0305824	0.0315142	0.0349919	0.0172387	0.041849	0.0856572	0.110696	0.000377448	0.00422778	0.0655215	0.0623867	5-formyltetrahydrofolic acid[m] + ATP[m] => 5,10-methenyl-THF[m] + ADP[m] + phosphate[m]		RHTO_04964
r_1624	5-formyltetrahydrofolate:10-formyltetrahydrofolate isomerase	0	0	0	0	0	0	0	0	0	0	0	0	0	0	0	0	0	0	0	0	0	0	0	0	5-formyltetrahydrofolic acid[c] + ATP[c] + H2O[c] => 10-formyl-THF[c] + ADP[c] + H+[c] + phosphate[c]		RHTO_04964
r_1625	5-formyltetrahydrofolic acid exchange	0	0	0	0	0	0	0	0	0	0	0	0	0	0	0	0	0	0	0	0	0	0	0	0	5-formyltetrahydrofolic acid[e] =>
r_1627	7,8-diaminononanoate exchange	0	0	0	0	0	0	0	0	0	0	0	0	0	0	0	0	0	0	0	0	0	0	0	0	7,8-diaminononanoate[e] =>
r_1628	7,8-diaminononanoate transport	0	0	0	0	0	0	0	0	0	0	0	0	0	0	0	0	0	0	0	0	0	0	0	0	7,8-diaminononanoate[e] <=> 7,8-diaminononanoate[c]
r_1629	8-amino-7-oxononanoate exchange	0	0	0	0	0	0	0	0	0	0	0	0	0	0	0	0	0	0	0	0	0	0	0	0	8-amino-7-oxononanoate[e] =>
r_1630	9H-xanthine exchange	2.64109e-06	4.964e-06	1.36872e-05	1.02133e-05	5.30876e-06	0.000143698	2.11311e-05	0.000151489	7.85282e-08	1.52669e-06	2.46724e-05	5.00133e-05	3.19223e-05	0.000124013	0.000258328	0.000240538	9.02774e-05	0.00240477	0.000497666	0.00493535	1.48214e-06	2.6378e-05	0.000289747	0.000625725	9H-xanthine[e] =>
r_1631	acetaldehyde exchange	1.79744e-05	0.000755097	0.000160062	0.000213012	0.000121713	0.00566821	0.00236444	0.00524382	0.000248198	0.00118935	0.000128953	0.000164041	0.000480097	0.0101555	0.00461828	0.0050753	0.00307962	0.0511245	0.0356862	0.0719364	0.000467946	0.00312593	0.00554263	0.00710664	acetaldehyde[e] =>
r_1632	acetaldehyde transport	-0.00203532	-0.0144579	-0.0147877	-0.0124053	-0.000560874	-0.000977444	-0.00108857	-0.00189756	-2.1752e-05	-0.000223154	-0.00134742	-0.00232386	0.0119811	0.088165	0.0961716	0.0755408	0.0109346	0.0196758	0.0255937	0.0426023	0.000300119	0.00326139	0.0290411	0.0396444	acetaldehyde[m] <=> acetaldehyde[c]
r_1633	acetaldehyde transport	-1.79744e-05	-0.000755097	-0.000160062	-0.000213012	-0.000121713	-0.00566821	-0.00236444	-0.00524382	-0.000248198	-0.00118935	-0.000128953	-0.000164041	0.000480097	0.0101555	0.00461828	0.0050753	0.00307962	0.0511245	0.0356862	0.0719364	0.000467946	0.00312593	0.00554263	0.00710664	acetaldehyde[e] <=> acetaldehyde[c]
r_1634	acetate exchange	-0.518157	-3.10112	-4.36298	-4.02438	0	0	0	0	0	0	0	0	0.00742298	0.0305291	0.0488598	0.0522001	0	0	0	0	0	0	0	0	acetate[e] =>
r_1635	acetate transport	0	0	0	0	0	0	0	0	0	0	0	0	0	0	0	0	0	0	0	0	0	0	0	0	acetate[c] <=> acetate[n]
r_1637	acetyl-CoA transport	0	0	0	0	0	0	0	0	0	0	0	0	0	0	0	0	0	0	0	0	0	0	0	0	acetyl-CoA[c] <=> acetyl-CoA[n]
r_1638	acetylcarnitine transport	3.91742e-05	0.000345409	0.000741608	0.000529727	0.000234932	0.000514383	0.00154684	0.000915645	3.03889e-06	4.41009e-05	0.000662429	0.00120717	0.00075148	0.00676632	0.0117131	0.00854993	0.00500381	0.010201	0.0234073	0.0207759	6.94937e-05	0.000874216	0.0142838	0.0212636	O-acetylcarnitine[p] => O-acetylcarnitine[c]
r_1639	adenine exchange	0	0	0	0	0	0	0	0	0	0	0	0	0	0	0	0	0	0	0	0	0	0	0	0	adenine[e] =>
r_1640	adenine transport	0	0	0	0	0	0	0	0	0	0	0	0	0	0	0	0	0	0	0	0	0	0	0	0	adenine[c] <=> adenine[m]
r_1641	adenosine 3',5'-bismonophosphate exchange	2.49168e-07	1.49147e-06	4.69482e-06	2.72634e-06	4.97058e-07	2.62746e-05	9.38893e-06	9.66642e-05	9.02051e-09	2.22695e-07	1.09649e-06	4.48694e-06	8.80678e-06	6.08768e-05	0.00013546	0.00011128	2.48504e-05	0.00107254	0.000296785	0.00342065	4.5098e-07	9.08968e-06	5.48192e-05	0.000183142	adenosine 3',5'-bismonophosphate[e] =>
r_1642	adenosine 3',5'-bisphosphate transport	0	0	0	0	0	0	0	0	0	0	0	0	0	0	0	0	0	0	0	0	0	0	0	0	adenosine 3',5'-bismonophosphate[c] <=> adenosine 3',5'-bismonophosphate[m]
r_1643	adenosine exchange	0	0	0	0	0	0	0	0	0	0	0	0	0	0	0	0	0	0	0	0	0	0	0	0	adenosine[e] =>
r_1644	ADP transport	-0.00128203	-0.0131807	-0.0167233	-0.013563	-0.00987105	-0.0218388	-0.0362729	-0.0523208	-0.000203988	-0.00258687	-0.033585	-0.0422301	0.00883864	0.0867205	0.114119	0.0896395	0.0623471	0.148009	0.250928	0.361358	0.00131731	0.0150763	0.206126	0.258912	ADP[c] <=> ADP[n]
r_1645	ADP transport	-0.000381439	-0.00462876	-0.00567302	-0.00397154	-0.0026739	-0.00617659	-0.0132915	-0.0172181	-6.545e-05	-0.000578307	-0.00873449	-0.0160044	0.0049314	0.0522768	0.0677229	0.0494903	0.0332485	0.0796286	0.156097	0.211262	0.000758469	0.00733392	0.107295	0.161841	ADP[c] <=> ADP[er]
r_1647	AKG transporter, peroxisome	-4.28303e-05	-0.000363509	-0.000447848	-0.000212049	-0.000234926	-0.00039816	-0.000662595	-0.00147851	-4.51985e-05	-0.000657439	-0.000647513	-0.00107177	0.000808377	0.00702007	0.00944867	0.0053918	0.0047906	0.00841098	0.014893	0.0242121	0.000175007	0.00244432	0.0133304	0.0192805	2-oxoglutarate[c] <=> 2-oxoglutarate[p]
r_1648	allantoate exchange	0	0	0	0	0	0	0	0	0	0	0	0	0	0	0	0	0	0	0	0	0	0	0	0	allantoate[e] =>
r_1649	allantoin exchange	0	0	0	0	0	0	0	0	0	0	0	0	0	0	0	0	0	0	0	0	0	0	0	0	allantoin[e] =>
r_1650	alpha,alpha-trehalose exchange	9.15784e-07	4.24947e-05	1.76902e-05	8.94717e-06	1.4722e-05	0.000277672	0.00014592	0.000350866	1.65528e-07	4.40919e-06	1.44896e-05	6.60062e-05	4.60127e-05	0.00122663	0.000628314	0.00044733	0.000528969	0.00578833	0.00421067	0.0101236	6.82806e-06	0.000113502	0.00102457	0.0023645	trehalose[e] =>
r_1651	alpha-D-glucosamine 6-phosphate exchange	6.22702e-07	2.7331e-05	5.08887e-05	5.45229e-05	7.44741e-06	0.000259417	7.51358e-05	0.000604508	1.57804e-07	5.57467e-06	3.29228e-05	8.22566e-05	3.1132e-05	0.000582116	0.000996812	0.00111172	0.000214881	0.00637423	0.00187708	0.0161482	4.21497e-06	0.000101637	0.000671294	0.00175196	alpha-D-glucosamine 6-phosphate[e] =>
r_1652	alpha-ketoglutarate/malate transporter	0	0	0	0	0	0	0	0	0	0	0	0	0	0	0	0	0	0	0	0	0	0	0	0	(S)-malate[e] + 2-oxoglutarate[c] <=> (S)-malate[c] + 2-oxoglutarate[e]
r_1654	ammonium exchange	-0.0304853	-0.243709	-0.383808	-0.446047	-0.122093	-0.975325	-0.923636	-5.6836	-0.0021938	-0.0364772	-0.270035	-0.446083	0.000631058	0.00500588	0.00773839	0.0090327	0.00265564	0.0163228	0.0192942	0.101768	4.69155e-05	0.000782512	0.0059644	0.00870298	ammonium[e] <=>
r_1656	AMP transport	0	0	0	0	0	0	0	0	0	0	0	0	0	0	0	0	0	0	0	0	0	0	0	0	AMP[n] <=> AMP[c]
r_1657	arginine transport	0	0	0	0	0	0	0	0	0	0	0	0	0	0	0	0	0	0	0	0	0	0	0	0	H+[c] + L-arginine[c] => H+[m] + L-arginine[m]
r_1658	asparagine transport	0	0	0	0	0	0	0	0	0	0	0	0	0	0	0	0	0	0	0	0	0	0	0	0	L-asparagine[c] => L-asparagine[m]
r_1659	aspartate-glutamate transporter	-4.28303e-05	-0.000363509	-0.000447848	-0.000212049	-0.000234926	-0.00039816	-0.000662595	-0.00147851	-4.51985e-05	-0.000657439	-0.000647513	-0.00107177	0.000808377	0.00702007	0.00944867	0.0053918	0.0047906	0.00841098	0.014893	0.0242121	0.000175007	0.00244432	0.0133304	0.0192805	L-aspartate[c] + L-glutamate[p] <=> L-aspartate[p] + L-glutamate[c]
r_1660	ATP diffusion	0.00128203	0.0131807	0.0167233	0.013563	0.00987105	0.0218388	0.0362729	0.0523208	0.000203988	0.00258687	0.033585	0.0422301	0.00883864	0.0867205	0.114119	0.0896395	0.0623471	0.148009	0.250928	0.361358	0.00131731	0.0150763	0.206126	0.258912	ATP[c] <=> ATP[n]
r_1661	ATP transport	0.000381439	0.00462876	0.00567302	0.00397154	0.0026739	0.00617659	0.0132915	0.0172181	6.545e-05	0.000578307	0.00873449	0.0160044	0.0049314	0.0522768	0.0677229	0.0494903	0.0332485	0.0796286	0.156097	0.211262	0.000758469	0.00733392	0.107295	0.161841	ATP[c] <=> ATP[er]
r_1667	bicarbonate formation	0.0974587	0.594332	0.777285	0.665775	0.483342	2.32423	2.50538	2.89535	0.01266	0.107265	1.70535	2.05911	0.0129373	0.102863	0.116625	0.0947837	0.11807	0.211429	0.375624	0.513452	0.00297298	0.030255	0.335911	0.378336	carbon dioxide[c] + H2O[c] <=> bicarbonate[c] + H+[c]		RHTO_04980
r_1669	bicarbonate transport	0	0	0	0	0	0	0	0	0	0	0	0	0	0	0	0	0	0	0	0	0	0	0	0	bicarbonate[c] <=> bicarbonate[n]
r_1671	biotin exchange	0	0	0	0	0	0	0	0	0	0	0	0	0	0	0	0	0	0	0	0	0	0	0	0	biotin[e] =>
r_1672	carbon dioxide exchange	0.264416	2.82767	4.73521	3.56417	0.827745	2.36479	1.91596	3.06752	0.0399551	0.399232	2.54987	3.16495	0.000656984	0.0143836	0.0266655	0.0220358	0.00239098	0.0232393	0.0026428	0.0333836	0.000547178	0.00481179	0.00606885	0.0061766	carbon dioxide[e] =>
r_1673	carnitine transport	3.91742e-05	0.000345409	0.000741608	0.000529727	0.000234932	0.000514383	0.00154684	0.000915645	3.03889e-06	4.41009e-05	0.000662429	0.00120717	0.00075148	0.00676632	0.0117131	0.00854993	0.00500381	0.010201	0.0234073	0.0207759	6.94937e-05	0.000874216	0.0142838	0.0212636	(R)-carnitine[c] => (R)-carnitine[p]
r_1674	carnitine-acetylcarnitine carrier	1.22424e-05	0.000252437	0.000241852	0.000158327	0.000253941	0.000940247	0.0142428	0.00973243	2.4516e-06	1.50948e-05	0.000195239	0.000418562	0.000432704	0.00594692	0.00697816	0.00470203	0.00511203	0.00927704	0.0581665	0.0463376	6.55084e-05	0.000533534	0.00796903	0.0127397	(R)-carnitine[c] + O-acetylcarnitine[p] => (R)-carnitine[p] + O-acetylcarnitine[c]
r_1675	CDP transport	0	0	0	0	0	0	0	0	0	0	0	0	0	0	0	0	0	0	0	0	0	0	0	0	CDP[c] <=> CDP[n]
r_1676	ceramide transport	-0.000278907	-0.00253905	-0.00315037	-0.00196687	-0.00357057	-0.00871892	-0.0219012	-0.0229017	-4.84916e-05	-0.000639252	-0.014203	-0.0142135	0.00256441	0.0236041	0.0310746	0.0212308	0.0296536	0.0732659	0.153134	0.186948	0.000406542	0.00484739	0.104815	0.118299	ceramide-1 (C24)[g] <=> ceramide-1 (C24)[er]
r_1677	ceramide transport	0	0	0	0	0	0	0	0	0	0	0	0	0	0	0	0	0	0	0	0	0	0	0	0	ceramide-2 (C24)[g] <=> ceramide-2 (C24)[er]
r_1678	ceramide transport	0	0	0	0	0	0	0	0	0	0	0	0	0	0	0	0	0	0	0	0	0	0	0	0	ceramide-4 (C24)[g] <=> ceramide-4 (C24)[er]
r_1679	ceramide transport	-0.000459251	-0.00455932	-0.0067931	-0.00470699	-0.00443534	-0.0132162	-0.0139343	-0.0278354	-7.24904e-05	-0.000530645	-0.0131858	-0.0162344	0.00328888	0.031701	0.0450045	0.0326149	0.0328969	0.0901573	0.12274	0.205407	0.000497178	0.00443236	0.101056	0.125253	ceramide-1 (C26)[g] <=> ceramide-1 (C26)[er]
r_1680	ceramide transport	0	0	0	0	0	0	0	0	0	0	0	0	0	0	0	0	0	0	0	0	0	0	0	0	ceramide-2 (C26)[g] <=> ceramide-2 (C26)[er]
r_1681	ceramide transport	0	0	0	0	0	0	0	0	0	0	0	0	0	0	0	0	0	0	0	0	0	0	0	0	ceramide-4 (C26)[g] <=> ceramide-4 (C26)[er]
r_1683	choline exchange	4.9047e-05	0.000375902	0.000595377	0.000778007	0.000202071	0.00249196	0.00152561	0.00613496	2.37938e-06	4.87477e-05	0.000422851	0.00111625	0.000271381	0.00208856	0.00333543	0.00410854	0.00109862	0.0129184	0.00826542	0.0335132	1.51815e-05	0.000280363	0.00231443	0.00628121	choline[e] =>
r_1684	choline transport	0.000560067	0.00531895	0.00736672	0.00628673	0.00327121	0.0108117	0.0176449	0.0256903	7.28508e-05	0.000876914	0.0099281	0.0121502	0.0032163	0.0313996	0.0422861	0.0320085	0.0200711	0.0537262	0.100611	0.135723	0.000427995	0.00502872	0.0663397	0.0804788	choline[ce] <=> choline[c]
r_1686	citrate transport	-2.29219e-05	-0.000140991	-7.24052e-05	-0.000162785	-0.000153583	-0.000274113	-0.00113982	-0.000723106	-8.218e-07	-1.413e-05	-0.00036571	-0.000518432	0.000632873	0.00444404	0.00228874	0.00323413	0.0034863	0.007909	0.0268445	0.0208638	2.3741e-05	0.00030212	0.0115635	0.015608	citrate[e] <=> citrate[c]
r_1687	citrate(3-) exchange	2.29219e-05	0.000140991	7.24052e-05	0.000162785	0.000153583	0.000274113	0.00113982	0.000723106	8.218e-07	1.413e-05	0.00036571	0.000518432	0.000632873	0.00444404	0.00228874	0.00323413	0.0034863	0.007909	0.0268445	0.0208638	2.3741e-05	0.00030212	0.0115635	0.015608	citrate[e] =>
r_1688	citrate/isocitrate antiport	0	0	0	0	0	0	0	0	0	0	0	0	0	0	0	0	0	0	0	0	0	0	0	0	citrate[c] + isocitrate[p] <=> citrate[p] + isocitrate[c]
r_1689	citrate/malate antiport	0.000924626	0.00616162	0.0132528	0.00969424	0.00747344	0.00769597	0.0157113	0.0186138	4.72265e-05	0.000398034	0.0219588	0.0250894	0.0036016	0.023252	0.0489867	0.0357372	0.0270834	0.0312672	0.058621	0.0767279	0.000194472	0.00172187	0.0812165	0.094642	(S)-malate[c] + citrate[p] <=> (S)-malate[p] + citrate[c]
r_1691	CO2 transport	0	0	0	0	0	0	0	0	0	0	0	0	0	0	0	0	0	0	0	0	0	0	0	0	carbon dioxide[c] <=> carbon dioxide[er]
r_1694	CO2 transport	0	0	0	0	0	0	0	0	0	0	0	0	0	0	0	0	0	0	0	0	0	0	0	0	carbon dioxide[n] <=> carbon dioxide[c]
r_1695	CO2 transport	0	0	0	0	0	0	0	0	0	0	0	0	0	0	0	0	0	0	0	0	0	0	0	0	carbon dioxide[c] <=> carbon dioxide[p]
r_1696	CO2 transport	-0.051585	-1.13076	-2.27025	-1.25127	-0.639131	-0.849486	-1.04706	-1.65464	-0.0163096	-0.194775	-1.10171	-1.0875	0.0165672	0.171864	0.276262	0.160849	0.188144	0.363884	0.608238	0.763691	0.00437034	0.0463764	0.477386	0.548748	carbon dioxide[c] <=> carbon dioxide[m]
r_1697	CO2 transport	0.264416	2.82767	4.73521	3.56417	0.827745	2.36479	1.91596	3.06752	0.0399551	0.399232	2.54987	3.16495	0.000656984	0.0143836	0.0266655	0.0220358	0.00239098	0.0232393	0.0026428	0.0333836	0.000547178	0.00481179	0.00606885	0.0061766	carbon dioxide[c] <=> carbon dioxide[e]
r_1698	coenzyme A transport	0	0	0	0	0	0	0	0	0	0	0	0	0	0	0	0	0	0	0	0	0	0	0	0	coenzyme A[c] <=> coenzyme A[er]
r_1699	coenzyme A transport	0	0	0	0	0	0	0	0	0	0	0	0	0	0	0	0	0	0	0	0	0	0	0	0	coenzyme A[c] <=> coenzyme A[n]
r_1700	coenzyme A transport	7.9913e-05	0.0010014	0.00136841	0.000941303	0.000784237	0.00107919	0.00294484	0.00415923	1.12938e-05	0.000138989	0.00244471	0.00283085	0.000321539	0.00372311	0.00495253	0.00349525	0.00278074	0.00496019	0.0108682	0.0166607	4.35047e-05	0.000513142	0.00889125	0.01037	coenzyme A[p] <=> coenzyme A[c]
r_1702	cytidine exchange	0	0	0	0	0	0	0	0	0	0	0	0	0	0	0	0	0	0	0	0	0	0	0	0	cytidine[e] =>
r_1703	cytidylate kinase (CMP)	0.00244129	0.0205782	0.0283137	0.0197581	0.0160868	0.0513452	0.0755903	0.107237	0.000343257	0.00341789	0.0538453	0.0601692	0.00703571	0.0650924	0.0920916	0.0667932	0.0536864	0.141951	0.250308	0.347517	0.000991862	0.0101762	0.182146	0.216729	ATP[c] + CMP[c] => ADP[c] + CDP[c]		RHTO_06216
r_1704	cytidylate kinase (dCMP)	5.24997e-05	2.47629e-05	0.000322847	0.00026614	0.00038014	-0.000729628	-0.000575947	0.000812708	7.61033e-06	5.56432e-05	0.00168646	0.00188192	0.00202009	0.0123098	0.0209188	0.018987	0.0119742	0.0224951	0.0273227	0.0743206	0.000260176	0.00240763	0.0402887	0.0495656	ATP[c] + dCMP[c] <=> ADP[c] + dCDP[c]		RHTO_06216
r_1705	cytosine exchange	0	0	0	0	0	0	0	0	0	0	0	0	0	0	0	0	0	0	0	0	0	0	0	0	cytosine[e] =>
r_1706	D-arabinose exchange	0	0	0	0	0	0	0	0	0	0	0	0	0	0	0	0	0	0	0	0	0	0	0	0	D-arabinose[e] =>
r_1707	D-arabinose transport	0	0	0	0	0	0	0	0	0	0	0	0	0	0	0	0	0	0	0	0	0	0	0	0	D-arabinose[e] <=> D-arabinose[c]
r_1708	D-erythrose 4-phosphate transport	0	0	0	0	0	0	0	0	0	0	0	0	0	0	0	0	0	0	0	0	0	0	0	0	D-erythrose 4-phosphate[c] <=> D-erythrose 4-phosphate[m]
r_1709	D-fructose exchange	0	0	0	0	0	0	0	0	0	0	0	0	0	0	0	0	0	0	0	0	0	0	0	0	D-fructose[e] =>
r_1710	D-galactose exchange	0	0	0	0	0	0	0	0	0	0	0	0	0	0	0	0	0	0	0	0	0	0	0	0	D-galactose[e] =>
r_1711	D-galacturonate exchange	0	0	0	0	0	0	0	0	0	0	0	0	0	0	0	0	0	0	0	0	0	0	0	0	D-galacturonate[e] =>
r_1712	D-glucitol exchange	0	0	0	0	0	0	0	0	0	0	0	0	0	0	0	0	0	0	0	0	0	0	0	0	D-glucitol[e] =>
r_1713	D-glucosamine 6-phosphate uniport	-6.22702e-07	-2.7331e-05	-5.08887e-05	-5.45229e-05	-7.44741e-06	-0.000259417	-7.51358e-05	-0.000604508	-1.57804e-07	-5.57467e-06	-3.29228e-05	-8.22566e-05	3.1132e-05	0.000582116	0.000996812	0.00111172	0.000214881	0.00637423	0.00187708	0.0161482	4.21497e-06	0.000101637	0.000671294	0.00175196	alpha-D-glucosamine 6-phosphate[e] <=> alpha-D-glucosamine 6-phosphate[c]
r_1714	D-glucose exchange	0	0	0	0	0	0	0	0	0	0	0	0	0	0	0	0	0	0	0	0	0	0	0	0	D-glucose[e] <=>
r_1715	D-mannose exchange	0	0	0	0	0	0	0	0	0	0	0	0	0	0	0	0	0	0	0	0	0	0	0	0	D-mannose[e] =>
r_1716	D-ribose exchange	0	0	0	0	0	0	0	0	0	0	0	0	0	0	0	0	0	0	0	0	0	0	0	0	D-ribose[e] =>
r_1717	D-sorbitol transport	0	0	0	0	0	0	0	0	0	0	0	0	0	0	0	0	0	0	0	0	0	0	0	0	D-glucitol[e] <=> D-glucitol[c]
r_1718	D-xylose exchange	0	0	0	0	0	0	0	0	-0.0176714	-0.168421	-2.65862	-3.53932	0	0	0	0	0	0	0	0	1.64248e-05	0.000265151	0.00490773	0.00407534	D-xylose[e] =>
r_1719	D-xylose transport	0	0	0	0	0	0	0	0	0.0176714	0.168421	2.65862	3.53932	0	0	0	0	0	0	0	0	1.64248e-05	0.000265151	0.00490773	0.00407534	D-xylose[e] <=> D-xylose[c]
r_1720	dADP transport	0	0	0	0	0	0	0	0	0	0	0	0	0	0	0	0	0	0	0	0	0	0	0	0	dADP[c] <=> dADP[n]
r_1721	dCDP transport	0	0	0	0	0	0	0	0	0	0	0	0	0	0	0	0	0	0	0	0	0	0	0	0	dCDP[c] <=> dCDP[n]
r_1726	deamino-NAD+ diffusion	0	0	0	0	0	0	0	0	0	0	0	0	0	0	0	0	0	0	0	0	0	0	0	0	deamido-NAD(+)[c] <=> deamido-NAD(+)[n]
r_1727	decanoate exchange	2.34756e-06	0.000595789	3.61746e-05	3.14555e-05	2.24319e-05	0.000924194	0.000104629	0.00179384	6.52623e-06	5.87325e-05	8.93152e-06	9.22047e-05	5.70709e-05	0.0030368	0.000805871	0.000682903	0.000440495	0.00522413	0.00209159	0.00976399	3.39182e-05	0.000302913	0.000453433	0.00174036	decanoate[e] =>
r_1728	deoxyadenosine transport	0	0	0	0	0	0	0	0	0	0	0	0	0	0	0	0	0	0	0	0	0	0	0	0	2'-deoxyadenosine[e] => 2'-deoxyadenosine[c]
r_1729	deoxyadenylate kinase	2.12244e-05	0.00065226	0.000102253	-7.99187e-05	0.000179841	0.000263724	0.001569	0.00166917	1.19658e-05	8.63606e-05	0.000843242	0.000199959	0.00122667	0.0168629	0.0120715	0.00744948	0.00788924	0.0198567	0.046426	0.0585865	0.000269761	0.00240477	0.0278281	0.020114	ATP[c] + dAMP[c] <=> ADP[c] + dADP[c]		RHTO_04701
r_1733	deoxyinosine transport	0	0	0	0	0	0	0	0	0	0	0	0	0	0	0	0	0	0	0	0	0	0	0	0	2'-deoxyinosine[e] => 2'-deoxyinosine[c]
r_1737	dGDP transport	0	0	0	0	0	0	0	0	0	0	0	0	0	0	0	0	0	0	0	0	0	0	0	0	dGDP[c] <=> dGDP[n]
r_1738	dhnpt transport	0	0	0	0	0	0	0	0	0	0	0	0	0	0	0	0	0	0	0	0	0	0	0	0	7,8-dihydroneopterin[c] <=> 7,8-dihydroneopterin[m]
r_1743	dihydrofolate transport	0	0	0	0	0	0	0	0	0	0	0	0	0	0	0	0	0	0	0	0	0	0	0	0	dihydrofolic acid[c] <=> dihydrofolic acid[m]
r_1745	dihydropteroate transport	0	0	0	0	0	0	0	0	0	0	0	0	0	0	0	0	0	0	0	0	0	0	0	0	7,8-dihydropteroate[c] <=> 7,8-dihydropteroate[m]
r_1746	dihydroxyacetone phosphate transport	-0.00276136	-0.0156387	-0.0183199	-0.0160616	-0.0031549	-0.0285752	-0.00821275	-0.0144172	-0.00018823	-0.00135143	-0.00892458	-0.011943	0.0120875	0.0735408	0.0859704	0.0772266	0.0280193	0.0799831	0.118129	0.17936	0.000891477	0.00848882	0.10436	0.136349	dihydroxyacetone phosphate[m] <=> dihydroxyacetone phosphate[c]
r_1747	diphosphate transport	-0.000220059	-0.00234334	-0.00301027	-0.00181545	-0.00138493	-0.00314485	-0.00476015	-0.00638974	-3.50044e-05	-0.000344464	-0.0039762	-0.00464282	0.00261955	0.0270146	0.0359705	0.0235485	0.0171905	0.0387443	0.0653499	0.0936277	0.000399128	0.00410617	0.0544116	0.0647737	diphosphate[c] <=> diphosphate[p]
r_1748	dolichol phosphate transport	-0.00251345	-0.0352292	-0.0458116	-0.0749942	-0.0167507	-0.0364874	-0.0773352	-0.0361302	-0.000275983	-0.00107657	-0.0189228	-0.0476209	2.89858e-05	0.000427953	0.00057577	0.000914444	0.000203827	0.000451404	0.000912193	0.00045659	3.21782e-06	1.31293e-05	0.000226895	0.000539845	dolichyl phosphate[c] <=> dolichyl phosphate[er]
r_1749	dTTP exchange	8.86418e-06	4.84497e-05	7.04466e-05	0.000114059	2.79427e-05	0.000584768	0.000230159	0.00127979	5.5172e-07	6.13568e-06	6.29467e-05	0.000183829	8.25563e-05	0.000546489	0.000827311	0.00113072	0.000293243	0.00589158	0.00231377	0.0140123	5.54643e-06	7.52829e-05	0.000653403	0.00183107	dTTP[e] =>
r_1750	dTTP uniport	-8.86418e-06	-4.84497e-05	-7.04466e-05	-0.000114059	-2.79427e-05	-0.000584768	-0.000230159	-0.00127979	-5.5172e-07	-6.13568e-06	-6.29467e-05	-0.000183829	8.25563e-05	0.000546489	0.000827311	0.00113072	0.000293243	0.00589158	0.00231377	0.0140123	5.54643e-06	7.52829e-05	0.000653403	0.00183107	dTTP[e] <=> dTTP[c]
r_1751	dUDP diffusion	-6.98513e-05	-0.000769236	-0.000887049	-0.000521599	-0.000636135	-0.000752576	-0.00333248	-0.0025042	-7.28259e-06	-0.000191405	-0.00198359	-0.00221276	0.00164509	0.0164277	0.0208912	0.013932	0.0125062	0.0217142	0.0607572	0.0625615	0.000194865	0.00327837	0.0395191	0.047129	dUDP[c] <=> dUDP[n]
r_1752	dUMP transport	6.98513e-05	0.000769236	0.000887049	0.000521599	0.000636135	0.000752576	0.00333248	0.0025042	7.28259e-06	0.000191405	0.00198359	0.00221276	0.00164509	0.0164277	0.0208912	0.013932	0.0125062	0.0217142	0.0607572	0.0625615	0.000194865	0.00327837	0.0395191	0.047129	dUMP[c] <=> dUMP[n]
r_1753	episterol exchange	1.20324e-06	1.49126e-05	1.58217e-05	5.66502e-06	8.89513e-06	1.98101e-05	4.68862e-05	4.92249e-05	2.92062e-07	1.94665e-06	2.50967e-05	2.52371e-05	2.0775e-05	0.000263109	0.000296384	0.000147175	0.000146493	0.000466583	0.000709572	0.00115931	4.77062e-06	3.66122e-05	0.000445983	0.000497071	episterol[e] =>
r_1754	ergosta-5,6,22,24,(28)-tetraen-3beta-ol transport	0.000568637	0.00338038	0.00443858	0.00377815	0.0018597	0.0115555	0.00946856	0.011644	6.55011e-05	0.000478541	0.00303809	0.00412228	1.64291e-05	0.0001576	0.000270156	0.000216528	0.000142498	0.000461762	0.000535146	0.0009505	3.90618e-06	4.0424e-05	0.000363737	0.000585404	ergosta-5,7,22,24(28)-tetraen-3beta-ol[c] <=> ergosta-5,7,22,24(28)-tetraen-3beta-ol[er]
r_1757	ergosterol exchange	6.11583e-07	5.30489e-06	1.34383e-05	1.09378e-05	7.60876e-06	2.35183e-05	2.27887e-05	3.52138e-05	1.94323e-07	2.20803e-06	1.61986e-05	3.31101e-05	1.51311e-05	0.000152536	0.000265115	0.000212208	0.000141014	0.000441142	0.000524609	0.000940565	3.84055e-06	4.00858e-05	0.000362332	0.00058418	ergosterol[e] =>
r_1758	ergosterol transport	0.000568637	0.00338038	0.00443858	0.00377815	0.0018597	0.0115555	0.00946856	0.011644	6.55011e-05	0.000478541	0.00303809	0.00412228	1.64291e-05	0.0001576	0.000270156	0.000216528	0.000142498	0.000461762	0.000535146	0.0009505	3.90618e-06	4.0424e-05	0.000363737	0.000585404	ergosterol[er] <=> ergosterol[c]
r_1759	ergosterol transport	-6.91823e-05	-0.00130864	-0.00111496	-0.00141174	-0.000670289	-0.00155539	-0.00891112	-0.0041955	-2.25201e-05	-8.37532e-05	-0.00174728	-0.00279752	0.00154771	0.0213955	0.0225476	0.0228811	0.0128637	0.0310052	0.0542905	0.0799688	0.000351307	0.0020638	0.0366923	0.0523963	ergosterol[c] <=> ergosterol[lp]
r_1760	ergosterol transport	0	0	0	0	0	0	0	0	0	0	0	0	0	0	0	0	0	0	0	0	0	0	0	0	ergosterol[c] <=> ergosterol[ce]
r_1761	ethanol exchange	1.88186e-06	0.000290019	0.000165572	0.000184471	8.02035e-05	0.0803545	0.000674567	0.00803525	4.20113e-05	0.000267319	0.000111887	0.000174145	0.000133068	0.00595412	0.00422477	0.00414138	0.00214954	0.0731404	0.0158945	0.0609823	0.000163384	0.00127611	0.00456684	0.00596982	ethanol[e] =>
r_1762	ethanol transport	1.88186e-06	0.000290019	0.000165572	0.000184471	8.02035e-05	0.0803545	0.000674567	0.00803525	4.20113e-05	0.000267319	0.000111887	0.000174145	0.000133068	0.00595412	0.00422477	0.00414138	0.00214954	0.0731404	0.0158945	0.0609823	0.000163384	0.00127611	0.00456684	0.00596982	ethanol[c] <=> ethanol[e]
r_1763	ethanol transport, mitochondrial	-0.00187237	-0.0137685	-0.0131068	-0.0108746	0	0	0	0	0	0	0	0	0.0118767	0.0876083	0.0938193	0.0734809	0	0	0	0	0	0	0	0	ethanol[c] <=> ethanol[m]
r_1764	ethanolamine exchange	0	0	0	0	0	0	0	0	0	0	0	0	0	0	0	0	0	0	0	0	0	0	0	0	ethanolamine[e] =>
r_1765	ethyl acetate exchange	0	0	0	0	0	0	0	0	0	0	0	0	0	0	0	0	0	0	0	0	0	0	0	0	ethyl acetate[e] =>
r_1766	farnesyl diphosphate transport	7.64429e-09	6.06365e-08	8.4129e-08	9.95317e-08	3.03186e-08	1.58457e-07	1.74054e-07	2.27937e-07	7.822e-10	6.84622e-09	5.27099e-08	8.79831e-08	8.81559e-11	7.36594e-10	1.05735e-09	1.21364e-09	3.68925e-10	1.96035e-09	2.05302e-09	2.88052e-09	9.12003e-12	8.34929e-11	6.3202e-10	9.97403e-10	farnesyl diphosphate[c] <=> farnesyl diphosphate[m]
r_1770	fatty acid transport	-2.34756e-06	-0.000595789	-3.61746e-05	-3.14555e-05	-2.24319e-05	-0.000924194	-0.000104629	-0.00179384	-6.52623e-06	-5.87325e-05	-8.93152e-06	-9.22047e-05	5.70709e-05	0.0030368	0.000805871	0.000682903	0.000440495	0.00522413	0.00209159	0.00976399	3.39182e-05	0.000302913	0.000453433	0.00174036	decanoate[c] <=> decanoate[p]
r_1774	fatty acid transport	4.10589e-05	0.000250049	0.000348614	0.000309208	0.000155433	0.000724169	0.000784165	0.000706949	4.84303e-06	3.54678e-05	0.000233724	0.000359081	0.000213209	0.00141806	0.00178046	0.0016187	0.00085822	0.00400235	0.00409665	0.00445287	2.56034e-05	0.000195944	0.00144098	0.0022299	palmitate[c] <=> palmitate[p]
r_1775	fatty acid transport	0	0	0	0	0	0	0	0	0	0	0	0	0	0	0	0	0	0	0	0	0	0	0	0	palmitoleate[c] <=> palmitoleate[p]
r_1788	fecosterol exchange	2.66505e-07	4.34505e-06	2.39236e-06	1.65099e-06	3.3111e-06	4.41726e-06	5.43111e-06	1.09389e-05	4.8131e-08	1.63091e-07	3.48374e-06	6.63855e-06	1.08779e-05	0.000156525	0.000119804	8.41904e-05	9.66859e-05	0.000220841	0.000271604	0.000546889	1.97321e-06	1.15323e-05	0.00017417	0.000271138	fecosterol[e] =>
r_1790	FMN adenylyltransferase	0	0	0	0	0	0	0	0	0	0	0	0	0	0	0	0	0	0	0	0	0	0	0	0	ATP[m] + FMN[m] + H+[m] => diphosphate[m] + FAD[m]		RHTO_00614
r_1791	FMN exchange	0	0	0	0	0	0	0	0	0	0	0	0	0	0	0	0	0	0	0	0	0	0	0	0	FMN[e] =>
r_1793	formate exchange	0.00593873	0.0186529	0.00232225	0.00559181	0.0249557	0.0102136	0.196298	0.057815	2.51598e-05	0.000354102	0.0576828	0.0891084	0.00201646	0.0290167	0.0110109	0.0171624	0.00787697	0.0504518	0.0539119	0.169687	0.00010259	0.00140568	0.0226492	0.0336212	formate[e] =>
r_1794	formate transport	0.00537626	0.016443	0.0163233	0.00844911	0.0239821	0.0241691	0.190825	0.148029	0.000341748	0.00635926	0.0550868	0.0857122	0.00197733	0.0293393	0.0309899	0.0232977	0.00647418	0.0707624	0.0485843	0.202645	0.00020976	0.00317523	0.0219888	0.0313239	formate[m] => formate[c]
r_1795	formate transport	-0.00593873	-0.0186529	-0.00232225	-0.00559181	-0.0249557	-0.0102136	-0.196298	-0.057815	-2.51598e-05	-0.000354102	-0.0576828	-0.0891084	0.00201646	0.0290167	0.0110109	0.0171624	0.00787697	0.0504518	0.0539119	0.169687	0.00010259	0.00140568	0.0226492	0.0336212	formate[e] <=> formate[c]
r_1796	formate transport	-2.23444e-05	-0.000370996	-0.000200901	-0.000117756	-0.000170307	-0.000835993	-0.00113989	-0.00106798	-2.47705e-06	-1.37097e-05	-0.00180154	-0.00163914	0.000738861	0.00829995	0.00461156	0.00340268	0.00454899	0.0175386	0.0329897	0.0308146	5.05763e-05	0.000367288	0.0264637	0.0258535	fumarate[e] <=> fumarate[c]
r_1798	fumarate(2-) exchange	2.23444e-05	0.000370996	0.000200901	0.000117756	0.000170307	0.000835993	0.00113989	0.00106798	2.47705e-06	1.37097e-05	0.00180154	0.00163914	0.000738861	0.00829995	0.00461156	0.00340268	0.00454899	0.0175386	0.0329897	0.0308146	5.05763e-05	0.000367288	0.0264637	0.0258535	fumarate[e] =>
r_1800	gamma-aminobutyrate exchange	0	0	0	0	0	0	0	0	0	0	0	0	0	0	0	0	0	0	0	0	0	0	0	0	gamma-aminobutyrate[e] =>
r_1801	GDP transport	0	0	0	0	0	0	0	0	0	0	0	0	0	0	0	0	0	0	0	0	0	0	0	0	GDP[g] <=> GDP[c]
r_1802	GDP transport	0	0	0	0	0	0	0	0	0	0	0	0	0	0	0	0	0	0	0	0	0	0	0	0	GDP[c] <=> GDP[n]
r_1803	GDP-alpha-D-mannose transport	0	0	0	0	0	0	0	0	0	0	0	0	0	0	0	0	0	0	0	0	0	0	0	0	GDP-alpha-D-mannose[c] <=> GDP-alpha-D-mannose[g]
r_1805	glucose transport, vacuolar	-0.000231114	-0.00294171	-0.00264638	-0.00102096	-0.000743407	-0.0021985	-0.00747386	-0.00540014	-3.84973e-05	-0.000156114	-0.00361712	-0.00578092	0.00332929	0.0361255	0.0399642	0.0217457	0.0148852	0.0414937	0.10145	0.102036	0.000504203	0.00332503	0.0601827	0.0850474	D-glucose[c] <=> D-glucose[v]		RHTO_00074 or RHTO_00839
r_1806	glutathione disulfide exchange	0	0	0	0	0	0	0	0	0	0	0	0	0	0	0	0	0	0	0	0	0	0	0	0	glutathione disulfide[e] =>
r_1807	glutathione exchange	0	0	0	0	0	0	0	0	0	0	0	0	0	0	0	0	0	0	0	0	0	0	0	0	glutathione[e] =>
r_1808	glycerol exchange	0	0	0	0	-1.02844	-5.1953	-6.44184	-13.4246	0	0	0	0	0	0	0	0	0.00100516	0.119362	0.00969415	0.161844	0	0	0	0	glycerol[e] =>
r_1809	glycerol-3-phosphate shuttle	-0.00275194	-0.0155827	-0.0182465	-0.0159991	-0.00312416	-0.0283837	-0.00805597	-0.0142245	-0.000187146	-0.00134352	-0.00887441	-0.0118752	0.0120875	0.0735408	0.0859704	0.0772267	0.0280194	0.0799833	0.118129	0.17936	0.000891478	0.00848882	0.10436	0.136349	glycerol 3-phosphate[c] <=> glycerol 3-phosphate[m]
r_1810	glycine exchange	1.86799e-06	1.98705e-05	1.06236e-05	4.53906e-05	3.21992e-05	0.00746512	0.000237963	0.0857222	2.82861e-07	1.97595e-06	2.46628e-05	0.000440838	5.38348e-05	0.000496143	0.000437042	0.001014	0.000444807	0.0314109	0.00324855	0.207517	5.49596e-06	5.87133e-05	0.000580558	0.00309091	L-glycine[e] =>
r_1811	glycine transport	-0.00449637	-0.00740599	-0.00425601	-0.00230339	-0.0212454	0.0102605	-0.179749	-0.0550862	0.000168521	0.000760164	-0.0487469	-0.0771831	0.00598249	0.0537723	0.0740598	0.0479282	0.0284158	0.0831436	0.111224	0.26438	0.000601374	0.0069055	0.0736359	0.091345	L-glycine[c] <=> L-glycine[m]
r_1812	glycoaldehyde transport	0	0	0	0	0	0	0	0	0	0	0	0	0	0	0	0	0	0	0	0	0	0	0	0	glycolaldehyde[c] <=> glycolaldehyde[m]
r_1813	glycoaldehyde transport	0	0	0	0	0	0	0	0	0	0	0	0	0	0	0	0	0	0	0	0	0	0	0	0	glycolaldehyde[e] <=> glycolaldehyde[c]
r_1814	glycolaldehyde exchange	0	0	0	0	0	0	0	0	0	0	0	0	0	0	0	0	0	0	0	0	0	0	0	0	glycolaldehyde[e] =>
r_1815	glyoxylate exchange	0.17209	0.00843396	0.000526148	0.000210575	0.198462	0.00450022	0.238355	0.00301905	8.01487e-06	0.000108141	0.511737	0.332343	0.0233847	0.0318696	0.0079367	0.00352911	0.0811129	0.0260101	0.126633	0.0526401	9.02236e-05	0.00100226	0.275497	0.350919	glyoxylate[e] =>
r_1816	glyoxylate transport	0.17209	0.00843396	0.000526148	0.000210575	0.198462	0.00450022	0.238355	0.00301905	8.01487e-06	0.000108141	0.511737	0.332343	0.0233847	0.0318696	0.0079367	0.00352911	0.0811129	0.0260101	0.126633	0.0526401	9.02236e-05	0.00100226	0.275497	0.350919	glyoxylate[c] <=> glyoxylate[e]
r_1817	glyoxylate transport	4.28303e-05	0.000363509	0.000447848	0.000212049	0.000234926	0.00039816	0.000662595	0.00147851	4.51985e-05	0.000657439	0.000647513	0.00107177	0.000808377	0.00702007	0.00944867	0.0053918	0.0047906	0.00841098	0.014893	0.0242121	0.000175007	0.00244432	0.0133304	0.0192805	glyoxylate[c] <=> glyoxylate[p]
r_1818	guanine exchange	4.3569e-07	2.48421e-06	1.57263e-06	6.85723e-06	1.54635e-06	2.70302e-05	8.34216e-06	0.00024645	1.35348e-08	3.7162e-07	6.56697e-06	2.30566e-05	1.16176e-05	7.85261e-05	7.83433e-05	0.000173318	4.29158e-05	0.00100637	0.000271897	0.00628628	5.51845e-07	1.17461e-05	0.000133894	0.000326409	guanine[e] =>
r_1819	guanine transport	0	0	0	0	0	0	0	0	0	0	0	0	0	0	0	0	0	0	0	0	0	0	0	0	guanine[c] <=> guanine[m]
r_1820	guanosine exchange	0	0	0	0	0	0	0	0	0	0	0	0	0	0	0	0	0	0	0	0	0	0	0	0	guanosine[e] =>
r_1822	guanosine transport	0	0	0	0	0	0	0	0	0	0	0	0	0	0	0	0	0	0	0	0	0	0	0	0	guanosine[c] => guanosine[m]
r_1823	guanosine transport	0	0	0	0	0	0	0	0	0	0	0	0	0	0	0	0	0	0	0	0	0	0	0	0	guanosine[e] => guanosine[c]
r_1824	H+ diffusion	0.300075	2.70368	4.13026	3.76672	0.000767187	0.00146573	0.00300935	0.00412644	0.000105669	0.0011386	0.00405814	0.00506198	0.0204382	0.185065	0.291599	0.255923	0.0142846	0.0391498	0.0578659	0.0882041	0.000779218	0.00780225	0.0712657	0.087766	H+[e] => H+[c]
r_1825	H+ diffusion	-0.00174639	-0.0329409	-0.0424764	-0.071315	-0.0156311	-0.0191011	-0.0712768	-0.0293056	-0.000208161	-0.000679417	-0.0213843	-0.0550885	0.00493279	0.0522972	0.0677361	0.0494973	0.0332576	0.0797279	0.15615	0.211403	0.000758833	0.00733716	0.107322	0.161882	H+[c] <=> H+[er]
r_1826	H+ diffusion	-0.00031045	-0.00216249	-0.00262889	-0.00124087	-0.00133707	-0.00234036	-0.00444391	-0.0135741	-2.13688e-05	-0.000416334	-0.00214348	-0.00665851	0.00633006	0.0509296	0.0656762	0.0392241	0.0334033	0.0684315	0.12822	0.26589	0.000616555	0.0088674	0.0757607	0.148788	H+[c] <=> H+[g]
r_1827	H+ diffusion	-0.00991036	-0.0755682	-0.100556	-0.0813609	-0.0469475	-0.185137	-0.217187	-0.293555	-0.00128156	-0.0112383	-0.123803	-0.161585	0.0115597	0.110172	0.14826	0.117823	0.0754158	0.186142	0.328243	0.467989	0.0016497	0.01712	0.245163	0.31194	H+[c] <=> H+[lp]
r_1829	H+ diffusion	-0.00121217	-0.0124115	-0.0158362	-0.0130414	-0.00923492	-0.0210862	-0.0329404	-0.0498166	-0.000196706	-0.00239546	-0.0316014	-0.0400173	0.00869394	0.0852624	0.112315	0.088627	0.0611761	0.146516	0.243912	0.356252	0.00130392	0.0147467	0.202611	0.254935	H+[c] <=> H+[n]
r_1830	H+ diffusion	-0.00093577	-0.00723634	-0.0135144	-0.00967763	-0.00759818	-0.00884709	-0.0157728	-0.0224671	-9.85343e-05	-0.00112501	-0.0224941	-0.0259441	0.00357029	0.0266414	0.0491784	0.0353472	0.0270446	0.0353688	0.0586162	0.0894243	0.00036216	0.00405681	0.0816302	0.0954963	H+[c] <=> H+[p]
r_1831	H+ diffusion	-0.000181096	-0.000924029	-0.00197166	-0.00173866	-0.000334273	-0.000837567	-0.00517595	-0.00313347	-1.06844e-05	-3.78486e-05	-0.00201567	-0.00268075	0.00483709	0.0327385	0.0568886	0.0464397	0.016712	0.0418742	0.138251	0.127898	0.000436101	0.0026763	0.0716718	0.0947504	H+[c] <=> H+[v]
r_1832	H+ exchange	-0.303172	-2.72618	-4.16806	-3.8044	0.141665	0.398056	2.27396	7.44898	0.000415361	0.00600625	2.15529	2.2134	0.00645608	0.0642241	0.0907949	0.0681699	0.131577	0.38969	0.556204	0.789435	0.00123258	0.0115163	0.330934	0.379214	H+[e] <=>
r_1833	hexacosanoyl-CoA transport	0	0	0	0	0	0	0	0	0	0	0	0	0	0	0	0	0	0	0	0	0	0	0	0	hexacosanoyl-CoA[c] <=> hexacosanoyl-CoA[er]
r_1835	hexadecanoate (n-C16:0) transport	-1.64051e-06	-2.75864e-05	-1.49386e-05	-2.11612e-05	-5.14633e-06	-6.14749e-05	-3.88119e-05	-0.000138391	-2.92907e-07	-2.36871e-06	-3.0854e-05	-5.34867e-06	4.37698e-05	0.000533721	0.000368583	0.000381103	0.000183479	0.00147941	0.00122685	0.00295213	6.19618e-06	5.26772e-05	0.000777143	0.000378208	palmitate[e] <=> palmitate[c]
r_1836	hexadecenoate (n-C16:1) transport	-8.27437e-06	-0.000113473	-0.000122569	-6.00036e-05	-4.77224e-05	-0.000309355	-0.000248024	-0.000587137	-1.36828e-06	-1.31654e-05	-0.000135967	-0.000200515	9.38989e-05	0.00128053	0.00126357	0.000818348	0.000549446	0.00342032	0.00289331	0.00664318	1.44943e-05	0.000138969	0.00162196	0.00219759	palmitoleate[e] <=> palmitoleate[c]
r_1837	L-histidine transport, mitochondrial	0	0	0	0	0	0	0	0	0	0	0	0	0	0	0	0	0	0	0	0	0	0	0	0	L-histidine[c] => L-histidine[m]
r_1838	homocitrate synthase	0.000921722	0.00744576	0.0125832	0.0130549	0.00367393	0.0225817	0.0263334	0.0514598	6.93229e-05	0.00116074	0.00877489	0.0148261	0.00171783	0.0158189	0.0274909	0.0173699	0.00767134	0.012116	0.0196515	0.0392735	0.000243882	0.00213741	0.0217069	0.0356739	2-oxoglutarate[m] + acetyl-CoA[m] + H2O[m] => coenzyme A[m] + H+[m] + homocitrate[m]	2.3.3.14	RHTO_06979
r_1839	hydrogen peroxide transport	0	0	0	0	0	0	0	0	0	0	0	0	0	0	0	0	0	0	0	0	0	0	0	0	hydrogen peroxide[c] <=> hydrogen peroxide[n]
r_1840	hydroxymethylglutaryl-CoA transport	-5.33462e-05	-0.0004164	-0.00047336	-0.000396256	-0.0114366	-0.0718246	-0.058948	-0.0751998	-0.000402999	-0.00294089	-0.0172693	-0.0238316	0.000500344	0.00397413	0.00410329	0.00368825	0.00375134	0.0235962	0.0207693	0.0449483	0.000109201	0.000944199	0.0112628	0.0155017	3-hydroxy-3-methylglutaryl-CoA[c] <=> 3-hydroxy-3-methylglutaryl-CoA[m]
r_1841	hypoxanthine exchange	1.46981e-06	2.24745e-05	2.97561e-05	4.16905e-05	1.27077e-05	0.00016384	7.27579e-05	0.00138681	1.6888e-07	2.41593e-06	1.78105e-05	5.06859e-05	2.38056e-05	0.000262482	0.000378985	0.000482805	0.000139771	0.0025271	0.00092125	0.0153419	2.1739e-06	3.34191e-05	0.000246367	0.000622775	hypoxanthine[e] =>
r_1842	hypoxanthine transport	-1.46981e-06	-2.24745e-05	-2.97561e-05	-4.16905e-05	-1.27077e-05	-0.00016384	-7.27579e-05	-0.00138681	-1.6888e-07	-2.41593e-06	-1.78105e-05	-5.06859e-05	2.38056e-05	0.000262482	0.000378985	0.000482805	0.000139771	0.0025271	0.00092125	0.0153419	2.1739e-06	3.34191e-05	0.000246367	0.000622775	hypoxanthine[e] <=> hypoxanthine[c]
r_1843	indol-3-ylacetaldehyde exchange	8.50324e-06	3.97583e-05	0.000105742	0.000121146	4.47151e-05	0.000145487	0.000328892	0.000903927	4.05358e-07	5.5775e-06	7.40736e-05	0.000149508	0.000114136	0.000701549	0.00143522	0.00163893	0.000525125	0.00345019	0.00391762	0.0130399	6.7445e-06	0.000101688	0.00100539	0.00235944	indol-3-ylacetaldehyde[e] =>
r_1844	indole-3-acetaldehyde transport	1.55758e-06	2.73381e-05	3.13403e-05	3.99269e-05	1.36661e-05	9.05559e-05	0.000103371	0.000535268	1.34603e-07	1.85982e-06	2.46974e-05	7.02238e-05	4.92353e-05	0.000582266	0.000782958	0.000940336	0.00029107	0.00269906	0.00220166	0.00983011	3.88381e-06	5.87892e-05	0.000581656	0.00159815	indol-3-ylacetaldehyde[c] <=> indol-3-ylacetaldehyde[m]
r_1845	indole-3-acetaldehyde transport	8.50324e-06	3.97583e-05	0.000105742	0.000121146	4.47151e-05	0.000145487	0.000328892	0.000903927	4.05358e-07	5.5775e-06	7.40736e-05	0.000149508	0.000114136	0.000701549	0.00143522	0.00163893	0.000525125	0.00345019	0.00391762	0.0130399	6.7445e-06	0.000101688	0.00100539	0.00235944	indol-3-ylacetaldehyde[c] <=> indol-3-ylacetaldehyde[e]
r_1846	indole-3-acetate transport	0	0	0	0	0	0	0	0	0	0	0	0	0	0	0	0	0	0	0	0	0	0	0	0	indole-3-acetate[c] <=> indole-3-acetate[m]
r_1847	inosine exchange	0	0	0	0	0	0	0	0	0	0	0	0	0	0	0	0	0	0	0	0	0	0	0	0	inosine[e] =>
r_1848	inosine transport	0	0	0	0	0	0	0	0	0	0	0	0	0	0	0	0	0	0	0	0	0	0	0	0	inosine[e] => inosine[c]
r_1849	inositol hexakisphosphate transport	0	0	0	0	0	0	0	0	0	0	0	0	0	0	0	0	0	0	0	0	0	0	0	0	myo-inositol hexakisphosphate[c] <=> myo-inositol hexakisphosphate[n]
r_1851	IPC transport	0.000278907	0.00253905	0.00315037	0.00196687	0.00357057	0.00871892	0.0219012	0.0229017	4.84916e-05	0.000639252	0.014203	0.0142135	0.00256441	0.0236041	0.0310746	0.0212308	0.0296536	0.0732659	0.153134	0.186948	0.000406542	0.00484739	0.104815	0.118299	inositol-P-ceramide A (C24)[g] <=> inositol-P-ceramide A (C24)[er]
r_1852	IPC transport	0	0	0	0	0	0	0	0	0	0	0	0	0	0	0	0	0	0	0	0	0	0	0	0	inositol-P-ceramide B (C24)[g] <=> inositol-P-ceramide B (C24)[er]
r_1853	IPC transport	0	0	0	0	0	0	0	0	0	0	0	0	0	0	0	0	0	0	0	0	0	0	0	0	inositol-P-ceramide B' (C24)[g] <=> inositol-P-ceramide B' (C24)[er]
r_1854	IPC transport	0	0	0	0	0	0	0	0	0	0	0	0	0	0	0	0	0	0	0	0	0	0	0	0	inositol-P-ceramide C (C24)[g] <=> inositol-P-ceramide C (C24)[er]
r_1855	IPC transport	0	0	0	0	0	0	0	0	0	0	0	0	0	0	0	0	0	0	0	0	0	0	0	0	inositol-P-ceramide D (C24)[g] <=> inositol-P-ceramide D (C24)[er]
r_1856	IPC transport	0.000459251	0.00455932	0.0067931	0.00470699	0.00443534	0.0132162	0.0139343	0.0278354	7.24904e-05	0.000530645	0.0131858	0.0162344	0.00328888	0.031701	0.0450045	0.0326149	0.0328969	0.0901573	0.12274	0.205407	0.000497178	0.00443236	0.101056	0.125253	inositol-P-ceramide A (C26)[g] <=> inositol-P-ceramide A (C26)[er]
r_1857	IPC transport	0	0	0	0	0	0	0	0	0	0	0	0	0	0	0	0	0	0	0	0	0	0	0	0	inositol-P-ceramide B (C26)[g] <=> inositol-P-ceramide B (C26)[er]
r_1858	IPC transport	0	0	0	0	0	0	0	0	0	0	0	0	0	0	0	0	0	0	0	0	0	0	0	0	inositol-P-ceramide B' (C26)[g] <=> inositol-P-ceramide B' (C26)[er]
r_1859	IPC transport	0	0	0	0	0	0	0	0	0	0	0	0	0	0	0	0	0	0	0	0	0	0	0	0	inositol-P-ceramide C (C26)[g] <=> inositol-P-ceramide C (C26)[er]
r_1860	IPC transport	0	0	0	0	0	0	0	0	0	0	0	0	0	0	0	0	0	0	0	0	0	0	0	0	inositol-P-ceramide D (C26)[g] <=> inositol-P-ceramide D (C26)[er]
r_1861	iron(2+) exchange	-7.64429e-09	-6.06365e-08	-8.4129e-08	-9.95317e-08	-3.03186e-08	-1.58457e-07	-1.74054e-07	-2.27937e-07	-7.822e-10	-6.84622e-09	-5.27099e-08	-8.79831e-08	8.81559e-11	7.36594e-10	1.05735e-09	1.21364e-09	3.68925e-10	1.96035e-09	2.05302e-09	2.88052e-09	9.12003e-12	8.34929e-11	6.3202e-10	9.97403e-10	iron(2+)[e] <=>
r_1862	isoamyl acetate exchange	0	0	0	0	0	0	0	0	0	0	0	0	0	0	0	0	0	0	0	0	0	0	0	0	isoamyl acetate[e] =>
r_1863	isoamyl alcohol transport	1.12689e-05	0.000340134	0.000149988	0.000182559	9.57794e-05	0.000584424	0.000435919	0.00173302	2.79239e-06	3.70489e-05	0.000282145	0.00027242	0.000185079	0.00419389	0.00250004	0.00261287	0.001483	0.0098723	0.00807507	0.0252456	3.52693e-05	0.000417267	0.00458343	0.00502822	isoamylol[c] <=> isoamylol[e]
r_1864	isoamyl alcohol transport	-3.05194e-06	-5.5031e-05	-8.38935e-05	-6.76254e-05	-3.34868e-05	-0.0001936	-0.00015253	-0.000733785	-5.40118e-07	-1.53032e-05	-0.000137957	-0.00012247	9.57207e-05	0.00168059	0.00189102	0.00158812	0.000869793	0.00560348	0.0048215	0.0163054	1.62096e-05	0.000267483	0.00324908	0.0033235	isoamylol[c] <=> isoamylol[m]
r_1865	isoamylol exchange	1.12689e-05	0.000340134	0.000149988	0.000182559	9.57794e-05	0.000584424	0.000435919	0.00173302	2.79239e-06	3.70489e-05	0.000282145	0.00027242	0.000185079	0.00419389	0.00250004	0.00261287	0.001483	0.0098723	0.00807507	0.0252456	3.52693e-05	0.000417267	0.00458343	0.00502822	isoamylol[e] =>
r_1866	isobutanol exchange	1.61729e-05	0.000307092	0.000194917	0.000228188	0.000124689	0.00130072	0.00105755	0.00302039	4.85868e-06	5.14748e-05	0.000348313	0.000764352	0.000272784	0.00475263	0.00326721	0.00335878	0.00192293	0.0153677	0.0146408	0.0394549	5.41261e-05	0.000546158	0.00580785	0.00985185	isobutanol[e] =>
r_1867	isobutyl acetate exchange	0	0	0	0	0	0	0	0	0	0	0	0	0	0	0	0	0	0	0	0	0	0	0	0	isobutyl acetate[e] =>
r_1868	isobutyl alcohol transport	1.61729e-05	0.000307092	0.000194917	0.000228188	0.000124689	0.00130072	0.00105755	0.00302039	4.85868e-06	5.14748e-05	0.000348313	0.000764352	0.000272784	0.00475263	0.00326721	0.00335878	0.00192293	0.0153677	0.0146408	0.0394549	5.41261e-05	0.000546158	0.00580785	0.00985185	isobutanol[c] <=> isobutanol[e]
r_1869	isobutyl alcohol transport	-6.19055e-06	-0.000187094	-6.79857e-05	-0.000100287	-4.27258e-05	-0.000410889	-0.000329252	-0.000950397	-1.4267e-06	-2.1439e-05	-0.000194099	-0.000503407	0.000168678	0.00376258	0.0019616	0.00224047	0.00114121	0.00762311	0.00822554	0.0219017	3.08502e-05	0.000361735	0.00434564	0.00802077	isobutanol[c] <=> isobutanol[m]
r_1870	isobutyraldehyde exchange	4.96609e-05	0.000384569	0.000771062	0.000428253	0.000421127	0.00203449	0.00270047	0.00129834	2.01735e-05	0.000168491	0.00117109	0.00109413	0.000448647	0.00492296	0.0065744	0.00450426	0.00353653	0.0190725	0.0231174	0.0269724	0.000107602	0.000899158	0.0109875	0.0113276	isobutyraldehyde[e] =>
r_1873	L-alanine exchange	1.55761e-06	1.74843e-05	2.73965e-05	1.36318e-05	6.20499e-06	0.138828	6.41058e-05	3.79897	1.10919e-06	1.99704e-05	3.01592e-05	5.07722e-05	4.92363e-05	0.000464139	0.000731763	0.000556403	0.000196141	0.063235	0.0017154	0.443569	1.01717e-05	0.000183223	0.000642122	0.000977954	L-alanine[e] =>
r_1874	L-alanine transport	0.000664474	0.0061229	0.0110584	0.0047958	0.00322133	0.00628775	0.0154386	0.0161879	7.08844e-05	0.000725439	0.00853281	0.0185733	0.00734452	0.0650142	0.0737449	0.0572237	0.0400661	0.0907505	0.194614	0.234304	0.000818942	0.00879656	0.110518	0.186039	L-alanine[m] => L-alanine[c]
r_1875	L-arabinitol exchange	0	0	0	0	0	0	0	0	2.3409e-05	0.000160974	0.00057926	0.000615779	0	0	0	0	0	0	0	0	9.48399e-05	0.000671162	0.00747822	0.00960957	L-arabinitol[e] =>
r_1876	L-arabinitol transport	0	0	0	0	0	0	0	0	-2.3409e-05	-0.000160974	-0.00057926	-0.000615779	0	0	0	0	0	0	0	0	9.48399e-05	0.000671162	0.00747822	0.00960957	L-arabinitol[e] <=> L-arabinitol[c]
r_1877	L-arabinoase transport	0	0	0	0	0	0	0	0	0	0	0	0	0	0	0	0	0	0	0	0	0	0	0	0	L-arabinose[e] <=> L-arabinose[c]
r_1878	L-arabinose exchange	0	0	0	0	0	0	0	0	0	0	0	0	0	0	0	0	0	0	0	0	0	0	0	0	L-arabinose[e] =>
r_1879	L-arginine exchange	3.11065e-07	2.48922e-06	1.95877e-06	5.69926e-06	1.55254e-06	4.42089e-05	2.3477e-05	0.000288261	3.94646e-08	4.6485e-07	6.85794e-06	5.60784e-06	1.09945e-05	8.78595e-05	9.79285e-05	0.000179493	4.90762e-05	0.00156255	0.000524491	0.00911243	1.0541e-06	1.4694e-05	0.00015321	0.000228893	L-arginine[e] =>
r_1880	L-asparagine exchange	3.11626e-07	2.54972e-06	3.90774e-06	6.81823e-06	2.48453e-06	8.8413e-05	2.3481e-05	0.000791462	4.49931e-08	7.42601e-07	5.47878e-06	1.70619e-05	1.55797e-05	0.00012414	0.000195368	0.000278264	8.78151e-05	0.00312493	0.000742239	0.0211556	1.59028e-06	2.62471e-05	0.000193637	0.000501673	L-asparagine[e] =>
r_1881	L-aspartate exchange	1.87103e-06	1.24746e-05	3.91391e-06	4.54494e-06	1.61246e-05	0.00109896	0.000172025	0.026745	1.57629e-07	1.85957e-06	3.43734e-05	0.000636968	5.3824e-05	0.000392614	0.000276755	0.000321376	0.000315846	0.0140389	0.00280457	0.126979	4.21028e-06	5.87811e-05	0.000678215	0.00320093	L-aspartate[e] =>
r_1882	L-carnitine transport	0.0143173	0.0688322	0.129119	1.98903	0.0018693	0.00251194	0.00468319	0.00550916	4.34265e-05	0.000198973	0.00588812	0.00502118	0.0649526	0.338212	0.577103	0.573303	0.0286588	0.046517	0.0779039	0.0998701	0.000420221	0.00363919	0.0812928	0.0795535	(R)-carnitine[m] => (R)-carnitine[c]
r_1883	L-cysteine exchange	4.1346e-06	4.05917e-05	8.69375e-05	5.54714e-05	1.75903e-05	0.000720826	0.000112076	0.00196697	3.66169e-07	5.01139e-06	7.19656e-05	0.000153005	7.94774e-05	0.000672051	0.00127679	0.00108192	0.000320225	0.0115852	0.00222912	0.033157	6.21893e-06	9.24109e-05	0.000974729	0.00231968	L-cysteine[e] =>
r_1884	L-erythro-4-hydroxyglutamate transport	0	0	0	0	0	0	0	0	0	0	0	0	0	0	0	0	0	0	0	0	0	0	0	0	erythro-4-hydroxy-L-glutamic acid[c] <=> erythro-4-hydroxy-L-glutamic acid[m]
r_1885	L-erythro-4-hydroxyglutamate transport	0	0	0	0	0	0	0	0	0	0	0	0	0	0	0	0	0	0	0	0	0	0	0	0	erythro-4-hydroxy-L-glutamic acid[c] <=> erythro-4-hydroxy-L-glutamic acid[p]
r_1886	L-glucitol exchange	0	0	0	0	0	0	0	0	0	0	0	0	0	0	0	0	0	0	0	0	0	0	0	0	L-glucitol[e] =>
r_1887	L-glutamate 5-semialdehyde dehydratase	0.0012846	0.0103464	0.0166779	0.0194314	0.00516531	0.0374752	0.0412624	0.0819116	8.13013e-05	0.00162927	0.0120495	0.0193396	0.000179827	0.00134378	0.00147023	0.00193976	0.000696614	0.0212922	0.00376011	0.0509536	1.01634e-05	0.000178053	0.00155408	0.00396695	L-glutamic 5-semialdehyde[c] <=> 1-pyrroline-5-carboxylate[c] + H+[c] + H2O[c]
r_1889	L-glutamate exchange	1.55612e-06	9.93684e-06	2.35149e-05	3.18097e-05	2.48377e-06	0.00030945	6.57854e-05	0.00218407	4.0446e-07	9.28635e-06	1.64476e-05	6.16101e-05	4.91884e-05	0.000351022	0.000677865	0.000849584	0.000124176	0.00826544	0.00175713	0.0432236	6.72957e-06	0.000131013	0.000474563	0.0014996	L-glutamate[e] =>
r_1890	L-glutamate transport	0	0	0	0	0	0	0	0	0	0	0	0	0	0	0	0	0	0	0	0	0	0	0	0	L-glutamate[c] <=> L-glutamate[n]
r_1891	L-glutamine exchange	4.67439e-07	1.1393e-05	1.37168e-05	1.3622e-05	2.47836e-06	7.30804e-05	9.38253e-06	0.000433995	6.76001e-08	1.29999e-06	8.22248e-06	3.14612e-05	1.90793e-05	0.000262792	0.000366053	0.000392953	8.7597e-05	0.00274846	0.00046908	0.0177142	1.95047e-06	3.47184e-05	0.000237244	0.000679862	L-glutamine[e] =>
r_1892	L-glutamine transport	0	0	0	0	0	0	0	0	0	0	0	0	0	0	0	0	0	0	0	0	0	0	0	0	L-glutamine[c] <=> L-glutamine[n]
r_1893	L-histidine exchange	5.37121e-06	2.98077e-05	4.04535e-05	4.85832e-05	1.44826e-05	0.00040844	0.000115872	0.0012451	2.84937e-07	3.84299e-06	2.65252e-05	9.91572e-05	5.23421e-05	0.000350056	0.000512205	0.00059837	0.000171945	0.00544578	0.00134213	0.016857	3.25636e-06	4.86491e-05	0.000347313	0.00110054	L-histidine[e] =>
r_1895	L-homoserine transport	-1.52363e-06	-1.24216e-05	-7.82386e-06	-2.27052e-05	-7.45e-06	-0.000132614	-4.69874e-05	-0.000951475	-4.68889e-07	-4.82256e-06	-1.64598e-05	-5.79331e-05	4.82083e-05	0.000392616	0.000391154	0.000717714	0.000214955	0.00541287	0.00148528	0.0283251	7.22138e-06	9.44647e-05	0.000474915	0.00145259	L-homoserine[e] <=> L-homoserine[c]
r_1896	L-homoserine transport	1.52363e-06	1.24216e-05	7.82386e-06	2.27052e-05	7.45e-06	0.000132614	4.69874e-05	0.000951475	4.68889e-07	4.82256e-06	1.64598e-05	5.79331e-05	4.82083e-05	0.000392616	0.000391154	0.000717714	0.000214955	0.00541287	0.00148528	0.0283251	7.22138e-06	9.44647e-05	0.000474915	0.00145259	L-homoserine[e] =>
r_1897	L-isoleucine exchange	1.55561e-06	1.73805e-05	1.17297e-05	6.36171e-05	6.2087e-06	0.00124726	4.69718e-05	0.0050913	1.589e-07	1.48617e-06	1.37136e-05	8.22461e-05	4.91734e-05	0.000464236	0.000478769	0.00120069	0.000196258	0.0133536	0.00148478	0.0483261	4.21501e-06	5.24805e-05	0.000433488	0.00175174	L-isoleucine[e] =>
r_1898	L-isoleucine transport	0.00147549	0.023047	0.0320879	0.0254215	0.018589	0.0158466	0.0304878	0.0184033	0.000587046	0.00755841	0.0616347	0.0475293	0.0037928	0.0831586	0.112587	0.0746639	0.0867241	0.106811	0.187606	0.188204	0.00239977	0.0252028	0.211704	0.187573	L-isoleucine[m] => L-isoleucine[c]
r_1899	L-leucine exchange	4.65693e-06	4.51838e-05	3.91522e-05	1.36553e-05	1.11719e-05	0.00133462	0.000151732	0.00490199	1.04316e-06	1.62134e-05	4.15166e-05	0.000156838	8.49049e-05	0.000742924	0.000874682	0.000556528	0.000263114	0.0140369	0.00265144	0.0466448	1.06947e-05	0.000171866	0.000741343	0.00241522	L-leucine[e] =>
r_1900	L-lysine exchange	2.95799e-06	2.35814e-05	3.52491e-05	2.95261e-05	8.68273e-06	0.000611647	7.98435e-05	0.00219697	2.36445e-07	3.71767e-06	3.1547e-05	7.85093e-05	4.78986e-05	0.000381852	0.000586486	0.000578359	0.000163875	0.00796145	0.00136711	0.0288295	3.64113e-06	5.86505e-05	0.00046411	0.001209	L-lysine[e] =>
r_1901	L-malate transport	-2.59185e-05	-0.000119309	-5.91054e-05	-2.01045e-05	-9.73721e-05	-0.000167514	-0.00127626	-0.000535846	-6.46696e-07	-1.16535e-05	-0.000343208	-0.000622863	0.000819287	0.00493857	0.00243471	0.0014216	0.00344164	0.00837484	0.0347133	0.0218714	2.6396e-05	0.000337365	0.0140086	0.0211231	(S)-malate[e] <=> (S)-malate[c]
r_1902	L-methionine exchange	3.42563e-06	2.37122e-05	2.38698e-05	4.00187e-05	1.09635e-05	0.00023694	4.76046e-05	0.00040371	1.96676e-07	3.81213e-06	3.58643e-05	4.69426e-05	7.29617e-05	0.000477291	0.000646925	0.000904955	0.00024812	0.0052575	0.00139636	0.011271	4.4405e-06	8.07786e-05	0.000683047	0.00126	L-methionine[e] =>
r_1903	L-phenylalanine exchange	1.24386e-06	2.97952e-05	3.13365e-05	3.31678e-05	7.45132e-06	0.000496768	7.51765e-05	0.000402969	2.92818e-07	4.08985e-06	8.2332e-06	7.47497e-05	4.3964e-05	0.000607523	0.000782864	0.000854533	0.000214994	0.0089299	0.0018781	0.0116269	5.73576e-06	8.71087e-05	0.000336051	0.00166995	L-phenylalanine[e] =>
r_1904	L-proline exchange	2.10973e-05	0.000147768	0.00010962	0.0001677	7.9255e-05	0.00212803	0.00030037	0.00341078	9.21967e-07	1.71601e-05	0.000178055	0.000425902	0.000179692	0.00134188	0.00146089	0.00193173	0.000696097	0.0212988	0.00374297	0.0509616	1.01407e-05	0.000177448	0.00155162	0.00396654	L-proline[e] =>
r_1905	L-proline transport	0	0	0	0	0	0	0	0	0	0	0	0	0	0	0	0	0	0	0	0	0	0	0	0	L-proline[c] <=> L-proline[m]
r_1906	L-serine exchange	1.24549e-06	1.98757e-05	2.34768e-05	2.27036e-05	8.68369e-06	0.00109945	0.00038397	0.00790294	8.50463e-07	1.55648e-05	1.64332e-05	0.000313645	4.40215e-05	0.000496506	0.000677377	0.000717665	0.000231554	0.0140173	0.00422309	0.0959202	9.70028e-06	0.00016901	0.000474067	0.00279381	L-serine[e] =>
r_1907	L-serine transport	0	0	0	0	0	0	0	0	0	0	0	0	0	0	0	0	0	0	0	0	0	0	0	0	L-serine[c] <=> L-serine[er]
r_1908	L-sorbitol transport	0	0	0	0	0	0	0	0	0	0	0	0	0	0	0	0	0	0	0	0	0	0	0	0	L-glucitol[e] <=> L-glucitol[c]
r_1909	L-sorbose exchange	0	0	0	0	0	0	0	0	0	0	0	0	0	0	0	0	0	0	0	0	0	0	0	0	L-sorbose[e] =>
r_1910	L-sorbose transport	0	0	0	0	0	0	0	0	0	0	0	0	0	0	0	0	0	0	0	0	0	0	0	0	L-sorbose[e] <=> L-sorbose[c]
r_1911	L-threonine exchange	1.55752e-06	1.73753e-05	3.52459e-05	3.63463e-05	1.11767e-05	0.000176826	6.07051e-05	0.0013305	1.57461e-07	1.85959e-06	1.92092e-05	1.49531e-05	4.92333e-05	0.000464098	0.000830089	0.000908023	0.000263226	0.00624987	0.00165499	0.0336809	4.20581e-06	5.87808e-05	0.00051308	0.000747582	L-threonine[e] =>
r_1912	L-tryptophan exchange	6.23246e-07	6.20875e-06	0	4.5434e-06	2.48529e-06	0.000507216	1.87676e-05	0.00070188	4.50362e-08	9.29126e-07	1.22581e-05	1.86906e-05	2.20285e-05	0.000196259	0	0.000227147	8.78419e-05	0.0066007	0.000663338	0.0121506	1.59179e-06	2.93698e-05	0.000288733	0.000590811	L-tryptophan[e] =>
r_1913	L-tyrosine exchange	3.11339e-06	3.23014e-05	3.91455e-05	4.08913e-05	9.92834e-06	0.00125349	0.000159692	0.0019414	2.70396e-07	8.17748e-06	5.48672e-05	6.72974e-05	6.95551e-05	0.000632722	0.000874531	0.000963045	0.000248035	0.0143033	0.00273432	0.0264525	5.51335e-06	0.000123021	0.000865809	0.00158494	L-tyrosine[e] =>
r_1914	L-valine exchange	5.57487e-06	4.45512e-05	1.56697e-05	3.63317e-05	1.14241e-05	0.00421238	0.000477826	0.0165435	3.57413e-07	8.12769e-06	3.43143e-05	0.000133066	9.27569e-05	0.000741258	0.000553739	0.000907656	0.000263629	0.0282845	0.00470747	0.109787	6.24973e-06	0.000121787	0.000677315	0.00221577	L-valine[e] =>
r_1915	lanosterol exchange	5.84051e-06	8.27372e-05	5.40057e-05	5.07088e-05	3.23501e-05	0.000306101	0.000226323	0.000409642	1.00399e-06	9.92043e-06	0.000100076	0.000140635	5.95078e-05	0.000868107	0.000624317	0.000572076	0.00035022	0.00267606	0.00215024	0.00438788	9.64252e-06	9.46311e-05	0.0010501	0.00140917	lanosterol[e] =>
r_1919	lysine transport	0	0	0	0	0	0	0	0	0	0	0	0	0	0	0	0	0	0	0	0	0	0	0	0	L-lysine[c] => L-lysine[m]
r_1920	M(IP)2C transport	0	0	0	0	0	0	0	0	0	0	0	0	0	0	0	0	0	0	0	0	0	0	0	0	inositol phosphomannosylinositol phosphoceramide A (C24)[g] <=> inositol phosphomannosylinositol phosphoceramide A (C24)[er]
r_1921	M(IP)2C transport	0	0	0	0	0	0	0	0	0	0	0	0	0	0	0	0	0	0	0	0	0	0	0	0	inositol phosphomannosylinositol phosphoceramide B (C24)[g] <=> inositol phosphomannosylinositol phosphoceramide B (C24)[er]
r_1922	M(IP)2C transport	0	0	0	0	0	0	0	0	0	0	0	0	0	0	0	0	0	0	0	0	0	0	0	0	inositol phosphomannosylinositol phosphoceramide B' (C24)[g] <=> inositol phosphomannosylinositol phosphoceramide B' (C24)[er]
r_1923	M(IP)2C transport	0	0	0	0	0	0	0	0	0	0	0	0	0	0	0	0	0	0	0	0	0	0	0	0	inositol phosphomannosylinositol phosphoceramide C (C24)[g] <=> inositol phosphomannosylinositol phosphoceramide C (C24)[er]
r_1924	M(IP)2C transport	0	0	0	0	0	0	0	0	0	0	0	0	0	0	0	0	0	0	0	0	0	0	0	0	inositol phosphomannosylinositol phosphoceramide D (C24)[g] <=> inositol phosphomannosylinositol phosphoceramide D (C24)[er]
r_1925	M(IP)2C transport	0	0	0	0	0	0	0	0	0	0	0	0	0	0	0	0	0	0	0	0	0	0	0	0	inositol phosphomannosylinositol phosphoceramide A (C26)[g] <=> inositol phosphomannosylinositol phosphoceramide A (C26)[er]
r_1926	M(IP)2C transport	0	0	0	0	0	0	0	0	0	0	0	0	0	0	0	0	0	0	0	0	0	0	0	0	inositol phosphomannosylinositol phosphoceramide B (C26)[g] <=> inositol phosphomannosylinositol phosphoceramide B (C26)[er]
r_1927	M(IP)2C transport	0	0	0	0	0	0	0	0	0	0	0	0	0	0	0	0	0	0	0	0	0	0	0	0	inositol phosphomannosylinositol phosphoceramide B' (C26)[g] <=> inositol phosphomannosylinositol phosphoceramide B' (C26)[er]
r_1928	M(IP)2C transport	0	0	0	0	0	0	0	0	0	0	0	0	0	0	0	0	0	0	0	0	0	0	0	0	inositol phosphomannosylinositol phosphoceramide C (C26)[g] <=> inositol phosphomannosylinositol phosphoceramide C (C26)[er]
r_1929	M(IP)2C transport	0	0	0	0	0	0	0	0	0	0	0	0	0	0	0	0	0	0	0	0	0	0	0	0	inositol phosphomannosylinositol phosphoceramide D (C26)[g] <=> inositol phosphomannosylinositol phosphoceramide D (C26)[er]
r_1930	malate/oxaloacetate shuttle	0.00187473	0.0133579	0.0268301	0.0193307	0.0150112	0.0173166	0.0449915	0.0490483	0.000185156	0.00210069	0.0435134	0.0509002	0.00698078	0.0479071	0.0947183	0.0685087	0.0521083	0.0672631	0.158157	0.190926	0.000668062	0.00742827	0.155689	0.183084	(S)-malate[p] + oxaloacetate[c] <=> (S)-malate[c] + oxaloacetate[p]
r_1931	maltose exchange	0	0	0	0	0	0	0	0	0	0	0	0	0	0	0	0	0	0	0	0	0	0	0	0	maltose[e] =>
r_1932	mannan transport	-0.00251345	-0.0352292	-0.0458116	-0.0749942	-0.0167507	-0.0364874	-0.0773352	-0.0361302	-0.000275983	-0.00107657	-0.0189228	-0.0476209	2.89858e-05	0.000427953	0.00057577	0.000914444	0.000203827	0.000451404	0.000912193	0.00045659	3.21782e-06	1.31293e-05	0.000226895	0.000539845	mannan[c] <=> mannan[er]
r_1935	methionine transport	0	0	0	0	0	0	0	0	0	0	0	0	0	0	0	0	0	0	0	0	0	0	0	0	L-methionine[m] => L-methionine[c]
r_1937	MIPC transport	0	0	0	0	0	0	0	0	0	0	0	0	0	0	0	0	0	0	0	0	0	0	0	0	mannosylinositol phosphorylceramide A (C24)[g] <=> mannosylinositol phosphorylceramide A (C24)[er]
r_1938	MIPC transport	0	0	0	0	0	0	0	0	0	0	0	0	0	0	0	0	0	0	0	0	0	0	0	0	mannosylinositol phosphorylceramide B (C24)[g] <=> mannosylinositol phosphorylceramide B (C24)[er]
r_1939	MIPC transport	0	0	0	0	0	0	0	0	0	0	0	0	0	0	0	0	0	0	0	0	0	0	0	0	mannosylinositol phosphorylceramide B' (C24)[g] <=> mannosylinositol phosphorylceramide B' (C24)[er]
r_1940	MIPC transport	0	0	0	0	0	0	0	0	0	0	0	0	0	0	0	0	0	0	0	0	0	0	0	0	mannosylinositol phosphorylceramide C (C24)[g] <=> mannosylinositol phosphorylceramide C (C24)[er]
r_1941	MIPC transport	0	0	0	0	0	0	0	0	0	0	0	0	0	0	0	0	0	0	0	0	0	0	0	0	mannosylinositol phosphorylceramide D (C24)[g] <=> mannosylinositol phosphorylceramide D (C24)[er]
r_1942	MIPC transport	0	0	0	0	0	0	0	0	0	0	0	0	0	0	0	0	0	0	0	0	0	0	0	0	mannosylinositol phosphorylceramide A (C26)[g] <=> mannosylinositol phosphorylceramide A (C26)[er]
r_1943	MIPC transport	0	0	0	0	0	0	0	0	0	0	0	0	0	0	0	0	0	0	0	0	0	0	0	0	mannosylinositol phosphorylceramide B (C26)[g] <=> mannosylinositol phosphorylceramide B (C26)[er]
r_1944	MIPC transport	0	0	0	0	0	0	0	0	0	0	0	0	0	0	0	0	0	0	0	0	0	0	0	0	mannosylinositol phosphorylceramide B' (C26)[g] <=> mannosylinositol phosphorylceramide B' (C26)[er]
r_1945	MIPC transport	0	0	0	0	0	0	0	0	0	0	0	0	0	0	0	0	0	0	0	0	0	0	0	0	mannosylinositol phosphorylceramide C (C26)[g] <=> mannosylinositol phosphorylceramide C (C26)[er]
r_1946	MIPC transport	0	0	0	0	0	0	0	0	0	0	0	0	0	0	0	0	0	0	0	0	0	0	0	0	mannosylinositol phosphorylceramide D (C26)[g] <=> mannosylinositol phosphorylceramide D (C26)[er]
r_1947	myo-inositol exchange	0	0	0	0	0	0	0	0	0	0	0	0	0	0	0	0	0	0	0	0	0	0	0	0	myo-inositol[e] =>
r_1963	NADP(+) transport	-0.0011485	-0.00691702	-0.00900817	-0.00765073	-0.00379351	-0.023563	-0.01935	-0.0240427	-0.000133272	-0.000975464	-0.00627303	-0.00853679	8.27404e-05	0.00111965	0.0010668	0.000852174	0.000561833	0.00318366	0.00284286	0.0057158	1.59107e-05	0.000146587	0.00155816	0.00222566	NADP(+)[c] <=> NADP(+)[er]
r_1964	NADPH transport	0.0011485	0.00691702	0.00900817	0.00765073	0.00379351	0.023563	0.01935	0.0240427	0.000133272	0.000975464	0.00627303	0.00853679	8.27404e-05	0.00111965	0.0010668	0.000852174	0.000561833	0.00318366	0.00284286	0.0057158	1.59107e-05	0.000146587	0.00155816	0.00222566	NADPH[c] <=> NADPH[er]
r_1965	NH3 transport	-0.000497095	-0.0050759	-0.00680943	-0.00381336	-0.00327534	-0.0316025	-0.021076	-0.0782438	-0.000292202	-0.00421091	-0.00860887	-0.0121896	0.00267933	0.0237113	0.0355608	0.0233372	0.0136854	0.0480102	0.0501283	0.114809	0.000341367	0.00387934	0.0359332	0.0432475	ammonium[c] <=> ammonium[m]
r_1966	nicotinamide diffusion	0	0	0	0	0	0	0	0	0	0	0	0	0	0	0	0	0	0	0	0	0	0	0	0	nicotinamide[c] <=> nicotinamide[n]
r_1967	nicotinate exchange	0	0	0	0	0	0	0	0	0	0	0	0	0	0	0	0	0	0	0	0	0	0	0	0	nicotinate[e] =>
r_1968	NMN exchange	0	0	0	0	0	0	0	0	0	0	0	0	0	0	0	0	0	0	0	0	0	0	0	0	NMN[e] =>
r_1970	NMN transport	0	0	0	0	0	0	0	0	0	0	0	0	0	0	0	0	0	0	0	0	0	0	0	0	NMN[c] <=> NMN[n]
r_1971	NMN transport	0	0	0	0	0	0	0	0	0	0	0	0	0	0	0	0	0	0	0	0	0	0	0	0	NMN[c] <=> NMN[p]
r_1972	NMN transport	0	0	0	0	0	0	0	0	0	0	0	0	0	0	0	0	0	0	0	0	0	0	0	0	NMN[e] => NMN[c]
r_1976	O-acetylcarnintine transport into mitochondria	0.0143173	0.0688322	0.129119	1.98903	0.0018693	0.00251194	0.00468319	0.00550916	4.34265e-05	0.000198973	0.00588812	0.00502118	0.0649526	0.338212	0.577103	0.573303	0.0286588	0.046517	0.0779039	0.0998701	0.000420221	0.00363919	0.0812928	0.0795535	O-acetylcarnitine[c] => O-acetylcarnitine[m]
r_1977	O2 transport	0.000579866	0.00353664	0.00456959	0.00387258	0.00193381	0.0120075	0.00988139	0.0123987	6.77714e-05	0.000496924	0.00323494	0.00441451	7.80108e-05	0.0010862	0.000962477	0.000765951	0.000506558	0.00306105	0.0026952	0.00548367	1.44572e-05	0.00012931	0.00142847	0.00198762	oxygen[c] <=> oxygen[er]
r_1978	O2 transport	0.339431	2.21579	3.82911	2.79388	1.29924	3.22554	5.19782	9.61104	0.0261402	0.293806	3.5072	3.67686	0.00380761	0.0166501	0.0358569	0.0231813	0.0252863	0.0256117	0.06866	0.0748904	0.00040824	0.0044802	0.0745694	0.0802668	oxygen[c] <=> oxygen[m]
r_1979	O2 transport	0.361135	2.34627	4.00224	2.93995	1.37291	3.66188	5.56826	10.0649	0.0286393	0.312303	3.63318	3.84564	0.00349331	0.0070559	0.0262565	0.0151921	0.0221885	0.00723982	0.0361265	0.00917118	0.000340595	0.00376855	0.065488	0.0654144	oxygen[e] <=> oxygen[c]
r_1980	O2 transport	0.000444826	0.0033258	0.00649688	0.00463185	0.00360362	0.00439386	0.0142908	0.0142506	4.57639e-05	0.000514098	0.0103468	0.0122914	0.0016457	0.0120951	0.022715	0.0162686	0.0124213	0.017408	0.0505412	0.0562554	0.000166852	0.0018371	0.0369309	0.0438794	oxygen[c] <=> oxygen[p]
r_1981	octadecanoate (n-C18:0) transport	-1.00608e-06	-2.58434e-05	-2.09139e-05	-1.60256e-05	-7.12339e-06	-4.21587e-05	-1.70496e-05	-6.33865e-05	-2.37784e-07	-2.13391e-06	-3.01626e-05	-2.04261e-05	2.96957e-05	0.000576717	0.000486312	0.000404876	0.000194971	0.00109465	0.000719076	0.00209562	5.70848e-06	5.24684e-05	0.000718587	0.000661246	stearate[e] <=> stearate[c]
r_1987	ornithine exchange	6.23252e-07	1.11797e-05	7.95603e-06	2.01604e-05	1.85898e-06	0.000154694	5.63469e-05	0.0054981	6.78472e-08	7.44318e-07	5.48277e-06	1.46111e-05	2.20287e-05	0.000263094	0.000276972	0.000416019	7.58775e-05	0.00413189	0.00114891	0.0648841	1.94763e-06	2.6279e-05	0.000193779	0.000516827	ornithine[e] =>
r_1988	oxaloacetate transport	0.00964939	0.00957244	0.000120241	0.000200156	0.0817964	0.00139727	0.380859	0.000730845	1.84011e-06	1.72919e-05	0.914515	0.986083	0.0144655	0.0217241	0.00292451	0.00387934	0.0511759	0.0192977	0.158917	0.0235344	3.57628e-05	0.000401689	0.207176	0.269315	oxaloacetate[c] <=> oxaloacetate[e]
r_1989	oxaloacetate(2-) exchange	0.00964939	0.00957244	0.000120241	0.000200156	0.0817964	0.00139727	0.380859	0.000730845	1.84011e-06	1.72919e-05	0.914515	0.986083	0.0144655	0.0217241	0.00292451	0.00387934	0.0511759	0.0192977	0.158917	0.0235344	3.57628e-05	0.000401689	0.207176	0.269315	oxaloacetate[e] =>
r_1990	oxidized glutathione uniport	0	0	0	0	0	0	0	0	0	0	0	0	0	0	0	0	0	0	0	0	0	0	0	0	glutathione disulfide[e] => glutathione disulfide[c]
r_1991	oxidized thioredoxin transport	-1.33966e-05	-0.000165838	-0.000309809	-0.000211989	-0.00015686	-8.86646e-05	-0.000957986	-0.000816639	-2.56176e-06	-3.20402e-05	-0.000534769	-0.000773375	0.00033479	0.00354548	0.00584952	0.00410999	0.00308756	0.00328737	0.0159662	0.017334	5.23797e-05	0.00060722	0.0100946	0.0129549	TRX1 disulphide[c] <=> TRX1 disulphide[p]
r_1992	oxygen exchange	-0.361135	-2.34627	-4.00224	-2.93995	-1.37291	-3.66188	-5.56826	-10.0649	-0.0286393	-0.312303	-3.63318	-3.84564	0.00349331	0.0070559	0.0262565	0.0151921	0.0221885	0.00723982	0.0361265	0.00917118	0.000340595	0.00376855	0.065488	0.0654144	oxygen[e] <=>
r_1993	palmitate exchange	1.64051e-06	2.75864e-05	1.49386e-05	2.11612e-05	5.14633e-06	6.14749e-05	3.88119e-05	0.000138391	2.92907e-07	2.36871e-06	3.0854e-05	5.34867e-06	4.37698e-05	0.000533721	0.000368583	0.000381103	0.000183479	0.00147941	0.00122685	0.00295213	6.19618e-06	5.26772e-05	0.000777143	0.000378208	palmitate[e] =>
r_1994	palmitoleate exchange	8.27437e-06	0.000113473	0.000122569	6.00036e-05	4.77224e-05	0.000309355	0.000248024	0.000587137	1.36828e-06	1.31654e-05	0.000135967	0.000200515	9.38989e-05	0.00128053	0.00126357	0.000818348	0.000549446	0.00342032	0.00289331	0.00664318	1.44943e-05	0.000138969	0.00162196	0.00219759	palmitoleate[e] =>
r_1995	palmitoyl-CoA transport	0	0	0	0	0	0	0	0	0	0	0	0	0	0	0	0	0	0	0	0	0	0	0	0	palmitoyl-CoA[c] <=> palmitoyl-CoA[er]
r_1996	panthetheine 4'-phosphate transport	0	0	0	0	0	0	0	0	0	0	0	0	0	0	0	0	0	0	0	0	0	0	0	0	pantetheine 4'-phosphate[c] <=> pantetheine 4'-phosphate[m]
r_1998	PAP uniport	-2.49168e-07	-1.49147e-06	-4.69482e-06	-2.72634e-06	-4.97058e-07	-2.62746e-05	-9.38893e-06	-9.66642e-05	-9.02051e-09	-2.22695e-07	-1.09649e-06	-4.48694e-06	8.80678e-06	6.08768e-05	0.00013546	0.00011128	2.48504e-05	0.00107254	0.000296785	0.00342065	4.5098e-07	9.08968e-06	5.48192e-05	0.000183142	adenosine 3',5'-bismonophosphate[e] <=> adenosine 3',5'-bismonophosphate[c]
r_1999	pectin exchange	0	0	0	0	0	0	0	0	0	0	0	0	0	0	0	0	0	0	0	0	0	0	0	0	pectin[e] =>
r_2001	phenylacetaldehyde exchange	0	0	0	0	0	0	0	0	0	0	0	0	0	0	0	0	0	0	0	0	0	0	0	0	phenylacetaldehyde[e] =>
r_2002	phenylacetaldehyde transport	0	0	0	0	0	0	0	0	0	0	0	0	0	0	0	0	0	0	0	0	0	0	0	0	phenylacetaldehyde[c] <=> phenylacetaldehyde[e]
r_2003	phenylacetaldehyde transport	0	0	0	0	0	0	0	0	0	0	0	0	0	0	0	0	0	0	0	0	0	0	0	0	phenylacetaldehyde[c] <=> phenylacetaldehyde[m]
r_2004	phenylalanine transport	0	0	0	0	0	0	0	0	0	0	0	0	0	0	0	0	0	0	0	0	0	0	0	0	L-phenylalanine[c] => L-phenylalanine[m]
r_2005	phosphate exchange	-0.00228689	-0.0165857	-0.0227171	-0.0248821	-0.0085227	-0.0491451	-0.0475382	-0.0659366	-0.000243927	-0.00202824	-0.014652	-0.0235313	0.000284699	0.00215189	0.00334063	0.00404343	0.00112364	0.0202999	0.00835559	0.0475509	2.32355e-05	0.00034399	0.00249378	0.00682613	phosphate[e] <=>
r_2008	phosphate transport	0	0	0	0	0	0	0	0	0	0	0	0	0	0	0	0	0	0	0	0	0	0	0	0	phosphate[c] <=> phosphate[v]
r_2020	potassium exchange	0	0	0	0	0	0	0	0	0	0	0	0	0	0	0	0	0	0	0	0	0	0	0	0	potassium[e] <=>
r_2022	protoporphyrinogen IX transport	7.64429e-09	6.06365e-08	8.4129e-08	9.95317e-08	3.03186e-08	1.58457e-07	1.74054e-07	2.27937e-07	7.822e-10	6.84622e-09	5.27099e-08	8.79831e-08	8.81559e-11	7.36594e-10	1.05735e-09	1.21364e-09	3.68925e-10	1.96035e-09	2.05302e-09	2.88052e-09	9.12003e-12	8.34929e-11	6.3202e-10	9.97403e-10	protoporphyrinogen[c] <=> protoporphyrinogen[m]
r_2023	PRPP transport	0	0	0	0	0	0	0	0	0	0	0	0	0	0	0	0	0	0	0	0	0	0	0	0	PRPP[c] <=> PRPP[m]
r_2024	putrescine exchange	1.71267e-06	9.93824e-06	2.73919e-05	6.88955e-06	3.10338e-06	0.000267486	5.16823e-05	0.00136949	9.00844e-08	1.11606e-06	1.37188e-05	1.86922e-05	3.64711e-05	0.000248261	0.000516641	0.000278268	9.80984e-05	0.00512853	0.00110077	0.0250963	2.24977e-06	3.21991e-05	0.000306485	0.000590863	putrescine[e] =>
r_2025	pyridoxal kinase	0	0	0	0	0	0	0	0	0	0	0	0	0	0	0	0	0	0	0	0	0	0	0	0	ATP[c] + pyridoxal[c] => ADP[c] + H+[c] + pyridoxal 5'-phosphate[c]		RHTO_07984
r_2028	pyridoxine exchange	0	0	0	0	0	0	0	0	0	0	0	0	0	0	0	0	0	0	0	0	0	0	0	0	pyridoxine[e] =>
r_2029	pyridoxine kinase	0	0	0	0	0	0	0	0	0	0	0	0	0	0	0	0	0	0	0	0	0	0	0	0	ATP[c] + pyridoxine[c] => ADP[c] + H+[c] + pyridoxine 5'-phosphate[c]	2.7.1.35	RHTO_07984
r_2030	pyrimidine phosphatase	7.56785e-06	6.00301e-05	8.32877e-05	9.85364e-05	3.00154e-05	0.000156873	0.000172313	0.000225657	7.74378e-07	6.77776e-06	5.21828e-05	8.71033e-05	8.72743e-08	7.29228e-07	1.04678e-06	1.20151e-06	3.65236e-07	1.94075e-06	2.03249e-06	2.85172e-06	9.02883e-09	8.2658e-08	6.257e-07	9.87429e-07	5-amino-6-(5-phosphoribitylamino)uracil[c] + H2O[c] => 5-amino-6-(D-ribitylamino)uracil[c] + phosphate[c]
r_2032	pyrophosphate transport	0.561165	3.44719	4.90701	4.70879	0.527816	2.61507	2.88048	3.90524	0.00581635	0.0657432	0.849718	1.22278	0.0304191	0.328112	0.375548	0.249399	0.193511	0.562837	0.84935	1.05242	0.00319515	0.0332865	0.554659	0.704669	diphosphate[c] <=> diphosphate[m]
r_2033	pyruvate exchange	3.95413e-05	0.00146058	0.000106787	0.000151737	0.0047569	1.42428	2.22297	4.5767	0.000425358	0.00470685	0.0314726	0.103065	0.000947325	0.0170907	0.00377435	0.00432446	0.0168755	0.103615	0.281591	0.23758	0.000518474	0.00474898	0.0968257	0.130421	pyruvate[e] =>
r_2034	pyruvate transport	3.11261e-05	0.000598492	0.000550142	0.000606726	0.317286	0.502878	0.514126	0.904367	0.00907143	0.0760346	0.567714	0.444022	0.00117408	0.0183496	0.0206379	0.0182824	0.154511	0.261329	0.409687	0.486759	0.00333656	0.0283932	0.323286	0.293636	H+[c] + pyruvate[c] => H+[m] + pyruvate[m]		RHTO_02579 and RHTO_00085
r_2036	quinolinate transport	0	0	0	0	0	0	0	0	0	0	0	0	0	0	0	0	0	0	0	0	0	0	0	0	quinolinate[c] <=> quinolinate[m]
r_2037	reduced thioredoxin transport	1.33966e-05	0.000165838	0.000309809	0.000211989	0.00015686	8.86646e-05	0.000957986	0.000816639	2.56176e-06	3.20402e-05	0.000534769	0.000773375	0.00033479	0.00354548	0.00584952	0.00410999	0.00308756	0.00328737	0.0159662	0.017334	5.23797e-05	0.00060722	0.0100946	0.0129549	TRX1[c] <=> TRX1[p]
r_2038	riboflavin exchange	0	0	0	0	0	0	0	0	0	0	0	0	0	0	0	0	0	0	0	0	0	0	0	0	riboflavin[e] =>
r_2039	riboflavin transport	0	0	0	0	0	0	0	0	0	0	0	0	0	0	0	0	0	0	0	0	0	0	0	0	riboflavin[c] => riboflavin[m]
r_2040	riboflavin transport	0	0	0	0	0	0	0	0	0	0	0	0	0	0	0	0	0	0	0	0	0	0	0	0	riboflavin[e] => riboflavin[c]
r_2041	ribose transporter	0	0	0	0	0	0	0	0	0	0	0	0	0	0	0	0	0	0	0	0	0	0	0	0	D-ribose[e] => D-ribose[c]
r_2042	S-adenosyl-L-homocysteine transport	0	0	0	0	0	0	0	0	0	0	0	0	0	0	0	0	0	0	0	0	0	0	0	0	S-adenosyl-L-homocysteine[c] <=> S-adenosyl-L-homocysteine[m]
r_2043	S-adenosyl-L-methionine exchange	0	0	0	0	0	0	0	0	0	0	0	0	0	0	0	0	0	0	0	0	0	0	0	0	S-adenosyl-L-methionine[e] =>
r_2044	S-methyl-L-methionine exchange	0	0	0	0	0	0	0	0	0	0	0	0	0	0	0	0	0	0	0	0	0	0	0	0	S-methyl-L-methionine[e] =>
r_2045	serine transport	0.00494467	0.0120101	0.0103898	0.00549938	0.0226443	0.00733189	0.185569	0.102445	8.72697e-05	0.00280943	0.0519974	0.0816665	0.00356859	0.0365055	0.0444139	0.0300083	0.0156181	0.0649563	0.0716529	0.213451	0.000312739	0.00383601	0.0418608	0.0538889	L-serine[c] <=> L-serine[m]
r_2046	sn-glycero-3-phosphocholine exchange	1.27689e-05	0.000151018	0.000225511	0.000197443	7.67825e-05	0.000937715	0.000423371	0.00165322	2.63667e-06	3.79156e-05	0.000169765	0.000401232	0.000140444	0.00129155	0.00203348	0.00193857	0.000678789	0.00675444	0.00433474	0.0144827	1.61042e-05	0.000244078	0.00142782	0.00373958	sn-glycero-3-phosphocholine[e] =>
r_2049	sodium exchange	0	0	0	0	0	0	0	0	0	0	0	0	0	0	0	0	0	0	0	0	0	0	0	0	sodium[e] <=>
r_2051	spermidine exchange	9.33536e-07	8.27681e-06	1.17512e-05	1.51436e-05	2.48468e-06	0.000129621	1.56644e-05	0.000234881	5.25637e-08	1.23915e-06	8.23348e-06	2.74132e-05	2.19861e-05	0.000184909	0.000276756	0.000338317	7.16906e-05	0.00289747	0.000495153	0.00586792	1.40398e-06	2.76833e-05	0.00019391	0.000583867	spermidine[e] =>
r_2052	spermine exchange	2.33285e-07	2.48076e-06	4.89662e-06	7.16332e-06	1.5518e-06	0.000252607	7.23223e-06	0.000368943	1.1801e-07	8.33956e-07	3.42522e-06	1.72007e-05	9.52171e-06	8.76819e-05	0.000154783	0.000183887	4.90526e-05	0.00306352	0.000287939	0.00549342	1.75492e-06	1.96409e-05	0.000108272	0.000391562	spermine[e] =>
r_2053	squalene transport	0.000579866	0.00353664	0.00456959	0.00387258	0.00193381	0.0120075	0.00988139	0.0123987	6.77714e-05	0.000496924	0.00323494	0.00441451	7.80108e-05	0.0010862	0.000962477	0.000765951	0.000506558	0.00306105	0.0026952	0.00548367	1.44572e-05	0.00012931	0.00142847	0.00198762	squalene[c] <=> squalene[er]
r_2054	squalene-2,3-epoxide transport	0.000579866	0.00353664	0.00456959	0.00387258	0.00193381	0.0120075	0.00988139	0.0123987	6.77714e-05	0.000496924	0.00323494	0.00441451	7.80108e-05	0.0010862	0.000962477	0.000765951	0.000506558	0.00306105	0.0026952	0.00548367	1.44572e-05	0.00012931	0.00142847	0.00198762	(S)-2,3-epoxysqualene[er] <=> (S)-2,3-epoxysqualene[c]
r_2055	stearate exchange	1.00608e-06	2.58434e-05	2.09139e-05	1.60256e-05	7.12339e-06	4.21587e-05	1.70496e-05	6.33865e-05	2.37784e-07	2.13391e-06	3.01626e-05	2.04261e-05	2.96957e-05	0.000576717	0.000486312	0.000404876	0.000194971	0.00109465	0.000719076	0.00209562	5.70848e-06	5.24684e-05	0.000718587	0.000661246	stearate[e] =>
r_2056	succinate exchange	2.8056e-05	0.0949442	0.00020432	0.000100717	0.00010147	0.000297632	0.00138387	0.00252401	4.2921e-06	3.66115e-05	0.000576172	0.00075332	0.000690876	0.0504968	0.00394681	0.00269773	0.0026448	0.00513428	0.0287524	0.0439418	3.74127e-05	0.000317257	0.0117093	0.0166716	succinate[e] =>
r_2057	succinate transport	-2.8056e-05	-0.0949442	-0.00020432	-0.000100717	-0.00010147	-0.000297632	-0.00138387	-0.00252401	-4.2921e-06	-3.66115e-05	-0.000576172	-0.00075332	0.000690876	0.0504968	0.00394681	0.00269773	0.0026448	0.00513428	0.0287524	0.0439418	3.74127e-05	0.000317257	0.0117093	0.0166716	succinate[e] <=> succinate[c]
r_2058	sucrose exchange	0	0	0	0	0	0	0	0	0	0	0	0	0	0	0	0	0	0	0	0	0	0	0	0	sucrose[e] =>
r_2060	sulphate exchange	-0.000737981	-0.00643428	-0.00963564	-0.0105539	-0.00329116	-0.0210384	-0.0221078	-0.0432908	-6.85059e-05	-0.00104668	-0.00752927	-0.0117985	0.00127951	0.0158296	0.0192905	0.0152817	0.00878411	0.0434022	0.0401157	0.0965202	0.000262719	0.00310284	0.0246134	0.0335596	sulphate[e] <=>
r_2061	sulphite exchange	0.000113	0.00140765	0.00175083	0.00138537	0.000786316	0.00391589	0.00340713	0.00750008	2.27471e-05	0.000308233	0.00200263	0.00288518	0.00127578	0.0158122	0.0192471	0.0152219	0.00877722	0.0414878	0.0400399	0.090077	0.000262659	0.00310137	0.0245938	0.0334701	sulphite[e] =>
r_2062	taurine exchange	0	0	0	0	0	0	0	0	0	0	0	0	0	0	0	0	0	0	0	0	0	0	0	0	taurine[e] =>
r_2063	tetracosanoyl-CoA transport	0	0	0	0	0	0	0	0	0	0	0	0	0	0	0	0	0	0	0	0	0	0	0	0	tetracosanoyl-CoA[c] <=> tetracosanoyl-CoA[er]
r_2066	thiamine(1+) diphosphate(1-) exchange	0	0	0	0	0	0	0	0	0	0	0	0	0	0	0	0	0	0	0	0	0	0	0	0	TDP[e] =>
r_2067	thiamine(1+) exchange	0	0	0	0	0	0	0	0	0	0	0	0	0	0	0	0	0	0	0	0	0	0	0	0	thiamine[e] =>
r_2068	thiamine(1+) monophosphate exchange	0	0	0	0	0	0	0	0	0	0	0	0	0	0	0	0	0	0	0	0	0	0	0	0	TMP[e] =>
[truncated: 1,430 more rows]

## Sheet: Table S6
Table S6. Carbon amount relative to carbon uptake using the noted reaction. Fluxes presented are selected based on the fluxes represented on Figure 4 in the main text.
[truncated: 49 more rows]
